# Supplementary material for: Multi-omics association study of DNA methylation and gene expression levels and diagnoses of cardiovascular diseases in Danish Twins
Source: Clin Epigenetics. 2024 Aug 26;16:117. doi: 10.1186/s13148-024-01727-6 (PMC11348607; doi:10.1186/s13148-024-01727-6)
Supplement: Supplementary file 2 — Additional file 2. Supplementary Results, part 1. [file 13148_2024_1727_MOESM2_ESM.xlsx]

## Sheet: Content
Sheet	Temporality	Type of biological data	Level of statistical analysis	Cardiovascular diseases
1	Prevalent	TWAS	Individual	Cerebrovascular diseases (CD)
2			Twin pair
3		EWAS	Individual
4			Twin pair
5		TWAS	Individual	Coronary artery disease (CAD)
6			Twin pair
7		EWAS	Individual
8			Twin pair
9		TWAS	Individual	Arterial and other cardiovascular diseases (AOCD)
10			Twin pair
11		EWAS	Individual
12			Twin pair
13		TWAS	Individual	Diseases of the veins and lymphatic system (DVL)
14			Twin pair
15		EWAS	Individual
16			Twin pair
17	Incident	TWAS	Individual	Cerebrovascular diseases (CD)
18			Twin pair
19		EWAS	Individual
20			Twin pair
21		TWAS	Individual	Coronary artery disease (CAD)
22			Twin pair
23		EWAS	Individual
24			Twin pair
25		TWAS	Individual	Arterial and other cardiovascular diseases (AOCD)
26			Twin pair
27		EWAS	Individual
28			Twin pair
29		TWAS	Individual	Diseases of the veins and lymphatic system (DVL)
30			Twin pair
31		EWAS	Individual
32			Twin pair

## Sheet: 1. TWAS prevalent CD Individual
ProbeID	estimate	std.error	pval	FDR	GeneSymbol	GenomicCoordinates
A_19_P00318085	-0.113509	0.0326106	0.000526439	0.513415	HCG18	chr6:30262430-30262371
A_23_P104199	-0.0970791	0.0448929	0.0308712	0.903512	ITGB1	chr10:33200566-33200507
A_23_P107036	0.0633539	0.0230867	0.00619939	0.794549	TMEM11	chr17:21101502-21101443
A_23_P109768	0.0808986	0.0389818	0.0382707	0.936	RNF7	chr3:141464250-141464309
A_23_P122915	0.0723543	0.0349226	0.0385924	0.936	BRI3	chr7:97920709-97920768
A_23_P129786	-0.0957685	0.0467823	0.0409672	0.938318	SREBF1	chr17:17715478-17715419
A_23_P134058	-0.0770882	0.0262021	0.00335213	0.719127	GFOD1	chr6:13469858-13469799
A_23_P138760	-0.068069	0.0312048	0.0294406	0.900669	CLCF1	chr11:67132122-67132063
A_23_P140876	-0.0764544	0.0275093	0.00557345	0.782987	ABCA3	chr16:2326322-2326263
A_23_P154234	0.0973815	0.0454853	0.0325726	0.911727	POLE4	chr2:75187247-75196568
A_23_P156180	0.136859	0.0509759	0.00740445	0.805498	SLC22A4	chr5:131679470-131679529
A_23_P157022	-0.0599036	0.0283964	0.0352001	0.932742	ZNF786	chr7:148767436-148767377
A_23_P159039	-0.0716453	0.0321647	0.0261873	0.900636	SCRIB	chr8:144873202-144873143
A_23_P160354	-0.0699745	0.0310318	0.0244011	0.88955	AKT3	chr1:243716200-243716141
A_23_P167389	-0.12052	0.042486	0.00467079	0.764227	ARAP3	chr5:141033208-141033149
A_23_P167401	-0.0608284	0.0277874	0.0288734	0.900669	PCDHB11	chr5:140581576-140581635
A_23_P1782	-0.112178	0.0389646	0.00409402	0.733219	CD82	chr11:44640896-44640955
A_23_P201596	-0.11491	0.0471755	0.0150711	0.886845	AMPD2	chr1:110173915-110173974
A_23_P20832	-0.141351	0.0622474	0.0234186	0.887937	SPTAN1	chr9:131395722-131395781
A_23_P214627	0.1269	0.0604413	0.0360736	0.934449	AIF1	chr6:31584674-31584733
A_23_P218131	0.105384	0.0440315	0.016918	0.886845	INF2	chr14:105171047-105171106
A_23_P25253	0.103812	0.0426138	0.0150576	0.886845	DERA	chr12:16190088-16190147
A_23_P257198	0.124188	0.0493114	0.0119767	0.868573	NDUFS4	chr5:52942229-52954433
A_23_P302038	0.0491153	0.0243459	0.0439803	0.938318	POU4F2	chr4:147562747-147562806
A_23_P307968	0.0471434	0.0234651	0.0448549	0.938318	CDH23	chr10:73376989-73377048
A_23_P323166	-0.0936894	0.0444946	0.0355394	0.932742	SRRM2	chr16:2821188-2821247
A_23_P324304	-0.0500817	0.021586	0.0205802	0.886845	ALK	chr2:29416000-29415941
A_23_P332042	-0.0556622	0.0265018	0.036006	0.933757	RECQL5	chr17:73623320-73623261
A_23_P346093	-0.119966	0.0474544	0.0116579	0.868573	TMC8	chr17:76138709-76138768
A_23_P354908	-0.0477531	0.0219808	0.0301044	0.900669	NMNAT2	chr1:183217840-183217781
A_23_P361014	0.0953008	0.0363825	0.00897064	0.848249	TSHZ3	chr19:31765938-31765879
A_23_P36305	-0.0820905	0.0321555	0.0108625	0.868573	ATG16L2	chr11:72540556-72540615
A_23_P365719	-0.0677125	0.0332726	0.0421637	0.938318	TAPBP	chr6:33267777-33267718
A_23_P379034	-0.10115	0.0306886	0.00102283	0.581181	BAIAP2L2	chr22:38480966-38480907
A_23_P41114	0.28907	0.0960732	0.00270268	0.690322	CSTA	chr3:122056416-122056475
A_23_P413760	-0.0732167	0.0298141	0.0142667	0.88498	P2RX5	chr17:3599255-3599196
A_23_P422115	0.0488628	0.0226614	0.0313574	0.906995	C9orf116	chr9:138387180-138387121
A_23_P433785	-0.174132	0.0578646	0.00269995	0.690322	P2RX5	chr17:3577019-3576960
A_23_P44195	0.106326	0.0458305	0.0205875	0.886845	MSI2	chr17:55757022-55757081
A_23_P502142	-0.106069	0.0437599	0.0155711	0.886845	FYN	chr6:111982770-111982711
A_23_P63798	-0.078289	0.034932	0.025282	0.897564	KLF6	chr10:3821446-3821387
A_23_P65629	-0.0731493	0.0221912	0.00102178	0.581181	KCNK10	chr14:88651394-88651335
A_23_P67847	0.204772	0.0781982	0.00899115	0.848249	GALNT14	chr2:31133429-31133370
A_23_P68851	0.159751	0.0756659	0.035051	0.931075	KREMEN1	chr22:29542505-29542564
A_23_P69586	-0.056799	0.0213149	0.00785544	0.815582	FAT1	chr4:187509580-187509521
A_23_P77493	-0.0470627	0.0223465	0.0355037	0.932742	TUBB3	chr16:90002437-90002496
A_23_P86182	0.0904137	0.0392574	0.021523	0.886845	MRPS21	chr1:150280584-150280643
A_23_P9255	-0.0805328	0.0359415	0.0253148	0.897789	SYK	chr9:93658142-93658201
A_24_P101786	-0.0543505	0.0244849	0.0267079	0.900669	THADA	chr2:43793950-43793891
A_24_P102821	-0.131071	0.0419001	0.00182101	0.623276	PTAFR	chr1:28476565-28476506
A_24_P104407	-0.0529653	0.0265767	0.0466006	0.938318	SYNM	chr15:99675380-99675439
A_24_P109838	-0.04762	0.0221059	0.031517	0.907056	SLC6A15	chr12:85266530-85266471
A_24_P140827	0.0805142	0.0388525	0.0385492	0.936	PCMT1	chr6:150131752-150131811
A_24_P162226	-0.043721	0.0221552	0.0487851	0.938318	RIMBP2	chr12:130881066-130881007
A_24_P169234	-0.120861	0.058501	0.0391456	0.936	ZAP70	chr2:98354523-98355849
A_24_P202581	-0.109825	0.045887	0.0169178	0.886845	ARHGEF1	chr19:42409175-42409372
A_24_P20777	0.105356	0.0515298	0.0412181	0.938318	RPL37	chr5:40834588-40834324
A_24_P23245	0.137871	0.0472287	0.00360531	0.719127	NDUFA6	chr22:42483077-42482273
A_24_P261259	0.13319	0.0466889	0.00444422	0.748862	PFKFB3	chr10:6277062-6277121
A_24_P282108	-0.0625318	0.0306828	0.0418696	0.938318	ZZEF1	chr17:3907936-3907877
A_24_P283320	0.0899868	0.0350482	0.010419	0.868573	PCMT1	chr6:150092364-150094294
A_24_P291588	-0.0549066	0.0269548	0.0419728	0.938318	DVL3	chr3:183890582-183890641
A_24_P303480	0.13002	0.0331514	9.51506e-05	0.412638	RAB32	chr6:146875650-146875709
A_24_P308851	0.0569822	0.0243214	0.0193738	0.886845	PCDHGA7	chr5:140764098-140764157
A_24_P400573	-0.059776	0.023611	0.0115368	0.868573	TMC8	chr17:76128930-76129524
A_24_P5305	-0.0836416	0.0303117	0.00592022	0.792062	SPG7	chr16:89616903-89616962
A_24_P592012	-0.0601501	0.0245477	0.0144802	0.886845	ZBTB46	chr20:62375280-62375221
A_24_P751074	-0.0994836	0.0447833	0.026593	0.900669	ETS1	chr11:128328683-128328660
A_24_P82749	-0.114802	0.0518775	0.0271771	0.900669	CD37	chr19:49843508-49843567
A_24_P943301	-0.0572739	0.0248455	0.0214038	0.886845	PEAR1	chr1:156885677-156885736
A_24_P945312	-0.0562343	0.0236098	0.0174539	0.886845	PAPOLB	chr7:4897836-4897777
A_32_P104746	-0.0896399	0.0397369	0.0243444	0.88955	ZFYVE28	chr4:2271519-2271460
A_32_P106376	0.0455701	0.0229501	0.0474081	0.938318	VGLL2	chr6:117594177-117594236
A_32_P151823	0.0853229	0.032385	0.00858149	0.836006	OXR1	chr8:107284866-107284925
A_32_P24581	0.110022	0.0519032	0.0343269	0.92782	RPS27A	chr2:55462018-55462077
A_32_P30905	-0.116575	0.050481	0.021175	0.886845	WDFY4	chr10:50190868-50190927
A_32_P356316	-0.159129	0.0804299	0.0482087	0.938318	HLA-DOA	chr6:32972029-32971970
A_32_P54137	0.148111	0.0561817	0.0085406	0.836006	UQCRH	chr1:46775954-46782248
A_32_P84242	-0.0649552	0.0315167	0.0396202	0.936	FAM169A	chr5:74073811-74073752
A_32_P98683	-0.123672	0.0519676	0.0175507	0.886845	MLLT6	chr17:36885675-36885734
A_33_P3209960	-0.0728159	0.0324075	0.0249133	0.891917	RASGRP2	chr11:64508476-64508420
A_33_P3209962	-0.0708286	0.0283792	0.0127636	0.869585	RASGRP2	chr11:64508971-64508912
A_33_P3215575	0.120653	0.037802	0.00146827	0.615597	ARHGEF10L	chr1:18024085-18024144
A_33_P3224878	-0.108813	0.0470936	0.0211034	0.886845	ITGA4	chr2:182322335-182322394
A_33_P3225230	-0.10628	0.0425498	0.0126933	0.869585	SIN3B	chr19:16991075-16991134
A_33_P3226177	-0.0828483	0.0414432	0.0459288	0.938318	CYFIP2	chr5:156786025-156786084
A_33_P3229177	0.106728	0.0425144	0.0122508	0.868573	POLE4	chr2:75186472-75186531
A_33_P3229256	-0.0828794	0.0324223	0.0107604	0.868573	NT5C	chr17:73126383-73126324
A_33_P3235987	0.110539	0.0401214	0.00599746	0.792062	PIN4	chrX:71416695-71416754
A_33_P3255509	-0.0686302	0.0314493	0.0293745	0.900669	FCHO1	chr19:17899295-17899354
A_33_P3256868	-0.0957901	0.039288	0.0149738	0.886845	ZNF83	chr19:53116330-53116271
A_33_P3266315	0.122001	0.0515834	0.018256	0.886845	SH3GLB1	chr1:87213745-87213804
A_33_P3270218	-0.0485416	0.0235848	0.0398894	0.937554	USP42	chr7:6156457-6156516
A_33_P3280044	-0.1068	0.0425965	0.0123602	0.869585	ANKRD11	chr16:89351907-89351848
A_33_P3287685	-0.0681938	0.0339018	0.0445986	0.938318	CNOT3	chr19:54659342-54659401
A_33_P3289416	-0.0475841	0.0214688	0.026935	0.900669	ZNF785	chr16:30592854-30592795
A_33_P3293456	0.0521193	0.0233176	0.0256731	0.900636	GATA4	chr8:11615925-11615984
A_33_P3298356	0.109185	0.0505196	0.0309658	0.903512	SH3GLB1	chr1:87209181-87209240
A_33_P3298425	0.0766967	0.0307693	0.0128769	0.869585	LMO4	chr1:87805825-87805884
A_33_P3299892	0.153589	0.0557054	0.00595988	0.792062	UQCRH	chr1:46782387-46782446
A_33_P3323647	0.0619501	0.0212526	0.00365449	0.719127	EPHA10	chr1:38179620-38179561
A_33_P3333158	0.0566596	0.028663	0.048404	0.938318	CPXM2	chr10:125514239-125514180
A_33_P3334773	0.0584326	0.0244875	0.0172487	0.886845	MYOD1	chr11:17743565-17743624
A_33_P3336252	-0.0562225	0.0238764	0.0187711	0.886845	OR7E37P	chr13:42017613-42017672
A_33_P3337134	-0.0567526	0.0234633	0.0157904	0.886845	ABLIM2	chr4:7968094-7968035
A_33_P3341154	0.056653	0.0272244	0.037747	0.936	INTS1	chr7:1518128-1518069
A_33_P3358342	0.208034	0.090244	0.0214024	0.886845	SIAH2	chr3:150458997-150458938
A_33_P3363105	0.0794112	0.0246458	0.00132272	0.599419	KCP	chr7:128510539-128510480
A_33_P3373375	-0.136157	0.0562932	0.0157922	0.886845	CD81	chr11:2418037-2418096
A_33_P3376622	-0.100216	0.0324263	0.00206505	0.662307	MLLT6	chr17:36865768-36865827
A_33_P3379454	0.0616313	0.0308136	0.0458156	0.938318	UHRF1	chr19:4960895-4960954
A_33_P3393573	0.082531	0.0404939	0.0418597	0.938318	PCMT1	chr6:150092328-150092387
A_33_P3408962	0.0674614	0.0279143	0.0158779	0.886845	SCN8A	chr12:52205200-52205259
A_33_P3409477	0.0584	0.0242057	0.0160553	0.886845	UBASH3B	chr11:122685098-122685157
A_33_P3416772	-0.0536241	0.0273067	0.0498942	0.938318	C1orf159	chr1:1017674-1017615
A_33_P3424384	-0.0455935	0.0226212	0.0441757	0.938318	THUMPD2	chr2:39996103-39996044
A_33_P3529859	-0.0498483	0.0240024	0.0381309	0.936	KDM2B	chr12:121868139-121868080
A_23_P106675	-0.0780185	0.0336748	0.0207591	0.886845	PLCG2	chr16:81991575-81991634
A_33_P3260614	-0.126749	0.0406836	0.00190057	0.642018	PLCB2	chr15:40580198-40580139
A_23_P132316	-0.0794713	0.0322137	0.0138278	0.883955	APOBEC3D	chr22:39427939-39428222
A_23_P143474	0.122449	0.0514305	0.0174994	0.886845	ATP5PO	chr21:35275858-35275799
A_23_P152420	-0.064033	0.0320943	0.0463568	0.938318	GSE1	chr16:85706645-85706704
A_23_P206856	-0.0778391	0.0341353	0.0228451	0.886948	WDR59	chr16:74907915-74907856
A_23_P216017	-0.0638286	0.0304625	0.0364497	0.935377	ENTPD4	chr8:23291962-23291903
A_23_P258321	0.0981638	0.0338216	0.00380235	0.719127	MRPS17	chr7:56022855-56022914
A_23_P30363	0.0430459	0.0214339	0.0449372	0.938318	P4HA2	chr5:131528367-131528308
A_23_P431330	-0.0895604	0.0427977	0.0366877	0.935734	UVSSA	chr4:1389548-1389607
A_23_P68866	0.080073	0.0298318	0.00741875	0.805498	UQCR10	chr22:30165827-30165886
A_23_P77135	-0.0780964	0.0223636	0.000504817	0.513415	DPH6	chr15:35664176-35664117
A_23_P88046	-0.0647521	0.0315234	0.0402831	0.938318	NAXD	chr13:111291990-111292049
A_23_P90223	-0.0616835	0.0282438	0.0292475	0.900669	ZNF585B	chr19:37676478-37676419
A_24_P185036	-0.0945849	0.0357243	0.00826145	0.825596	CMTR2	chr16:71316895-71316836
A_24_P188164	0.0638149	0.0234158	0.00656172	0.794549	ZBED9	chr6:28538356-28538312
A_24_P282210	-0.107793	0.0421146	0.0106605	0.868573	CAPN15	chr16:604502-604561
A_24_P356453	0.0711814	0.0327175	0.0298673	0.900669	COA3	chr17:40950487-40950128
A_24_P363087	-0.0923962	0.0359574	0.0103571	0.868573	MRNIP	chr5:179264479-179264420
A_24_P404458	-0.0493946	0.0229845	0.0319233	0.907056	NMRK2	chr19:3936636-3937269
A_24_P8075	-0.0987993	0.0481845	0.0406388	0.938318	KLHDC4	chr16:87732084-87732025
A_24_P915371	0.122234	0.0424818	0.00411496	0.733219	COPS9	chr2:241070356-241070297
A_32_P149546	-0.0660553	0.0236363	0.00531685	0.781012	CROCC	chr1:17264165-17264224
A_33_P3273063	-0.0566576	0.0260559	0.0299554	0.900669	NUP43	chr6:150057672-150057613
A_33_P3366146	-0.0722297	0.0350037	0.0393814	0.936	SRSF5	chr14:70238119-70238178
A_33_P3402103	-0.06927	0.023551	0.00336059	0.719127	STPG1	chr1:24718151-24718092
A_33_P3789056	0.0587739	0.0292281	0.0446662	0.938318	PIK3CD-AS1	chr1:9712762-9712703
A_33_P3861634	-0.0885568	0.0265447	0.000887726	0.546662	LINC01305	chr2:175195309-175195368
A_19_P00804020	-0.0734221	0.0225667	0.00118628	0.599419	TLE1	chr9:84267161-84249190
A_19_P00806320	0.0937924	0.0387981	0.0158467	0.886845	ARPC2	chr2:219118850-219118909
A_23_P101013	-0.0719053	0.0358588	0.0452669	0.938318	TMC6	chr17:76113361-76109658
A_23_P102258	0.0673747	0.0293107	0.0217763	0.886845	MRPL53	chr2:74699266-74699207
A_23_P102286	0.0320492	0.0129655	0.0136424	0.883472	LHCGR	chr2:48915141-48915082
A_23_P10442	0.0662621	0.0259529	0.0108549	0.868573	OSBPL1A	chr18:21742185-21742126
A_23_P104471	0.081942	0.0354496	0.0210525	0.886845	DUSP13	chr10:76854275-76854216
A_23_P105028	0.0901761	0.028033	0.00134713	0.599419	ATL3	chr11:63396800-63396741
A_23_P106056	0.0562227	0.0280626	0.0454571	0.938318	DAD1	chr14:23034008-23033949
A_23_P106602	0.0669542	0.0333236	0.0448418	0.938318	CRISPLD2	chr16:84942138-84942197
A_23_P106773	0.0748777	0.0352964	0.0341891	0.92782	SULT1A2	chr16:28603326-28603267
A_23_P110167	0.0802731	0.0389083	0.0394135	0.936	MGST2	chr4:140625256-140625315
A_23_P110345	0.0583476	0.0275175	0.0342735	0.92782	CHIC2	chr4:54876291-54876232
A_23_P11070	-0.0829542	0.0324572	0.0107734	0.868573	GPR174	chrX:78427045-78427104
A_23_P111583	0.145729	0.066717	0.0292241	0.900669	CD36	chr7:80302711-80303343
A_23_P111981	0.0964312	0.0431354	0.0256498	0.900636	LYNX1	chr8:143852799-143852740
A_23_P11237	-0.0458502	0.0221993	0.0391994	0.936	TAF1	chrX:70680545-70680604
A_23_P115955	0.0952053	0.0340124	0.00524429	0.781012	MRPL21	chr11:68660384-68658831
A_23_P116614	-0.0764915	0.0339365	0.0244626	0.88955	ME3	chr11:86152353-86152294
A_23_P117797	-0.0833357	0.0380983	0.0289959	0.900669	CLN6	chr15:68500008-68499949
A_23_P118722	0.143695	0.0511575	0.00508972	0.774633	ASGR1	chr17:7076840-7076781
A_23_P118741	-0.052192	0.0229298	0.0230931	0.887785	SLC16A13	chr17:6942119-6942178
A_23_P119214	-0.0633506	0.0300092	0.0350712	0.931075	TIMM44	chr19:7997542-7996045
A_23_P119907	-0.0540152	0.0239066	0.0241186	0.88955	ANKZF1	chr2:220100233-220100292
A_23_P122228	0.070917	0.0339321	0.0369304	0.936	NDUFS6	chr5:1802479-1814502
A_23_P122852	0.133547	0.0458733	0.0036979	0.719127	SMARCD3	chr7:150936124-150936065
A_23_P122863	0.142889	0.059185	0.0159852	0.886845	GRB10	chr7:50657799-50657765
A_23_P124438	-0.0709486	0.0308808	0.0218416	0.886845	ZNF718	chr4:156150-156209
A_23_P12554	-0.0526778	0.025313	0.037738	0.936	PKD2L1	chr10:102048026-102047967
A_23_P126135	0.0870078	0.043798	0.047302	0.938318	MFN2	chr1:12073420-12073479
A_23_P127663	0.0923719	0.0395945	0.0198915	0.886845	PRRG4	chr11:32875016-32875075
A_23_P127793	-0.0878028	0.0398604	0.0278896	0.900669	EML3	chr11:62370702-62370643
A_23_P127840	-0.051872	0.0235695	0.0280272	0.900669	ZNF214	chr11:7021342-7021283
A_23_P129118	-0.0693535	0.0287453	0.0160539	0.886845	PDCD7	chr15:65410501-65410442
A_23_P129458	-0.0696691	0.0274241	0.0112546	0.868573	SDR42E1	chr16:82031603-82031544
A_23_P130113	0.172258	0.0631438	0.00650791	0.794549	ASGR2	chr17:7004739-7004680
A_23_P130787	0.0503961	0.0242483	0.0379892	0.936	QPCTL	chr19:46206420-46206479
A_23_P135239	-0.15986	0.0531464	0.00271082	0.690322	TLE1	chr9:84199177-84199118
A_23_P13524	0.126515	0.0465748	0.00673909	0.798835	TMEM126A	chr11:85367414-85367473
A_23_P135769	-0.0973582	0.0405787	0.0166514	0.886845	ACTB	chr7:5567240-5567181
A_23_P135778	-0.06365	0.0294533	0.0309812	0.903512	PPP2R2D	chr10:133769421-133769480
A_23_P136371	-0.0906629	0.0220019	4.16076e-05	0.352302	NDST4	chr4:115760680-115760621
A_23_P137470	0.109256	0.0479843	0.0230479	0.887785	SIPA1L2	chr1:232534575-232534516
A_23_P137814	-0.0846839	0.0387211	0.0290248	0.900669	ATP6V0B	chr1:44443706-44443765
A_23_P139998	-0.126303	0.0377636	0.000861575	0.545024	UBAC2	chr13:100037723-100037782
A_23_P142174	-0.0631903	0.0319309	0.0481533	0.938318	FOXA3	chr19:46376181-46376240
A_23_P1431	-0.0503302	0.024028	0.036508	0.935377	BMPR1A	chr10:88683898-88683957
A_23_P143173	-0.0806501	0.0372805	0.0308037	0.903512	SLA2	chr20:35241797-35241738
A_23_P14543	-0.0524715	0.0249604	0.0358419	0.932742	ALKBH1	chr14:78139939-78139880
A_23_P145501	-0.0638224	0.0281157	0.0234666	0.887937	MED23	chr6:131907900-131907872
A_23_P145529	-0.0490183	0.0223773	0.0287668	0.900669	PKIB	chr6:123046337-123046396
A_23_P1473	-0.143354	0.0699763	0.0408199	0.938318	PRF1	chr10:72357988-72357929
A_23_P149084	-0.0556804	0.0238496	0.0198022	0.886845	GRIK3	chr1:37270832-37270773
A_23_P149281	-0.0617611	0.0249525	0.0135191	0.880537	EPHA2	chr1:16455972-16451800
A_23_P150935	0.0825873	0.0323532	0.0108698	0.868573	TROAP	chr12:49725416-49725475
A_23_P15101	0.0780368	0.0347776	0.0251066	0.896034	TMC5	chr16:19509448-19509507
A_23_P152398	-0.0520065	0.0231203	0.0247523	0.890215	MT4	chr16:56601678-56602761
A_23_P153155	-0.0418392	0.0212423	0.049218	0.938318	GALR1	chr18:74981857-74981916
A_23_P153372	-0.115839	0.0451351	0.0104502	0.868573	HSH2D	chr19:16269004-16269063
A_23_P154566	0.110907	0.0522051	0.0339335	0.925357	TOX2	chr20:42698096-42698155
A_23_P154585	0.0727531	0.0333763	0.0295575	0.900669	SNX21	chr20:44470290-44470349
A_23_P154840	0.1337	0.0409876	0.00115223	0.599419	SOD1	chr21:33040890-33040949
A_23_P154986	0.0597996	0.0296674	0.0441613	0.938318	GGT1	chr22:25023862-25023921
A_23_P155147	-0.0573664	0.0248413	0.0211737	0.886845	ZBED4	chr22:50281708-50281767
A_23_P156732	-0.083413	0.0326407	0.0107833	0.868573	PHF1	chr6:33383929-33383988
A_23_P159316	0.0637386	0.0266748	0.0170974	0.886845	BFSP2	chr3:133193941-133194001
A_23_P159406	0.0465019	0.0234788	0.04797	0.938318	SPRR1B	chr1:153005304-153005363
A_23_P159671	-0.0582969	0.0279434	0.0372657	0.936	PHKA2	chrX:18911319-18911260
A_23_P159833	0.187311	0.0672073	0.00544194	0.781012	NDUFA1	chrX:119007330-119010509
A_23_P160618	-0.148729	0.0609389	0.0148737	0.886845	SH2D2A	chr1:156776243-156776184
A_23_P160849	0.088638	0.0434984	0.0418974	0.938318	FCER1G	chr1:161188875-161188934
A_23_P162171	-0.0536102	0.0237141	0.0240398	0.88955	MCAM	chr11:119180061-119180002
A_23_P163216	-0.0697386	0.0290984	0.0167691	0.886845	ATP8B4	chr15:50151289-50151230
A_23_P163546	-0.0870319	0.0390006	0.0259144	0.900636	TAF1C	chr16:84211547-84211488
A_23_P165608	-0.068653	0.0233517	0.00337471	0.719127	SEMA4F	chr2:74907746-74907805
A_23_P166297	-0.152439	0.0435644	0.000491927	0.513415	ABCG1	chr21:43716784-43716843
A_23_P166400	0.0770151	0.0353095	0.0294558	0.900669	RASL10A	chr22:29709034-29708975
A_23_P1682	0.103028	0.0510841	0.0440384	0.938318	TMEM45B	chr11:129728946-129729005
A_23_P169978	0.0602495	0.0249889	0.0161255	0.886845	ZNF608	chr5:123973545-123973486
A_23_P169993	-0.0442627	0.0224871	0.0493625	0.938318	ADCY8	chr8:131812687-131797678
A_23_P170337	0.0548942	0.0278254	0.0488532	0.938318	ALDH4A1	chr1:19198108-19198049
A_23_P17275	-0.0566812	0.0265654	0.0331693	0.919321	DNAJC27	chr2:25180014-25179955
A_23_P18739	-0.07137	0.0244887	0.00366052	0.719127	TMEM184C	chr4:148555766-148555825
A_23_P19517	-0.121064	0.0398839	0.00247794	0.677721	ITPR3	chr6:33663772-33663831
A_23_P201181	-0.0708882	0.0354363	0.0457815	0.938318	PTPN22	chr1:114376990-114376931
A_23_P201628	-0.0481796	0.0228236	0.0350779	0.931075	LAMC1	chr1:183114406-183114465
A_23_P201655	0.0910412	0.0328944	0.0057728	0.792062	MYCBP	chr1:39330362-39330303
A_23_P201747	0.0970033	0.0458846	0.0348106	0.931075	PADI2	chr1:17393823-17393764
A_23_P203376	0.121958	0.0480641	0.0113524	0.868573	MS4A6A	chr11:59939426-59939367
A_23_P204364	-0.0676882	0.0339125	0.0462692	0.938318	NOP2	chr12:6666630-6666571
A_23_P206059	0.0558443	0.0283617	0.0492885	0.938318	PRC1	chr15:91509485-91509426
A_23_P20615	0.103816	0.0407838	0.0110937	0.868573	ANP32B	chr9:100760959-100767303
A_23_P206371	0.0888042	0.0370625	0.0167954	0.886845	NOL3	chr16:67209502-67209561
A_23_P206626	-0.0526605	0.0227079	0.0206373	0.886845	SCNN1G	chr16:023227547-023227605
A_23_P206901	-0.0903816	0.0413463	0.0291004	0.900669	NDE1	chr16:15818834-15818893
A_23_P207632	-0.134294	0.0458002	0.00345978	0.719127	ATP2A3	chr17:3827607-3827548
A_23_P209055	-0.119771	0.0546599	0.0287185	0.900669	CD22	chr19:35837555-35837614
A_23_P211212	-0.133882	0.0476957	0.0051197	0.774633	COL18A1	chr21:46933558-46933617
A_23_P213375	0.0461876	0.021568	0.032529	0.911268	PCDHB2	chr5:140476755-140476814
A_23_P21485	0.11351	0.0578182	0.049957	0.938318	PID1	chr2:229889030-229888971
A_23_P215419	0.0855238	0.0391949	0.029392	0.900669	ICA1	chr7:8153625-8153566
A_23_P21548	-0.0796575	0.0322661	0.0137611	0.883955	ARHGAP10	chr4:148993428-148993487
A_23_P215634	-0.0704997	0.0296542	0.0176642	0.886845	IGFBP3	chr7:45952667-45952608
A_23_P216376	-0.0483868	0.0246304	0.0498077	0.938318	CNGB3	chr8:87586604-87586545
A_23_P218047	0.0536484	0.0230645	0.0202606	0.886845	KRT5	chr12:52908681-52908622
A_23_P22096	0.0537932	0.0223533	0.0163263	0.886845	PTK2	chr8:141669169-141669110
A_23_P23279	-0.0828082	0.0367252	0.0244081	0.88955	RCSD1	chr1:167674981-167675040
A_23_P23947	-0.0729198	0.0327218	0.0261191	0.900636	MAP3K8	chr10:30749980-30750039
A_23_P24044	-0.0614373	0.0242431	0.011455	0.868573	CNNM2	chr10:104837932-104837991
A_23_P250035	-0.0655839	0.0303427	0.0309505	0.903512	SDHA	chr5:235411-236558
A_23_P250122	0.0982901	0.0402693	0.0148646	0.886845	FAM20C	chr7:300381-300440
A_23_P251303	-0.0961247	0.0352031	0.00645793	0.794549	SEC16A	chr9:139335368-139335309
A_23_P25305	-0.0508692	0.0222672	0.0225973	0.886845	ASCL1	chr12:103353454-103353513
A_23_P253446	0.0452464	0.0201849	0.025254	0.897512	GAP43	chr3:115439985-115440044
A_23_P255714	-0.0614013	0.0262178	0.0194206	0.886845	IFT74	chr9:27056396-27056455
A_23_P256470	-0.0454574	0.0223741	0.0425061	0.938318	NPY	chr7:24331284-24331343
A_23_P257003	0.097493	0.0426655	0.022564	0.886845	PCSK5	chr9:78808212-78808271
A_23_P257945	0.0599869	0.028938	0.0384892	0.936	HCCS	chrX:11139073-11139750
A_23_P259003	-0.0447142	0.0210228	0.0337232	0.923339	PEX5L	chr3:179518364-179518305
A_23_P27584	-0.113144	0.0563525	0.0449969	0.938318	MYADM	chr19:54379561-54379620
A_23_P28012	-0.0721227	0.0312032	0.021058	0.886845	ZNF682	chr19:20117991-20117932
A_23_P28869	-0.0689214	0.0336323	0.0407545	0.938318	PTPRA	chr20:3018788-3018847
A_23_P29046	0.107975	0.0429281	0.0120849	0.868573	CBR1	chr21:37445281-37445340
A_23_P29422	0.103106	0.0482671	0.032962	0.918083	GYG1	chr3:148714611-148714670
A_23_P300245	-0.0540223	0.0230687	0.0194295	0.886845	DMRTC2	chr19:42356042-42356101
A_23_P30223	0.0600892	0.0282829	0.0339204	0.925357	SRD5A1	chr5:6668693-6668752
A_23_P304716	-0.0459971	0.0224915	0.0411642	0.938318	HES2	chr1:6475796-6475737
A_23_P305759	-0.0915447	0.0449151	0.0418527	0.938318	ABHD3	chr18:19236897-19236838
A_23_P308136	-0.056335	0.0245947	0.0222435	0.886845	TRIM50	chr7:72734187-72733034
A_23_P314086	-0.0590739	0.0292896	0.0440329	0.938318	RNF126	chr19:647645-647586
A_23_P315815	0.124582	0.0408754	0.00237879	0.665819	NRG1	chr8:32474390-32585512
A_23_P317105	-0.0811838	0.0343992	0.0185062	0.886845	AKAP10	chr17:19809041-19808982
A_23_P32320	-0.0887381	0.0328132	0.0069857	0.801199	ASPSCR1	chr17:79967402-79968695
A_23_P323751	-0.067896	0.0249054	0.00654457	0.794549	FAM83D	chr20:37581326-37581385
A_23_P328145	-0.064821	0.0305801	0.0343304	0.92782	FAM71D	chr14:67675068-67675127
A_23_P328740	0.0532045	0.026781	0.0472932	0.938318	NEURL3	chr2:97163478-97163419
A_23_P330788	0.0692211	0.0339627	0.0418549	0.938318	IQSEC2	chrX:53262123-53262064
A_23_P332399	0.0530718	0.021296	0.0128955	0.869585	GULP1	chr2:189460525-189460584
A_23_P334709	0.0887571	0.0407693	0.0297608	0.900669	FKBP9	chr7:33046439-33046498
A_23_P336239	-0.0590671	0.0231528	0.0109165	0.868573	TMEM229B	chr14:67914243-67914184
A_23_P346421	-0.0690073	0.0254289	0.00679278	0.798835	ZNF532	chr18:56651684-56651743
A_23_P346900	-0.0872412	0.0415145	0.0359082	0.932742	CACNA2D2	chr3:50400526-50400467
A_23_P349398	0.0450701	0.0218978	0.0398863	0.937554	ZAR1	chr4:48496199-48496258
A_23_P352717	-0.049768	0.0238668	0.0373563	0.936	TMEM31	chrX:102968665-102968724
A_23_P352932	0.0474057	0.023356	0.0427096	0.938318	SORCS1	chr10:108334025-108333966
A_23_P35591	0.0746986	0.0266097	0.00511621	0.774633	EXOSC1	chr10:99196229-99196170
A_23_P356526	-0.0619565	0.0291173	0.0336498	0.923339	TRIM5	chr11:5687290-5687231
A_23_P357966	-0.0506437	0.0221428	0.022441	0.886845	PCMTD1	chr8:52730327-52730268
A_23_P35912	0.131434	0.0508949	0.00998248	0.867354	CASP4	chr11:104815551-104815492
A_23_P3602	0.0689318	0.0312195	0.0275231	0.900669	NUDT7	chr16:77775921-77775980
A_23_P360874	-0.0786616	0.0352877	0.0260743	0.900636	LRWD1	chr7:102113497-102113556
A_23_P361333	-0.0659829	0.030642	0.0315822	0.907056	C3orf20	chr3:14770143-14798884
A_23_P361405	0.133588	0.0371316	0.000340308	0.513415	HYAL3	chr3:50330448-50330389
A_23_P363399	-0.109254	0.0544886	0.0452828	0.938318	SLC38A1	chr12:46582066-46582007
A_23_P371145	-0.047194	0.0223901	0.0353507	0.932742	ADPRHL1	chr13:114077018-114076959
A_23_P372308	0.0732354	0.0237511	0.00211459	0.662307	RGMA	chr15:93586835-93586776
A_23_P378690	-0.0796815	0.0299191	0.00789161	0.815582	TMEM64	chr8:91634707-91634648
A_23_P384517	0.124096	0.0501021	0.0134549	0.880537	GYG1	chr3:148745204-148745263
A_23_P385690	0.0453751	0.0223954	0.0430785	0.938318	WNT3A	chr1:228248893-228248952
A_23_P392470	-0.0646784	0.0297352	0.0299042	0.900669	NR3C2	chr4:149000423-149000364
A_23_P39364	0.133036	0.0499047	0.00783169	0.815582	HOMER3	chr19:19040086-19040027
A_23_P394323	0.0443674	0.022037	0.0444081	0.938318	FAM98B	chr15:38775061-38775120
A_23_P397208	-0.10203	0.0425227	0.0166431	0.886845	GSTM2	chr1:110213977-110214126
A_23_P400449	0.0609166	0.021864	0.00545658	0.781012	VAT1L	chr16:78013635-78013694
A_23_P401	0.0834992	0.0398528	0.0364597	0.935377	CENPF	chr1:214837308-214837367
A_23_P402936	0.0407789	0.0199873	0.0416464	0.938318	PPFIA2	chr12:81657083-81657024
A_23_P407074	-0.089663	0.0408715	0.028532	0.900669	DNM2	chr19:10942036-10942095
A_23_P408239	0.0566189	0.0248154	0.0227682	0.886948	PASK	chr2:242053592-242053533
A_23_P40856	0.05543	0.0217888	0.0111422	0.868573	LRTM1	chr3:54958753-54958694
A_23_P409489	0.0512556	0.0204215	0.0122686	0.868573	DNTT	chr10:98098081-98098140
A_23_P410965	0.0689976	0.0331535	0.0377288	0.936	KIAA1522	chr1:33240353-33240412
A_23_P41359	-0.10914	0.0338396	0.00130863	0.599419	ZNF330	chr4:142152604-142153702
A_23_P41588	-0.0679261	0.0328465	0.0389542	0.936	HARS2	chr5:140078491-140078550
A_23_P41629	-0.0560243	0.0259341	0.0310413	0.903512	ADAMTS16	chr5:5319897-5319956
A_23_P420293	-0.069365	0.0208898	0.000938153	0.557444	C11orf45	chr11:128769709-128769650
A_23_P42032	0.0706558	0.0201335	0.000473606	0.513415	IMPG1	chr6:76631572-76631513
A_23_P427622	-0.0573733	0.0253338	0.0237922	0.88955	SPPL3	chr12:121205342-121205283
A_23_P427645	-0.0701463	0.024962	0.00507003	0.774633	TLL1	chr4:167024085-167024144
A_23_P428219	-0.100711	0.037001	0.00662971	0.794549	EZH1	chr17:40852733-40852674
A_23_P428298	-0.0503291	0.0232604	0.0307733	0.903512	UNC5CL	chr6:40994949-40994890
A_23_P43763	0.0478616	0.0221149	0.0307351	0.903512	PLLP	chr16:57295873-57295814
A_23_P43898	0.0486385	0.024705	0.0493154	0.938318	EPHX4	chr1:92518130-92518189
A_23_P44166	-0.125515	0.0508657	0.0138071	0.883955	DCXR	chr17:79994081-79993895
A_23_P46215	-0.0542558	0.0223549	0.0154377	0.886845	TRIM46	chr1:155151022-155151081
A_23_P49768	0.120424	0.0352956	0.000676748	0.533041	MRPL27	chr17:48445492-48445433
A_23_P500773	-0.0807908	0.036309	0.0263469	0.900669	MAP3K7	chr6:91225746-91225687
A_23_P502882	-0.0623341	0.0254649	0.0145802	0.886845	CBFA2T2	chr20:32237579-32237638
A_23_P50399	-0.0762405	0.0375433	0.0426038	0.938318	DCAF15	chr19:14071142-14071201
A_23_P51231	-0.120338	0.0579682	0.0382117	0.936	RUNX3	chr1:25226392-25226333
A_23_P51906	0.106772	0.0350477	0.00238993	0.665819	PFDN2	chr1:161070598-161070539
A_23_P5211	0.0586732	0.0249504	0.0189284	0.886845	MUC16	chr19:8968923-8966801
A_23_P5325	-0.062515	0.0301803	0.0386355	0.936	ERCC3	chr2:128018872-128018813
A_23_P54681	0.046567	0.0222616	0.036763	0.935734	TOX3	chr16:52472865-52472806
A_23_P55251	-0.0580962	0.0230034	0.0117388	0.868573	ITGA3	chr17:48167365-48167424
A_23_P55649	-0.121435	0.0522397	0.0203381	0.886845	FPR2	chr19:52273150-52273209
A_23_P56922	0.0996902	0.0452195	0.0277604	0.900669	HSPE1	chr2:198367803-198367942
A_23_P57347	-0.0688899	0.0335517	0.0403652	0.938318	PCNT	chr21:47865390-47865449
A_23_P5742	-0.0596798	0.0250576	0.0174597	0.886845	CCDC121	chr2:27848758-27848699
A_23_P59022	-0.116942	0.0476516	0.0143307	0.885703	TRERF1	chr6:42196111-42196052
A_23_P60146	0.0479871	0.0213361	0.0247703	0.890215	PDGFRL	chr8:17500476-17500535
A_23_P6045	0.0450652	0.0212787	0.0344878	0.929609	DEFB126	chr20:123319-126106
A_23_P61031	-0.0553204	0.0226378	0.0147468	0.886845	ZBBX	chr3:166960369-166960310
A_23_P61127	0.0777729	0.0373984	0.0378737	0.936	APOO	chrX:23851614-23851555
A_23_P61426	0.0965774	0.0412438	0.0194386	0.886845	MSRA	chr8:10286295-10286354
A_23_P61580	-0.0549408	0.0235458	0.0198697	0.886845	NSUN6	chr10:18834783-18834724
A_23_P61881	-0.0947241	0.0274366	0.000583902	0.513415	ARIH2	chr3:49020812-49020871
A_23_P64083	-0.0827112	0.0382038	0.0306752	0.903512	SF3B2	chr11:65831195-65835470
A_23_P64990	-0.0520418	0.0260588	0.0461446	0.938318	RAD52	chr12:1022227-1022168
A_23_P66481	-0.0587827	0.0253568	0.020682	0.886845	RTN4RL1	chr17:1838527-1838468
A_23_P66739	-0.0591825	0.0227795	0.00954364	0.867354	SLC13A5	chr17:6588233-6588174
A_23_P66881	-0.10517	0.052132	0.0439835	0.938318	RGS9	chr17:63223600-63223659
A_23_P68121	-0.0975132	0.0446516	0.029255	0.900669	PSD4	chr2:113959842-113959901
A_23_P69497	0.114283	0.0474695	0.016282	0.886845	CLEC3B	chr3:45077502-45077561
A_23_P71972	-0.0554313	0.0226759	0.0147146	0.886845	WWOX	chr16:78458922-78466413
A_23_P73413	-0.0436013	0.020897	0.0372423	0.936	SLC26A7	chr8:92410007-92410066
A_23_P74701	-0.0588372	0.022095	0.0078984	0.815582	COL24A1	chr1:86195414-86195355
A_23_P75402	0.0984845	0.036277	0.00677104	0.798835	NDUFS3	chr11:47603979-47605883
A_23_P761	0.0793269	0.0368525	0.0316457	0.907056	PSMB4	chr1:151374330-151374389
A_23_P76529	-0.115877	0.0472447	0.0143858	0.885962	ITGB7	chr12:53585216-53585157
A_23_P76557	0.0944881	0.03957	0.0171726	0.886845	NDUFA12	chr12:95388011-95387952
A_23_P76969	0.077791	0.0348208	0.0257496	0.900636	SIPA1L1	chr14:72205922-72205981
A_23_P77993	-0.103643	0.0288758	0.000351269	0.513415	C1QL1	chr17:43037633-43037574
A_23_P78209	0.0697136	0.0304829	0.0224529	0.886845	MAFG	chr17:79876286-79876227
A_23_P80594	0.0802084	0.0401702	0.0461864	0.938318	PLCL2	chr3:17131469-17131528
A_23_P80694	-0.091682	0.0292501	0.00178328	0.623276	ACTR8	chr3:53901581-53901522
A_23_P81212	0.159174	0.0618304	0.0102169	0.868573	MRPS18C	chr4:84382182-84382329
A_23_P83192	0.0806571	0.0340063	0.0179306	0.886845	PHPT1	chr9:139745212-139745271
A_23_P83403	0.0475886	0.0221269	0.0317899	0.907056	LIMCH1	chr4:41694344-41699178
A_23_P85053	-0.0592142	0.0296991	0.0465043	0.938318	ZRSR2	chrX:15838394-15840867
A_23_P86064	-0.0781357	0.0256509	0.00239228	0.665819	HHIPL2	chr1:222696964-222696181
A_23_P87964	0.0669904	0.0292468	0.022244	0.886845	ESD	chr13:47354114-47351744
A_23_P90220	-0.0650636	0.0299038	0.0298582	0.900669	ZNF585A	chr19:37642635-37642576
A_23_P90601	0.0829185	0.0290849	0.00446875	0.749267	STEAP3	chr2:120022998-120023057
A_23_P92362	0.0761777	0.0354925	0.0321433	0.908495	NDUFC1	chr4:140213694-140211198
A_23_P93383	-0.0930191	0.0354611	0.00887443	0.848249	RGL2	chr6:33260865-33260806
A_23_P94365	-0.0594083	0.0301301	0.0489772	0.938318	ADCK5	chr8:145618056-145618191
A_23_P94819	0.0758765	0.0329733	0.021633	0.886845	RPH3AL	chr17:62615-62556
A_23_P96542	0.0940034	0.0385975	0.0150842	0.886845	VMA21	chrX:150573488-150573547
A_23_P9761	-0.0945875	0.0284365	0.000919317	0.556006	CNTROB	chr17:7852418-7852704
A_23_P97860	0.15769	0.0628243	0.012264	0.868573	LIPA	chr10:90973457-90973398
A_23_P99260	0.0994292	0.0489284	0.0424616	0.938318	METAP2	chr12:95908032-95908091
A_24_P10657	-0.0879375	0.0365113	0.0162377	0.886845	SLC44A2	chr19:10754558-10754617
A_24_P113686	-0.0719323	0.032221	0.0258535	0.900636	ZNHIT6	chr1:86118985-86118926
A_24_P114032	0.0692087	0.0224534	0.00212251	0.662307	EFNA3	chr1:155058670-155058936
A_24_P114255	0.0733805	0.0314677	0.0199455	0.886845	MBOAT2	chr2:8997233-8997174
A_24_P122746	-0.0604145	0.0222841	0.00684624	0.801199	VWA1	chr1:1377713-1377772
A_24_P133017	-0.0563962	0.0225049	0.0124049	0.869585	TMEM25	chr11:118404580-118404780
A_24_P147398	-0.125935	0.0282415	9.37064e-06	0.226137	VPS53	chr17:456693-456634
A_24_P156501	-0.0681859	0.0280746	0.0153668	0.886845	EBF1	chr5:158126074-158126015
A_24_P160482	0.0512113	0.0225514	0.0234129	0.887937	VSTM2A	chr7:54619336-54619395
A_24_P169092	-0.0558984	0.0284145	0.0494906	0.938318	MAML2	chr11:95712434-95712375
A_24_P171058	-0.0547431	0.0262949	0.0376618	0.936	TMEM64	chr8:91636507-91636448
A_24_P190472	0.204749	0.094578	0.030685	0.903512	SLPI	chr20:43882279-43882220
A_24_P196117	0.150682	0.0512488	0.00337216	0.719127	GTF2H5	chr6:158613211-158613270
A_24_P203134	-0.0505963	0.0214854	0.0187613	0.886845	DCAF12L1	chrX:125683482-125683423
A_24_P21044	0.0557322	0.0279272	0.0463044	0.938318	PSMG3	chr7:1607480-1607421
A_24_P218805	-0.0523037	0.0235012	0.0263133	0.900669	HOXC10	chr12:54383100-54383159
A_24_P218970	-0.0736668	0.0356268	0.0389775	0.936	EIF4B	chr12:53435296-53435355
A_24_P233570	0.0878979	0.0441895	0.0470209	0.938318	PSMB1	chr6:170844312-170844253
A_24_P235429	-0.160597	0.0539763	0.00301281	0.709337	ABCA1	chr9:107543763-107543704
A_24_P237778	-0.0641007	0.0253021	0.011481	0.868573	MAN1C1	chr1:26098204-26098263
A_24_P240242	0.0624855	0.0227174	0.00608037	0.792062	MAP4	chr3:47898949-47896820
A_24_P243741	-0.0506234	0.0230191	0.0281423	0.900669	ADAM22	chr7:87795178-87795237
A_24_P246173	-0.0809101	0.0279082	0.00384147	0.719127	MYO9B	chr19:17323382-17323441
A_24_P251661	-0.0559325	0.0232167	0.016209	0.886845	KCNMB3	chr3:178968566-178962458
A_24_P253780	-0.0537501	0.0236947	0.0235611	0.887937	DBF4B	chr17:42815792-42818762
A_24_P254744	0.0429121	0.0210167	0.0414901	0.938318	EPHA3	chr3:89449087-89449146
A_24_P257478	-0.049657	0.0225079	0.0276465	0.900669	COL25A1	chr4:109780888-109780829
A_24_P2648	-0.0594074	0.0246126	0.0160093	0.886845	PTPN14	chr1:214551312-214549732
A_24_P266728	-0.0747547	0.0354891	0.0354722	0.932742	SF1	chr11:64532338-64532279
A_24_P290354	0.0820149	0.0388289	0.0349702	0.931075	ZFAND5	chr9:74966359-74966329
A_24_P291826	-0.16112	0.0455804	0.000430818	0.513415	SYTL3	chr6:159181680-159181739
A_24_P292253	-0.0483487	0.0210026	0.0215835	0.886845	ITIH5	chr10:7602674-7602615
A_24_P296587	0.0688839	0.0219478	0.00175893	0.623276	DLX3	chr17:48068187-48068128
A_24_P306561	-0.0792813	0.0401159	0.0484555	0.938318	TCF25	chr16:89940253-89949803
A_24_P307869	-0.0985687	0.0391988	0.0121077	0.868573	LLGL2	chr17:73559153-73559212
A_24_P318897	0.0578091	0.0262209	0.0277531	0.900669	SNX21	chr20:44471388-44471447
A_24_P320033	0.0686792	0.0296721	0.0208806	0.886845	CD80	chr3:119243743-119243684
A_24_P32394	-0.0623037	0.0241973	0.0102037	0.868573	ZRANB3	chr2:136073078-136073019
A_24_P325520	0.0966225	0.0380132	0.0112112	0.868573	SORT1	chr1:109852492-109852433
A_24_P330773	0.0629489	0.0268402	0.0192478	0.886845	CALCOCO2	chr17:46941924-46941983
A_24_P339126	-0.0749849	0.0318926	0.0189502	0.886845	PRSS21	chr16:2871000-2871059
A_24_P346587	-0.051516	0.0233865	0.0278856	0.900669	MTFR1	chr8:66621870-66621929
A_24_P349117	0.0495055	0.022219	0.0261463	0.900636	GPR158	chr10:25891008-25891067
A_24_P371194	0.0981047	0.0328044	0.00286754	0.703774	MRPL53	chr2:74699584-74699525
A_24_P372562	0.0637668	0.027586	0.0210489	0.886845	PTPMT1	chr11:47593122-47593181
A_24_P374759	-0.0525072	0.0247506	0.0341829	0.92782	ERC2	chr3:56026254-56026195
A_24_P383459	-0.0487487	0.0236614	0.0396881	0.936069	RNF157	chr17:74157627-74155607
A_24_P384755	-0.0685286	0.0273613	0.0124527	0.869585	NOL10	chr2:10803099-10799332
A_24_P389959	0.0735762	0.0292379	0.0120434	0.868573	COPZ1	chr12:54744570-54744629
A_24_P397515	-0.11043	0.041394	0.00778649	0.815582	HMGN4	chr6:26546223-26546282
A_24_P401787	0.0526119	0.0236087	0.0261175	0.900636	TPH2	chr12:72338117-72338176
A_24_P402779	-0.0648673	0.023935	0.00686595	0.801199	PARP3	chr3:51979914-51980199
A_24_P4054	0.0680256	0.0333127	0.0414676	0.938318	TRIP6	chr7:100470307-100470366
A_24_P407259	-0.0478001	0.0211333	0.0239678	0.88955	SOX21	chr13:95362901-95362842
A_24_P407717	-0.0759444	0.0379367	0.0456278	0.938318	GRB2	chr17:73314921-73314862
A_24_P409985	0.0629198	0.0248511	0.0115311	0.868573	TMEM44	chr3:194346714-194346655
A_24_P42389	0.0785458	0.0340971	0.021495	0.886845	OTUD6A	chrX:69283505-69283564
A_24_P47182	-0.116703	0.0482669	0.0158291	0.886845	VCL	chr10:75879227-75879286
A_24_P48539	0.0828229	0.0416612	0.0471428	0.938318	SIGLEC5	chr19:52115603-52115544
A_24_P56281	-0.0551357	0.0276664	0.0466056	0.938318	CAPRIN2	chr12:30867985-30867926
A_24_P666105	-0.0592262	0.0253413	0.0196717	0.886845	LRRTM4	chr2:76975006-76974947
A_24_P7179	-0.0699094	0.0341887	0.0411919	0.938318	DIP2A	chr21:47961742-47961801
A_24_P726336	0.0621522	0.031164	0.0464432	0.938318	PHACTR2	chr6:144151872-144151931
A_24_P7467	-0.0504797	0.0224897	0.0250612	0.895355	OTOL1	chr3:161221428-161221487
A_24_P753161	-0.0525383	0.0254963	0.0396536	0.936	BMPR2	chr2:203431522-203431581
A_24_P870799	0.0420509	0.0213811	0.0495511	0.938318	GRIK3	chr1:37261317-37261258
A_24_P88921	-0.0591638	0.0284604	0.0379452	0.936	XPC	chr3:14187500-14187441
A_24_P91140	0.0667298	0.0339729	0.0498447	0.938318	RPL23A	chr17:27051088-27051147
A_24_P911607	0.0433253	0.0215137	0.0443513	0.938318	WNT7B	chr22:46372630-46372571
A_24_P922919	-0.0507803	0.0232446	0.0292004	0.900669	ACP1	chr2:272361-272420
A_24_P928510	-0.0554156	0.0277937	0.0465024	0.938318	THEM4	chr1:151846533-151846474
A_24_P930975	-0.050989	0.0241446	0.0350037	0.931075	CD300LD	chr17:72584853-72584794
A_24_P940517	-0.0600924	0.0278332	0.0311378	0.903512	PCYOX1	chr2:70506373-70506432
A_24_P941896	-0.0463936	0.0215268	0.0314392	0.906995	GRID1	chr10:87360298-87360239
A_24_P96897	-0.0562617	0.0232528	0.0157553	0.886845	SYT6	chr1:114632336-114632277
A_24_P99046	-0.0656337	0.0250874	0.00905547	0.851944	STK38L	chr12:27478395-27478454
A_32_P113508	-0.0596326	0.0298528	0.0460944	0.938318	ATG16L1	chr2:234203900-234203959
A_32_P12104	-0.0773222	0.0262952	0.00336837	0.719127	ANAPC1	chr2:112582737-112582584
A_32_P130265	-0.0828895	0.0351277	0.0185249	0.886845	ZC3H11A	chr1:203822509-203822568
A_32_P131640	0.13072	0.0416937	0.00177832	0.623276	SLITRK4	chrX:142716215-142716156
A_32_P147078	0.0825682	0.0384204	0.031922	0.907056	SLC8A1	chr2:40339484-40339425
A_32_P148745	-0.0490968	0.0249129	0.0490893	0.938318	VWDE	chr7:12373186-12373127
A_32_P18470	0.123125	0.0360221	0.000661815	0.533041	TCEAL5	chrX:102528719-102528660
A_32_P192615	-0.0826788	0.0410743	0.0444511	0.938318	TAF1	chrX:70685417-70685476
A_32_P205553	0.120542	0.0578771	0.037586	0.936	RPL26L1	chr5:172396613-172396672
A_32_P213661	-0.084537	0.0300776	0.00506229	0.774633	CCDC122	chr13:44433966-44433907
A_32_P233950	0.0741964	0.0212723	0.00051272	0.513415	DPPA5	chr6:74062966-74062907
A_32_P40596	-0.0480574	0.0219534	0.0288739	0.900669	KCNA2	chr1:111136537-111136478
A_32_P407293	-0.067333	0.0251134	0.00748399	0.806674	PRR18	chr6:166720912-166720853
A_32_P4364	-0.0723748	0.0348565	0.0381725	0.936	BCAP31	chrX:152966108-152966049
A_32_P486620	-0.0583807	0.0248429	0.01901	0.886845	IGSF22	chr11:18726081-18726022
A_32_P64200	-0.0575427	0.028752	0.0456837	0.938318	GUCA1B	chr6:42151260-42151201
A_32_P78681	0.0474787	0.0233615	0.0424403	0.938318	GLP2R	chr17:9795340-9795399
A_32_P80850	0.0499942	0.0228946	0.0292698	0.900669	COL14A1	chr8:121381649-121381708
A_32_P87531	-0.051977	0.0237418	0.0288583	0.900669	DNAH14	chr1:225156479-225156538
A_32_P88262	-0.0717108	0.0272393	0.00863212	0.836006	SLC7A14	chr3:170178270-170178211
A_32_P99055	-0.0461033	0.0219428	0.0359393	0.932742	WNK3	chrX:54223592-54223533
A_33_P3208951	0.0627181	0.0314307	0.0463251	0.938318	OR51L1	chr11:5021101-5021160
A_33_P3210343	0.0610876	0.0303597	0.044533	0.938318	ETV6	chr12:12048245-12048304
A_33_P3210866	-0.0948027	0.0392292	0.0158822	0.886845	ZNF808	chr19:53067543-53067602
A_33_P3212679	0.17129	0.0727034	0.018707	0.886845	SNRPG	chr2:70508737-70508678
A_33_P3216237	0.0772012	0.0282878	0.00648646	0.794549	BZW2	chr7:16745761-16745820
A_33_P3217609	-0.0674559	0.0261073	0.00994384	0.867354	TBC1D22A	chr22:47309271-47309330
A_33_P3218316	-0.0521175	0.0237443	0.0284462	0.900669	VSTM2B	chr19:30055146-30055205
A_33_P3220347	-0.0499984	0.0233866	0.032819	0.915235	CNPY1	chr7:155294043-155293984
A_33_P3220570	0.0880099	0.0386989	0.0232102	0.887937	UBTD1	chr10:99330900-99330959
A_33_P3221748	-0.123833	0.0615468	0.0445455	0.938318	RUNX3	chr1:25227597-25227538
A_33_P3229032	0.102777	0.051632	0.0468614	0.938318	CLEC11A	chr19:51228911-51228970
A_33_P3230548	0.0530543	0.0231601	0.02223	0.886845	KIF14	chr1:200521383-200521324
A_33_P3231090	0.0513822	0.0242909	0.034707	0.930905	TCEA2	chr20:62690180-62690239
A_33_P3231120	-0.0797359	0.0261828	0.00239836	0.665819	CASD1	chr7:94176420-94176479
A_33_P3231407	-0.105999	0.0431233	0.0141756	0.88498	PYHIN1	chr1:158909269-158909328
A_33_P3231557	-0.0703746	0.030112	0.0196737	0.886845	CDC14B	chr9:99284848-99284789
A_33_P3237775	0.0713241	0.0357883	0.0465976	0.938318	NR1H3	chr11:47290221-47290280
A_33_P3238969	-0.0481174	0.0230086	0.0368098	0.935734	ONECUT3	chr19:1775293-1775352
A_33_P3239282	-0.0467318	0.021116	0.027165	0.900669	KCNA2	chr1:111145935-111145876
A_33_P3239367	-0.0550723	0.0238801	0.0213482	0.886845	OBSCN	chr1:228471828-228471887
A_33_P3241521	-0.0514323	0.0226539	0.023445	0.887937	EBF1	chr5:158135091-158135032
A_33_P3241753	0.14613	0.0432406	0.000760564	0.545024	NDUFA12	chr12:95365169-95365110
A_33_P3242453	0.0549171	0.0273362	0.044869	0.938318	HCG22	chr6:31027543-31027602
A_33_P3242508	-0.07974	0.0249394	0.00144018	0.615597	ZNF365	chr10:64148232-64148291
A_33_P3242649	-0.0627462	0.0218153	0.00412855	0.733219	KIF18A	chr11:28042475-28042416
A_33_P3244026	0.0681331	0.0298642	0.0227788	0.886948	MAVS	chr20:3856703-3856762
A_33_P3244931	0.181207	0.0757277	0.0169414	0.886845	DBI	chr2:120129987-120130046
A_33_P3246283	-0.0442855	0.0223381	0.0477554	0.938318	VAC14	chr16:70722520-70722461
A_33_P3247180	-0.0632535	0.0312525	0.0432991	0.938318	CC2D1B	chr1:52820340-52820281
A_33_P3248035	-0.0478046	0.0239118	0.0459173	0.938318	ZNF577	chr19:52364311-52364252
A_33_P3253234	0.135869	0.0413407	0.0010573	0.587045	IQSEC2	chrX:53295566-53295510
A_33_P3255794	-0.05938	0.0223377	0.00800662	0.819263	POLE	chr12:133234007-133233948
A_33_P3256425	-0.0756585	0.0258548	0.00352492	0.719127	BICD1	chr12:32531082-32531141
A_33_P3257523	-0.0700378	0.0278046	0.0119606	0.868573	ZNF451	chr6:56966835-56966894
A_33_P3258923	-0.0474738	0.0240641	0.0488526	0.938318	MKRN3	chr15:23812919-23812978
A_33_P3261132	-0.0620398	0.0299252	0.0384696	0.936	CYCSP52	chr1:157098403-157098462
A_33_P3261167	0.0832253	0.0362046	0.0217699	0.886845	GNS	chr12:65107283-65107225
A_33_P3261818	0.140041	0.0445537	0.0017313	0.623276	MDH1	chr2:63834131-63834190
A_33_P3262205	-0.0984827	0.0438167	0.0248675	0.891461	CPNE1	chr20:34214635-34214576
A_33_P3262495	0.0731496	0.0324648	0.02451	0.88955	ZNF503	chr10:77158027-77157968
A_33_P3262969	0.0737086	0.0240939	0.00229131	0.665819	COL4A6	chrX:107512369-107512310
A_33_P3263170	0.163925	0.0764486	0.0323068	0.909707	SNRPG	chr2:70508734-70508675
A_33_P3263890	-0.0658348	0.0239279	0.00606504	0.792062	PRRX1	chr1:170708348-170708407
A_33_P3263906	-0.0497649	0.0228053	0.0293806	0.900669	TUBE1	chr6:112400747-112400688
A_33_P3264514	-0.0454602	0.0225291	0.0439328	0.938318	S100B	chr21:48022380-48022321
A_33_P3265301	0.0613241	0.0226991	0.00704303	0.801199	GJD3	chr17:38517385-38517326
A_33_P3265374	0.114246	0.0440055	0.00959525	0.867354	HOMER3	chr19:19040106-19040047
A_33_P3265376	0.059015	0.0250434	0.0186814	0.886845	HOMER3	chr19:19049274-19049215
A_33_P3267760	-0.0779354	0.0228304	0.000672388	0.533041	BCOR	chrX:39909128-39909069
A_33_P3268652	-0.0522264	0.0264253	0.048446	0.938318	SLC2A11	chr22:24212310-24212369
A_33_P3269539	-0.0974425	0.042271	0.0214054	0.886845	COL6A2	chr21:47546086-47546145
A_33_P3269791	0.0695906	0.0230706	0.00263663	0.690322	NPBWR2	chr20:62737242-62737183
A_33_P3272385	-0.100117	0.0249462	6.5347e-05	0.412638	OR4E2	chr14:22134159-22134218
A_33_P3273073	0.0506974	0.0215686	0.0189831	0.886845	ALX4	chr11:44289128-44289069
A_33_P3273552	-0.0523568	0.0227897	0.0218476	0.886845	KRT83	chr12:52709761-52709702
A_33_P3273919	0.0489166	0.0243502	0.0448774	0.938318	RNF212	chr4:1054740-1054681
A_33_P3276585	-0.0588651	0.0238949	0.0139631	0.883955	IFT74	chr9:27036732-27036791
A_33_P3277614	0.0996921	0.0389328	0.0106265	0.868573	OLA1	chr2:174939813-174939754
A_33_P3279969	0.0516294	0.020835	0.0134117	0.880537	PLXNA4	chr7:132192387-132192328
A_33_P3280796	0.046835	0.0220772	0.0341861	0.92782	LMO7	chr13:76210565-76210624
A_33_P3281695	0.0768188	0.0364591	0.0354227	0.932742	NLRP3	chr1:247611747-247611806
A_33_P3282840	0.077668	0.0336676	0.0213083	0.886845	RPS29	chr14:50044133-50044074
A_33_P3283971	0.0536576	0.026608	0.0440633	0.938318	NFKBIL1	chr6:31526381-31526440
A_33_P3284345	0.108899	0.0442491	0.0140586	0.883955	NRG1	chr8:32585521-32585580
A_33_P3285277	-0.05902	0.0236383	0.012727	0.869585	CACNB2	chr10:18787305-18787364
A_33_P3285992	0.0437255	0.0222693	0.0499262	0.938318	VKORC1	chr16:31106822-31106763
A_33_P3287967	-0.0494164	0.0226022	0.0290717	0.900669	ANK2	chr4:114294545-114294604
A_33_P3288624	-0.0890975	0.0281834	0.00162815	0.619916	SLC7A14	chr3:170179092-170179033
A_33_P3290082	-0.0478322	0.0217403	0.0280732	0.900669	HPS4	chr22:26860445-26860386
A_33_P3290780	-0.0439784	0.0219268	0.0452165	0.938318	IL24	chr1:207075344-207075403
A_33_P3290888	-0.113485	0.0454829	0.0127883	0.869585	CPNE1	chr20:34214719-34214660
A_33_P3291776	0.140806	0.0361633	0.000106795	0.412638	NANS	chr9:100845266-100845325
A_33_P3292387	0.0768873	0.0371225	0.0386547	0.936	LRRIQ3	chr1:74648282-74648223
A_33_P3292540	0.0626225	0.029505	0.0340997	0.92782	CDKN2C	chr1:51439963-51440022
A_33_P3293474	-0.0717008	0.0359814	0.0466232	0.938318	OPN3	chr1:241756511-241756452
A_33_P3293593	-0.0548545	0.0223034	0.0141197	0.883955	TTC9B	chr19:40722025-40721966
A_33_P3295056	-0.140737	0.0556289	0.011595	0.868573	CORO1B	chr11:67203521-67203462
A_33_P3297444	-0.0864227	0.0344997	0.0124375	0.869585	ABTB1	chr3:127399692-127399751
A_33_P3299220	0.0984593	0.0285958	0.000604172	0.513415	ADAMTSL4	chr1:150531141-150531200
A_33_P3299319	-0.0754101	0.0304967	0.0136102	0.883073	RPL28	chr19:55899028-55899087
A_33_P3302586	0.0457114	0.0224077	0.041673	0.938318	GPR153	chr1:6308916-6308857
A_33_P3302796	-0.0611382	0.0265611	0.0215989	0.886845	U2AF2	chr19:56186011-56186070
A_33_P3305105	0.0621031	0.0278867	0.0262195	0.900636	VWA5A	chr11:123989295-123989354
A_33_P3307144	0.0479041	0.02258	0.0341761	0.92782	GRIK2	chr6:102376361-102376420
A_33_P3307187	0.0544119	0.0227133	0.0168162	0.886845	NPAS3	chr14:33525140-33525199
A_33_P3307840	0.0557153	0.0214458	0.00954587	0.867354	LRRC7	chr1:70340576-70340635
A_33_P3308105	0.101103	0.0364293	0.00564014	0.786115	GGH	chr8:63927801-63927742
A_33_P3315874	-0.0776299	0.0350082	0.0268642	0.900669	DHX30	chr3:47891623-47891682
A_33_P3316233	-0.0441175	0.0212987	0.0386364	0.936	MRPS18C	chr4:84382817-84382876
A_33_P3318681	-0.052105	0.0219687	0.0179321	0.886845	TMC3	chr15:81625348-81625289
A_33_P3319880	-0.0521843	0.0242501	0.0316947	0.907056	EVC2	chr4:5567065-5567006
A_33_P3320017	0.0456305	0.0217384	0.0361154	0.934449	GALNTL6	chr4:173961168-173961227
A_33_P3321025	-0.0550384	0.0258965	0.0338585	0.925357	PLXNA4	chr7:131814512-131814453
A_33_P3321303	-0.054573	0.0236594	0.0213247	0.886845	ETV3	chr1:157094692-157094633
A_33_P3322125	0.0447364	0.0220456	0.0427543	0.938318	DAZAP2	chr12:51640424-51640483
A_33_P3322519	-0.068413	0.032337	0.0346774	0.930905	VWA5B2	chr3:183960057-183960116
A_33_P3325306	0.0852408	0.0428754	0.0471329	0.938318	HSPE1	chr2:198367823-198367882
A_33_P3325748	-0.060259	0.0232669	0.00977058	0.867354	TRIOBP	chr22:38155900-38155959
A_33_P3326217	-0.0595656	0.0244784	0.0151706	0.886845	SHISA6	chr17:11461425-11461484
A_33_P3328559	-0.0738998	0.036197	0.0415114	0.938318	TBC1D10C	chr11:67177498-67177557
A_33_P3330549	-0.111552	0.047387	0.0188042	0.886845	SLC44A2	chr19:10753067-10753126
A_33_P3335498	-0.0525752	0.0221969	0.0180875	0.886845	KLF8	chrX:56291992-56292051
A_33_P3335915	-0.0792519	0.0289922	0.00640035	0.794549	SYNE1	chr6:152748830-152748771
A_33_P3337901	-0.0533404	0.0234881	0.0234083	0.887937	PDE4DIP	chr1:144865870-144865811
A_33_P3338733	0.072267	0.0350146	0.03934	0.936	MITF	chr3:70014715-70014774
A_33_P3340615	-0.0498157	0.0218582	0.022922	0.887253	PON1	chr7:94927746-94927687
A_33_P3341586	0.0607902	0.0283543	0.0323304	0.909707	SIL1	chr5:138282487-138282428
A_33_P3345717	0.0446153	0.0222601	0.045369	0.938318	DCX	chrX:110544032-110543973
A_33_P3346573	-0.0581564	0.0244807	0.0177492	0.886845	MAP4	chr3:47910775-47910716
A_33_P3353111	0.049709	0.0217514	0.0225477	0.886845	TAF1	chrX:70750082-70750141
A_33_P3354823	-0.0500678	0.0213233	0.0191093	0.886845	BTBD19	chr1:45279739-45279798
A_33_P3354965	0.0548265	0.0231829	0.0182641	0.886845	CRIP1	chr14:105953106-105953165
A_33_P3355004	-0.0499027	0.0242959	0.0402966	0.938318	DDC	chr7:50560690-50560631
A_33_P3355208	0.0984366	0.042999	0.0223172	0.886845	CROT	chr7:86989366-86989425
A_33_P3355708	0.0535896	0.0226727	0.0183297	0.886845	C14orf180	chr14:105055894-105055953
A_33_P3356995	-0.0570044	0.0272407	0.0366894	0.935734	ARFGEF1	chr8:68087312-68087253
A_33_P3357658	0.0898224	0.0421699	0.0334678	0.923063	HMGA2	chr12:66309240-66309299
A_33_P3358143	-0.0501735	0.025107	0.0460036	0.938318	C10orf71	chr10:50535002-50535061
A_33_P3358277	0.0587046	0.022469	0.00914784	0.855416	KCNK1	chr1:233766450-233766509
A_33_P3358295	-0.148161	0.0500065	0.00313649	0.719127	ABTB1	chr3:127399373-127399432
A_33_P3358731	0.0618966	0.0257979	0.0166491	0.886845	PCSK5	chr9:78789952-78790011
A_33_P3359590	-0.0531506	0.0220172	0.0159941	0.886845	DAZAP1	chr19:1433767-1433826
A_33_P3364263	-0.0768978	0.0332905	0.0211412	0.886845	LBH	chr2:30480447-30480506
A_33_P3364268	-0.1059	0.0476901	0.0266517	0.900669	LBH	chr2:30480566-30480625
A_33_P3364488	-0.0538235	0.0238145	0.0240756	0.88955	FCAMR	chr1:207131570-207131511
A_33_P3365167	-0.0470725	0.0231072	0.0419571	0.938318	NOS1	chr12:117655912-117655853
A_33_P3365524	0.0515929	0.0253886	0.0424627	0.938318	SETD3	chr14:99876202-99876143
A_33_P3366120	-0.137755	0.0586995	0.0191731	0.886845	FLNA	chrX:153577323-153577264
A_33_P3371224	0.0747754	0.0321723	0.0203574	0.886845	ANO10	chr3:43407878-43407819
A_33_P3372074	-0.150842	0.0582341	0.00976015	0.867354	LLGL2	chr17:73571211-73571270
A_33_P3373364	0.0832731	0.035473	0.0191365	0.886845	CLIC4	chr1:25167306-25167365
A_33_P3374878	-0.0983518	0.0284748	0.000580625	0.513415	FAT4	chr4:126412840-126412899
A_33_P3378935	0.053727	0.0234048	0.0219527	0.886845	RBM14	chr11:66391379-66391438
A_33_P3379406	-0.0486452	0.024512	0.0475276	0.938318	GREB1	chr2:11721329-11721388
A_33_P3380063	0.0563907	0.0253822	0.0265783	0.900669	ADAMTSL4	chr1:150531065-150531124
A_33_P3380452	-0.0498822	0.022928	0.0298704	0.900669	OR5B12	chr11:58206739-58206680
A_33_P3380502	-0.0588943	0.023391	0.0119978	0.868573	GPR85	chr7:112720562-112720503
A_33_P3381393	-0.0623204	0.02352	0.00821205	0.825323	VAX1	chr10:118893578-118893519
A_33_P3381751	0.102554	0.0458411	0.025544	0.900636	TIAM1	chr21:32490889-32490830
A_33_P3383936	-0.0510819	0.0217641	0.0191587	0.886845	DHX30	chr3:47884600-47884659
A_33_P3384000	0.0484249	0.021657	0.0256204	0.900636	ATP10A	chr15:26110222-26110163
A_33_P3384362	-0.0436183	0.0220376	0.0481196	0.938318	ZIC1	chr3:147227891-147227950
A_33_P3385002	-0.0522041	0.0235575	0.0269634	0.900669	ELK1	chrX:47498719-47498660
A_33_P3388135	0.0824028	0.0391845	0.0357753	0.932742	MKKS	chr20:10401254-10401195
A_33_P3388391	-0.0737923	0.0218997	0.000787996	0.545024	GJB4	chr1:35227853-35227912
A_33_P3388501	0.0804563	0.0375628	0.0324942	0.911268	CHIT1	chr1:203185861-203185802
A_33_P3388855	-0.0563603	0.0281869	0.0458809	0.938318	LRPPRC	chr2:44190787-44190728
A_33_P3389018	0.0613874	0.0231526	0.00816995	0.82518	OR4F15	chr15:102359143-102359202
A_33_P3389917	-0.071167	0.030309	0.0191086	0.886845	MTR	chr1:237064620-237064679
A_33_P3392187	0.0586869	0.0210445	0.00541446	0.781012	CCDC85A	chr2:56612642-56612701
A_33_P3393331	-0.0603201	0.0255014	0.0182438	0.886845	MFSD6L	chr17:8700757-8700698
A_33_P3395384	0.0666099	0.0326296	0.0415309	0.938318	RPH3A	chr12:113334902-113334961
A_33_P3395650	-0.0547043	0.0261808	0.036972	0.936	PCDHGA5	chr5:140746280-140746339
A_33_P3398065	0.0567217	0.0227263	0.0127607	0.869585	TPD52L1	chr6:125550352-125550411
A_33_P3399267	0.0536443	0.0232419	0.0212418	0.886845	IL15RA	chr10:6008252-6008193
A_33_P3399618	0.0911338	0.0352677	0.00993659	0.867354	KLHL33	chr14:20897205-20897146
A_33_P3402968	0.0540234	0.0221798	0.0150747	0.886845	GAB4	chr22:17443157-17443098
A_33_P3403132	0.095072	0.0452419	0.0359115	0.932742	NR2F6	chr19:17342753-17342694
A_33_P3403867	-0.0722388	0.0315018	0.0220907	0.886845	PMEPA1	chr20:56227153-56227094
A_33_P3406636	-0.0591384	0.0242647	0.0150126	0.886845	ZFP62	chr5:180275886-180275827
A_33_P3407880	0.0862473	0.0412292	0.0367543	0.935734	ANKRD22	chr10:90579787-90579728
A_33_P3407895	-0.0784472	0.0347607	0.0242841	0.88955	RINL	chr19:39359768-39359709
A_33_P3409665	-0.0819655	0.0230891	0.00040723	0.513415	DEPDC5	chr22:32211912-32211971
A_33_P3410459	0.116192	0.0488499	0.0176093	0.886845	SCARB2	chr4:77079975-77079916
A_33_P3413216	0.100394	0.0368709	0.00660934	0.794549	TSPAN4	chr11:866798-866857
A_33_P3413325	-0.0604506	0.0274835	0.0281188	0.900669	KCNMA1	chr10:79396578-79396519
A_33_P3413597	0.223845	0.0811131	0.00591535	0.792062	NDUFB3	chr2:201950378-201950437
A_33_P3419399	-0.0453469	0.0225092	0.0442722	0.938318	ZC3H12D	chr6:149771881-149771822
A_33_P3422888	0.0513373	0.0259855	0.0485338	0.938318	CLEC16A	chr16:11220142-11220201
A_33_P3422897	-0.0698969	0.0303676	0.0216029	0.886845	ABCA1	chr9:107624071-107624012
A_33_P3423215	-0.0811803	0.0255667	0.00155317	0.615597	PART1	chr5:59843117-59843176
A_33_P3424507	0.0986781	0.0447115	0.0275908	0.900669	OR51F1	chr11:4790483-4790424
A_33_P3429864	-0.0513451	0.0256634	0.0457535	0.938318	EPN2	chr17:19237459-19237518
A_33_P3489675	0.0523916	0.0233111	0.0248732	0.891461	ARHGAP8	chr22:45204211-45204270
A_33_P3556532	-0.0527031	0.0222197	0.0179258	0.886845	DNAH17	chr17:76498343-76498284
A_33_P3641427	-0.0505866	0.0256884	0.0492617	0.938318	MYEF2	chr15:48434932-48434873
A_33_P3665739	-0.048012	0.0244503	0.049907	0.938318	RAB43
A_33_P3666884	-0.127118	0.0604899	0.0359046	0.932742	PNPLA7	chr9:140354470-140354411
A_33_P3779229	-0.0489203	0.0242001	0.0435532	0.938318	GK5	chr3:141883589-141883530
A_33_P3867534	0.0560309	0.0216385	0.00978411	0.867354	MCM10	chr10:13251992-13252051
A_19_P00316719	-0.0451949	0.0216512	0.0371591	0.936	LINC00607	chr2:216696308-216696249
A_19_P00317822	0.0689747	0.0222915	0.00204022	0.662307	MEF2C-AS1	chr5:88199756-88199815
A_19_P00318848	-0.0500002	0.0230114	0.0300778	0.900669	MRPL23-AS1	chr11:2004977-2004918
A_19_P00319225	-0.0452302	0.0227122	0.0467626	0.938318	ZNF300P1	chr5:150310342-150310283
A_19_P00320028	0.0620298	0.0312384	0.0473999	0.938318	LINC01004	chr7:104628139-104628080
A_19_P00320948	0.125471	0.032279	0.00010965	0.412638	FAM200B	chr4:15683472-15683531
A_19_P00322166	-0.0661025	0.0262079	0.0118493	0.868573	GDNF-AS1	chr5:37874309-37874368
A_19_P00810009	-0.0660288	0.0317916	0.0381193	0.936	SNHG14	chr15:25245423-25245482
A_19_P00811348	0.0472091	0.0233118	0.0431788	0.938318	SNHG14	chr15:25265843-25265902
A_23_P101655	-0.123431	0.0518285	0.0174688	0.886845	ACTN4	chr19:39220305-39220364
A_23_P113034	0.0738559	0.0317237	0.0201494	0.886845	LRMDA	chr10:77807021-77818442
A_23_P115137	0.104453	0.0410227	0.0110712	0.868573	LAMTOR5	chr1:110944166-110944107
A_23_P11774	0.057812	0.0235837	0.0144395	0.885962	UTP11	chr1:38489282-38489341
A_23_P128991	0.15708	0.0581296	0.00702989	0.801199	SLIRP	chr14:78182164-78183839
A_23_P130304	0.0617971	0.0286686	0.0314081	0.906995	TXNL4A	chr18:77733605-77733546
A_23_P138125	-0.126067	0.0599822	0.0358824	0.932742	FCMR	chr1:207078423-207078364
A_23_P152858	0.0902671	0.0415593	0.0301415	0.900669	COPRS	chr17:30179032-30178973
A_23_P157736	0.112223	0.0353181	0.0015412	0.615597	PLPP7	chr9:134184578-134184637
A_23_P16006	-0.143775	0.0536541	0.00751759	0.806674	ZNF600	chr19:53269328-53269269
A_23_P166333	0.0936637	0.0329448	0.0045793	0.759678	UFD1	chr22:19442346-19442287
A_23_P203267	0.0477107	0.0226489	0.035461	0.932742	TRIM29	chr11:119982342-119982283
A_23_P205529	-0.0650657	0.0244734	0.00799857	0.819263	METTL17	chr14:21464427-21464720
A_23_P212284	0.0680832	0.0242365	0.00508592	0.774633	POC1A	chr3:52109513-52109454
A_23_P252211	-0.0756899	0.0337451	0.0251641	0.896819	MTRR	chr5:7900491-7900549
A_23_P254863	-0.0758371	0.0246247	0.0021411	0.662307	NIM1K	chr5:43280703-43280762
A_23_P258689	-0.0762062	0.0276112	0.0059095	0.792062	DNAAF5	chr7:825448-825507
A_23_P305977	-0.0465423	0.0209033	0.0262479	0.90066	GRAMD2A	chr15:72452885-72452826
A_23_P3065	-0.049018	0.0228343	0.0321109	0.908495	CCDC198	chr14:57937011-57936952
A_23_P308042	0.0559257	0.0219211	0.0109146	0.868573	LINC01600	chr6:2623047-2622988
A_23_P31218	-0.0522031	0.0258021	0.0433753	0.938318	LINC01006	chr7:156431611-156431552
A_23_P312646	-0.0871814	0.0437557	0.0466518	0.938318	PAXX	chr9:139888109-139888269
A_23_P314120	-0.0811361	0.0393482	0.0395226	0.936	CHKB	chr22:51018626-51018460
A_23_P319598	-0.0560673	0.0241996	0.020756	0.886845	C4BPB	chr1:207263755-207263814
A_23_P33364	-0.0487702	0.0233833	0.0373161	0.936	SH3D19	chr4:152041658-152041599
A_23_P353005	-0.0486428	0.0232081	0.0363935	0.935377	RNF217	chr6:125404466-125404525
A_23_P354591	-0.0920556	0.0307111	0.00280432	0.703553	MVB12B	chr9:129268446-129268505
A_23_P355289	-0.12649	0.047776	0.00826352	0.825596	AFG3L1P	chr16:90062393-90062452
A_23_P35820	-0.126131	0.0536247	0.0189034	0.886845	CFL1	chr11:65623523-65623464
A_23_P36531	-0.0477042	0.0242083	0.049109	0.938318	TSPAN8	chr12:71526574-71526515
A_23_P36658	0.123699	0.0469919	0.00863923	0.836006	MGST1	chr12:16516907-16516966
A_23_P367663	-0.0466806	0.0234658	0.0469999	0.938318	GSN-AS1	chr9:124043992-124043933
A_23_P386320	-0.0438559	0.0211353	0.0382964	0.936	MELTF	chr3:196745930-196745871
A_23_P3982	-0.056875	0.0258795	0.0282513	0.900669	MIEN1	chr17:37885527-37885468
A_23_P42664	0.127264	0.0528763	0.0163118	0.886845	SEM1	chr7:96318218-96318159
A_23_P51699	-0.059469	0.0301415	0.0488321	0.938318	ARHGEF2	chr1:155917401-155917342
A_23_P62741	0.0593226	0.0244173	0.0153326	0.886845	ADGRL4	chr1:79383345-79358842
A_23_P63010	-0.0692945	0.0331931	0.0371405	0.936	CERS2	chr1:150938158-150938099
A_23_P69637	-0.0500582	0.0230381	0.0300783	0.900669	OTUD4	chr4:146080458-146080399
A_23_P70998	0.0858545	0.0416491	0.0395823	0.936	UMAD1	chr7:7918719-7918778
A_23_P75622	0.0928181	0.0417205	0.0263687	0.900669	ATP5MG	chr11:118279768-118279827
A_23_P81690	0.117455	0.0586898	0.0456914	0.938318	COX7A2	chr6:75947606-75947547
A_23_P8640	0.126794	0.0620463	0.0413175	0.938318	GPER1	chr7:1133336-1133395
A_24_P126628	-0.0828471	0.0321515	0.0101465	0.868573	NEMP1	chr12:57450095-57450036
A_24_P127564	0.0698372	0.0340787	0.0407508	0.938318	SPACA6	chr19:52206489-52206548
A_24_P12904	-0.10997	0.0312776	0.000462207	0.513415	TMEM245	chr9:111800330-111798635
A_24_P149124	0.101182	0.0390156	0.00967417	0.867354	NREP	chr5:111065150-111065091
A_24_P178602	-0.0922664	0.0336017	0.00616691	0.794549	ZNF600	chr19:53269630-53269571
A_24_P17870	-0.117223	0.0471507	0.0131122	0.875599	HCP5	chr6:31432645-31432704
A_24_P208704	0.0523824	0.0232453	0.024493	0.88955	CYP8B1	chr3:42913744-42913685
A_24_P263937	0.149125	0.0582475	0.0106398	0.868573	SVBP	chr1:43272997-43272938
A_24_P271773	-0.0490873	0.0220198	0.0260682	0.900636	PCDHB17P	chr5:140537931-140537990
A_24_P283928	-0.0811609	0.0300836	0.00712206	0.802626	NABP2	chr12:56619283-56619454
A_24_P309802	-0.0468518	0.0208944	0.0252081	0.896819	EDDM3B	chr14:21238498-21238557
A_24_P34155	-0.0590164	0.0245778	0.0165626	0.886845	RUNX1	chr21:36193642-36193583
A_24_P342312	-0.0577148	0.025131	0.0218948	0.886845	TENM4	chr11:78365059-78365000
A_24_P350261	-0.0638274	0.0268553	0.0176962	0.886845	TMEM210	chr9:140065878-140065570
A_24_P354496	0.0472303	0.0234906	0.0446946	0.938318	WWC2-AS2	chr4:184018294-184018235
A_24_P365753	-0.0611736	0.0311344	0.0497723	0.938318	NKAPP1	chrX:119378826-119378767
A_24_P372553	-0.0566532	0.0245519	0.0212755	0.886845	EDRF1	chr10:127451899-127451958
A_24_P393958	-0.0474851	0.0236088	0.0446175	0.938318	DNAJB4	chr1:78482033-78482092
A_24_P48318	-0.0589865	0.0260095	0.0235951	0.887937	CWC25	chr17:36958989-36958437
A_24_P498854	-0.0562744	0.0257732	0.0292859	0.900669	LINC01114	chr2:105363183-105363124
A_24_P742352	-0.0686638	0.0259991	0.00842298	0.831272	LINC00442	chr13:19586642-19586699
A_24_P759584	-0.045622	0.022749	0.0452428	0.938318	DIO3OS	chr14:102018622-102018563
A_24_P79054	-0.122116	0.0585719	0.0373889	0.936	TGFB1	chr19:41847802-41838142
A_24_P83678	-0.0801304	0.0271464	0.00324943	0.719127	MMS22L	chr6:97597747-97594723
A_24_P838448	0.0690897	0.0232017	0.00298884	0.709337	CASC15	chr6:22194466-22194525
A_32_P148710	-0.134845	0.060638	0.0264363	0.900669	CFL1	chr11:65623161-65622908
A_32_P160972	0.162537	0.0517335	0.0017396	0.623276	ABRACL	chr6:139364343-139364402
A_32_P204239	-0.0502633	0.0234541	0.0324027	0.910745	CDHR3	chr7:105676573-105676632
A_32_P232411	-0.0549294	0.022719	0.0158327	0.886845	DISP3	chr1:11596502-11596561
A_32_P31771	-0.050943	0.0257956	0.0486175	0.938318	LNPK	chr2:176794257-176794198
A_32_P34589	0.0643376	0.0283402	0.0234548	0.887937	RSRC1	chr3:158261998-158262057
A_32_P8813	-0.345153	0.103119	0.000853703	0.545024	LINC00926	chr15:57599800-57599859
A_33_P3210521	-0.0608634	0.0304502	0.045962	0.938318	LDAH	chr2:20883887-20883828
A_33_P3214314	-0.0934457	0.0376507	0.0132671	0.877626	CCSER2	chr10:86133480-86133539
A_33_P3215487	-0.0651384	0.029222	0.0260792	0.900636	AP5Z1	chr7:4831340-4831399
A_33_P3216568	0.0502252	0.0254927	0.0491546	0.938318	MUC5AC	chr11:1161827-1161886
A_33_P3224680	-0.0786434	0.0380537	0.0390817	0.936	TRMT13	chr1:100606037-100606096
A_33_P3228271	0.154119	0.0443089	0.000531251	0.513415	CST3	chr20:23608763-23608704
A_33_P3229472	0.0641918	0.0298304	0.0316971	0.907056	KRTAP5-10	chr11:71277283-71277342
A_33_P3261586	0.0557484	0.0233207	0.0170492	0.886845	CFAP65	chr2:219868756-219868697
A_33_P3264121	0.170436	0.0581145	0.00345337	0.719127	TBCA	chr5:76987202-76987143
A_33_P3264910	0.0463748	0.0210997	0.0282354	0.900669	NKX6-2	chr10:134598383-134598324
A_33_P3266536	-0.0489267	0.0240219	0.0419955	0.938318	B3GALT5-AS1	chr21:40984418-40984359
A_33_P3276918	0.0470732	0.0216269	0.029794	0.900669	PIMREG	chr17:6352667-6352726
A_33_P3294382	0.0505192	0.020988	0.0163021	0.886845	CALCB	chr11:15095816-15095757
A_33_P3299811	-0.0750675	0.0363925	0.0394539	0.936	FLVCR1-DT	chr1:213031260-213031201
A_33_P3306068	0.109554	0.0479502	0.0225833	0.886845	MYCL	chr1:40361179-40361120
A_33_P3307103	0.0482371	0.0209053	0.0212799	0.886845	EFCAB11	chr14:90302968-90302909
A_33_P3308964	0.0485115	0.0227696	0.0334235	0.922593	PPP1R17	chr7:31746964-31747023
A_33_P3309064	-0.0683473	0.0289455	0.0184468	0.886845	UQCC1	chr20:33981977-33981918
A_33_P3322378	-0.0513624	0.0220804	0.0202529	0.886845	HLX-AS1	chr1:221006441-221006382
A_33_P3326984	0.0476108	0.0207612	0.0220853	0.886845	MOK	chr14:102701762-102701703
A_33_P3329339	-0.0675192	0.0318353	0.0342307	0.92782	THRB-AS1	chr3:24541439-24541498
A_33_P3336878	0.0589786	0.0219619	0.00738841	0.805498	MFSD13A	chr10:104228892-104228951
A_33_P3342106	-0.0708695	0.0232395	0.00236565	0.665819	ZHX3	chr20:39833327-39833268
A_33_P3343365	0.0551876	0.022087	0.0126617	0.869585	CCSER1	chr4:91549323-91549382
A_33_P3345816	0.116178	0.0397801	0.00359042	0.719127	GPER1	chr7:1133278-1133337
A_33_P3351150	-0.101827	0.0279456	0.000285588	0.513415	PIEZO2	chr18:10742608-10742549
A_33_P3357163	0.0570736	0.0286648	0.0468046	0.938318	PPIEL	chr1:40013341-40013282
A_33_P3357591	-0.0760789	0.037689	0.0438539	0.938318	PGGHG	chr11:293175-293234
A_33_P3359027	0.0599765	0.0233406	0.0103563	0.868573	CFAP73	chr12:113593077-113593136
A_33_P3359473	-0.121536	0.04585	0.00818626	0.82518	KMT5C	chr19:55859429-55859488
A_33_P3362900	0.0747903	0.032465	0.021488	0.886845	FAM228B	chr2:24392427-24392486
A_33_P3383796	-0.0441994	0.0212522	0.037858	0.936	GOLGA7B	chr10:99629702-99629761
A_33_P3394252	-0.0561367	0.0221149	0.0113195	0.868573	KANSL1L	chr2:210885586-210885527
A_33_P3405334	0.102062	0.051696	0.048687	0.938318	GM2A	chr5:150648748-150648807
A_33_P3406572	-0.067365	0.0315665	0.0331339	0.919321	APCDD1L-DT	chr20:57099757-57099816
A_33_P3407994	-0.0469738	0.0217107	0.0307811	0.903512	INSYN1	chr15:74030031-74029972
A_33_P3421418	-0.0562171	0.0277498	0.0431027	0.938318	ANKRD36C	chr2:96517499-96516942
A_33_P3424067	-0.0518521	0.0242121	0.0325217	0.911268	KMT5B	chr11:67923566-67923507
A_33_P3714477	0.0432725	0.02083	0.0380744	0.936	LINC00996	chr7:150144879-150144938
A_33_P3794213	-0.0474218	0.0212534	0.0259336	0.900636	KCNQ1-AS1	chr11:2861464-2861405
A_33_P3864861	0.0926744	0.0432516	0.0324323	0.910822	LINC01141	chr1:20687133-20687074
A_23_P166306	0.150762	0.0558082	0.00704723	0.801199	CBS	chr21:44473378-44473319
A_33_P3370109	-0.055366	0.0219509	0.0118484	0.868573	IMPA1	chr8:82592967-82592908
A_23_P367420	0.0478481	0.0219874	0.0298283	0.900669	ADAM21	chr14:70926263-70926322
A_32_P132860	-0.0479518	0.0218602	0.0285474	0.900669	LOC100129066	chr9:92316887-92334144
A_19_P00315452	0.13432	0.0610515	0.0280775	0.900669		chr18:59273360-59273301
A_19_P00315905	0.083263	0.039432	0.0350258	0.931075	LINC01950	chr5:106151197-106151138
A_19_P00316110	0.0555545	0.0253253	0.0285415	0.900669		chr21:44890472-44890413
A_19_P00316454	0.0491825	0.0222238	0.0271689	0.900669	LOC101927189	chr6:53861865-53861924
A_19_P00316701	0.114847	0.0571252	0.0447116	0.938318	SNHG5	chr6:86386909-86386850
A_19_P00316871	0.051291	0.025318	0.0431012	0.938318	LINC00705	chr10:4704261-4704320
A_19_P00317053	0.0468232	0.0217185	0.0313807	0.906995	LINC02541	chr6:113948717-113948658
A_19_P00317178	0.151046	0.0525824	0.004177	0.733219	SNHG5	chr6:86387747-86387688
A_19_P00319019	0.149309	0.062353	0.0168639	0.886845	SNHG5	chr6:86386901-86386842
A_19_P00319712	-0.0553116	0.0263626	0.0362007	0.935377		chr6:2481344-2481403
A_19_P00319900	-0.0498025	0.0248695	0.0455534	0.938318		chr4:11779925-11779984
A_19_P00321089	0.0822844	0.0287117	0.00426479	0.733219		chr9:132269075-132269134
A_19_P00321194	0.0863817	0.0218449	8.33885e-05	0.412638	KC6	chr18:39100407-39100348
A_19_P00321511	0.154968	0.0651821	0.0176617	0.886845	SNHG5	chr6:86387571-86387513
A_19_P00321692	0.0711432	0.0237859	0.00286402	0.703774	LINC01829	chr2:67405075-67405016
A_19_P00321781	0.119698	0.0460097	0.00944664	0.867354	LINC01588	chr14:50504986-50504927
A_19_P00321831	0.0481965	0.0213917	0.0245199	0.88955	LINC00664	chr19:21681926-21681985
A_19_P00322228	-0.0578358	0.0280485	0.0395232	0.936	ARMCX5-GPRASP2	chrX:102160643-102160702
A_19_P00322321	-0.0864219	0.0230391	0.000188436	0.476687		chr7:26480066-26480125
A_19_P00322498	0.0516953	0.0263311	0.0499518	0.938318	LOC102723493	chr15:67279606-67279547
A_19_P00322571	-0.0604051	0.0275269	0.028486	0.900669	MIAT	chr22:27061642-27061701
A_19_P00322687	-0.0506047	0.0257474	0.0497015	0.938318		chr4:53617789-53617730
A_19_P00322733	-0.0441595	0.0220712	0.0457456	0.938318		chrX:102120185-102120244
A_19_P00322809	0.0683545	0.0313689	0.0296116	0.900669	LOC400499	chr16:11478156-11478097
A_19_P00322850	-0.0726448	0.0254539	0.00442641	0.748862	LINC01948	chr5:55763605-55763546
A_19_P00322890	0.075767	0.0238655	0.00155582	0.615597	LINC01905	chr18:53763383-53763442
A_19_P00322944	0.134545	0.0612101	0.0282236	0.900669	SNHG5	chr6:86387572-86387513
A_19_P00326514	0.0648156	0.029655	0.0291229	0.900669		chr2:20786086-20786027
A_19_P00801823	-0.0957354	0.0410314	0.0198774	0.886845	XLOC_l2_014645	chr8:126929282-126929223
A_19_P00804924	-0.0477118	0.0229986	0.0383392	0.936		chr17:000056691-000056750
A_19_P00805748	-0.0478828	0.0238111	0.0446579	0.938318		chr16:59142751-59142810
A_19_P00806071	-0.0841252	0.0323689	0.00951882	0.867354	LOC101927533	chr2:66305736-66305795
A_19_P00810361	0.0688359	0.0329816	0.0371874	0.936		chr5:66986051-66985992
A_19_P00811216	-0.043392	0.0220666	0.0495877	0.938318	XLOC_l2_006673	chr19:28300571-28300630
A_23_P101392	0.0567747	0.0245192	0.0208307	0.886845	TMEM38A	chr19:16799430-16799489
A_23_P101461	-0.0708084	0.0292086	0.015557	0.886845	YJU2B	chr19:13874029-13874088
A_23_P102571	-0.0959451	0.0460092	0.037349	0.936	SLC2A4RG	chr20:62374774-62374833
A_23_P102925	-0.0773185	0.0326624	0.0181545	0.886845	PWP2	chr21:45550593-45550652
A_23_P10463	0.14101	0.0551464	0.0107366	0.868573	NDUFS5	chr1:39500182-39500241
A_23_P105144	0.0511071	0.0208086	0.0142534	0.88498	SCUBE2	chr11:9043471-9042734
A_23_P106835	-0.0686979	0.0270928	0.0114092	0.868573	BBS2	chr16:56518692-56518633
A_23_P107307	0.0566309	0.0211717	0.0076253	0.810251	SLC13A2	chr17:26820663-26820722
A_23_P107421	0.162921	0.0777804	0.0365103	0.935377	TK1	chr17:76170252-76170193
A_23_P107587	-0.0636545	0.0291482	0.0292579	0.900669	NPC1	chr18:21113347-21112218
A_23_P108280	-0.0751098	0.026669	0.00497344	0.774633	CYP4F12	chr19:15794543-15795654
A_23_P110184	-0.028974	0.0147333	0.0495699	0.938318	MSMO1	chr4:166263190-166263249
A_23_P11103	-0.0586536	0.0209454	0.00522518	0.781012	BMP15	chrX:50659411-50659470
A_23_P111041	0.0804017	0.0380831	0.0350554	0.931075	H2BC10	chr6:26273375-26273434
A_23_P112950	-0.0685283	0.0343352	0.0462794	0.938318	ATF7IP	chr12:14650947-14651006
A_23_P11331	0.0705282	0.0311843	0.0239795	0.88955	TCEAL8	chrX:102508057-102507998
A_23_P113572	-0.204467	0.0880323	0.0204432	0.886845	CD19	chr16:28950600-28950659
A_23_P113623	0.0693584	0.0305487	0.0234406	0.887937	MRPL45	chr17:36478912-36478971
A_23_P114282	0.125542	0.0413647	0.00248125	0.677721	MCTS1	chrX:119746090-119746149
A_23_P114826	0.0458503	0.0209461	0.0288811	0.900669	MRPS15	chr1:36921953-36921894
A_23_P115091	-0.0471383	0.0230521	0.0411875	0.938318	RAB25	chr1:156038135-156038194
A_23_P115608	-0.0558891	0.0275816	0.0430556	0.938318	ARHGAP21	chr10:24873139-24873080
A_23_P115792	-0.140667	0.0432141	0.00117995	0.599419	PLEKHA1	chr10:124189516-124189575
A_23_P11685	0.0395556	0.019642	0.0443537	0.938318	PLA2G4A	chr1:186957652-186957711
A_23_P117082	0.125356	0.0579712	0.0308767	0.903512	HEBP1	chr12:13127906-13127847
A_23_P11744	-0.0773156	0.0330126	0.0194198	0.886845	WASHC1	chr9:14773-14714
A_23_P117928	-0.0597741	0.0288788	0.0387814	0.936	BAHD1	chr15:40760131-40760190
A_23_P118025	-0.107366	0.0462874	0.0206107	0.886845	DPEP2	chr16:68021586-68021527
A_23_P119916	0.0598613	0.027563	0.0301561	0.900669	WNT6	chr2:219738852-219738911
A_23_P119936	-0.048211	0.0231986	0.0380021	0.936	REG3A	chr2:79384367-79384308
A_23_P11995	0.1008	0.0419111	0.0163889	0.886845	PRDX1	chr1:45980589-45980295
A_23_P121716	0.190523	0.0913895	0.0374029	0.936	ANXA3	chr4:79525495-79531210
A_23_P121885	0.111884	0.0432831	0.00991153	0.867354	ROPN1L	chr5:10461437-10464984
A_23_P124122	0.0832345	0.0263004	0.00160935	0.619916	PXMP2	chr12:133281412-133281470
A_23_P125286	-0.0535267	0.0222509	0.0163662	0.886845	OR52A1	chr11:5172991-5172932
A_23_P125643	-0.0641112	0.0241732	0.00815207	0.82518	ASB9	chrX:15262247-15262188
A_23_P126716	0.100818	0.0430701	0.0194821	0.886845	ATP5IF1	chr1:28564499-28564558
A_23_P127079	-0.0849035	0.0339412	0.012561	0.869585	PPRC1	chr10:103909689-103909748
A_23_P127107	-0.0490985	0.0207957	0.0184588	0.886845	CLRN3	chr10:129676367-129676308
A_23_P128073	-0.0806739	0.0378254	0.0332375	0.919708	SMARCC2	chr12:56557192-56557133
A_23_P128641	-0.0551681	0.0269941	0.0413021	0.938318	USPL1	chr13:31233106-31233165
A_23_P129312	-0.076342	0.0244056	0.00182185	0.623276	PPP1R14D	chr15:41120799-41120740
A_23_P129629	-0.0599861	0.0244174	0.0142285	0.88498	MT3	chr16:56624933-56624991
A_23_P129717	-0.0538117	0.0220954	0.015086	0.886845	ERI2	chr16:20791829-20791770
A_23_P131723	-0.104095	0.0503257	0.0389136	0.936	YWHAQ	chr2:9724897-9724838
A_23_P134008	-0.0757648	0.0286966	0.00844305	0.831272	USP45	chr6:99930682-99930623
A_23_P134100	-0.0452127	0.0209472	0.031185	0.903512	ULBP3	chr6:150386786-150386727
A_23_P134566	-0.0522263	0.0247637	0.0352478	0.932742	OR2A7	chr7:143956079-143956020
A_23_P135164	0.0859035	0.0335372	0.0106018	0.868573	UAP1L1	chr9:139978559-139978618
A_23_P137665	-0.179734	0.0796776	0.0243482	0.88955	CHI3L1	chr1:203148255-203148196
A_23_P139050	0.0464156	0.023501	0.0485974	0.938318	OR8D2	chr11:124189582-124189523
A_23_P140146	0.0927577	0.0452535	0.0407082	0.938318	IFI27L2	chr14:94594217-94594158
A_23_P140301	0.118282	0.0601072	0.0494221	0.938318	PSMA3	chr14:58737175-58737682
A_23_P141194	0.105921	0.0377199	0.00510183	0.774633	MRPL58	chr17:73017278-73017337
A_23_P142205	-0.0913398	0.0443271	0.0396575	0.936	LILRA2	chr19:55086794-55086853
A_23_P142447	-0.059308	0.0278531	0.0335255	0.923339	MYO1F	chr19:8586183-8586124
A_23_P142969	-0.0566365	0.0235714	0.016493	0.886845	ZNF2	chr2:95848323-95848382
A_23_P143535	-0.0484161	0.0217485	0.0262734	0.90066	WDR4	chr21:44270319-44270260
A_23_P143551	0.0806424	0.0358285	0.0246629	0.890215	ATP6V1E1	chr22:18081053-18080994
A_23_P144369	-0.0522709	0.023202	0.024531	0.88955	NAP1L5	chr4:89617523-89617464
A_23_P144877	0.0747091	0.0341931	0.0291769	0.900669	ATOX1	chr5:151125929-151125870
A_23_P1452	-0.0479972	0.0228859	0.0362779	0.935377	NPFFR1	chr10:72014870-72014811
A_23_P145238	0.0988481	0.0467408	0.0347471	0.930905	H2BC12	chr6:27106250-27106191
A_23_P145895	0.0700131	0.0350976	0.0463938	0.938318	TP53TG1	chr7:86954730-86954671
A_23_P146908	0.0779054	0.0285367	0.0064691	0.794549	STX8	chr17:9408412-9395237
A_23_P148473	-0.165341	0.0638091	0.00973463	0.867354	IL2RG	chrX:70328539-70328480
A_23_P148969	-0.0978879	0.0430855	0.0233481	0.887937	LRRC40	chr1:70610619-70610560
A_23_P149368	-0.190369	0.0602827	0.0016473	0.619916	FCRL1	chr1:157765602-157765543
A_23_P149496	-0.0955792	0.0373948	0.0107699	0.868573	XKR8	chr1:28294464-28294523
A_23_P150979	-0.046949	0.0235855	0.0468576	0.938318	MUCL1	chr12:55252026-55252085
A_23_P151280	0.0838087	0.0422066	0.0474017	0.938318	COX14	chr12:50514125-50514184
A_23_P15182	0.0847083	0.0397438	0.0333566	0.921661	ARL2BP	chr16:57287470-57287529
A_23_P152115	-0.0652184	0.0325646	0.0455354	0.938318	NME3	chr16:1820410-1820351
A_23_P153026	-0.10495	0.0421337	0.012939	0.869585	GAA	chr17:78093595-78093654
A_23_P153251	-0.0713878	0.0288312	0.0134847	0.880537	ZNF274	chr19:58724097-58724156
A_23_P153390	0.0973491	0.0478825	0.0423655	0.938318	CLEC4G	chr19:7793963-7793904
A_23_P154801	-0.069772	0.0344107	0.0429214	0.938318	TRPC4AP	chr20:33591079-33591020
A_23_P154832	0.152597	0.0559062	0.00647835	0.794549	ATP5PF	chr21:27101958-27097619
A_23_P15493	0.137678	0.044223	0.00191455	0.642018	PTRH2	chr17:57774800-57774741
A_23_P155301	-0.048524	0.0207168	0.0194056	0.886845	NEK11	chr3:130889661-130889720
A_23_P155989	-0.0575132	0.0292854	0.0498805	0.938318	CENPK	chr5:64813872-64813813
A_23_P156739	0.0631648	0.0320981	0.0494206	0.938318	UQCC2	chr6:33665507-33665448
A_23_P157352	0.118334	0.0407958	0.0038236	0.719127	MRPS33	chr7:140710258-140706316
A_23_P157620	-0.0735904	0.0318167	0.0209721	0.886845	FHIP2B	chr8:21961565-21961624
A_23_P157766	0.0447162	0.0217576	0.040176	0.938318	SPATA6L	chr9:4600757-4600698
A_23_P159907	-0.184816	0.0424202	1.48709e-05	0.226137	MAGED4B	chrX:51934568-51934627
A_23_P160546	-0.0905459	0.0388104	0.0198872	0.886845	MINDY1	chr1:150969378-150969319
A_23_P160869	-0.0526784	0.0248565	0.0343647	0.92782	LRIG2	chr1:113667055-113667114
A_23_P161338	0.100755	0.0478326	0.0354711	0.932742	PPA1	chr10:71962931-71962872
A_23_P161583	-0.0442483	0.0204972	0.0311593	0.903512	NAALAD2	chr11:89924938-89924997
A_23_P162589	0.0818609	0.0331632	0.0137739	0.883955	VDR	chr12:48235561-48235502
A_23_P1638	-0.0691818	0.0315396	0.0285518	0.900669	RBM4B	chr11:66432668-66432609
A_23_P163942	0.0871621	0.0329504	0.00831934	0.828729	SUPT4H1	chr17:56423349-56423290
A_23_P165333	-0.0929858	0.0428548	0.0303095	0.903512	BIN1	chr2:127806001-127805942
A_23_P165402	0.124834	0.0574131	0.0299668	0.900669	SF3B6	chr2:24291261-24291202
A_23_P16562	-0.0909091	0.0286477	0.00156312	0.615597	SUGP2	chr19:19103619-19103560
A_23_P166421	-0.0700948	0.0303037	0.0209654	0.886845	TBC1D10A	chr22:30688234-30688175
A_23_P166491	-0.0818386	0.0330526	0.0134869	0.880537	SGSM3	chr22:40804671-40804826
A_23_P168019	-0.0668642	0.0218611	0.00229607	0.665819	ZKSCAN3	chr6:28333970-28334029
A_23_P170378	0.0635883	0.0272874	0.0200315	0.886845	PMCHL1	chr5:22142544-22142603
A_23_P170534	0.0824424	0.0406607	0.0429284	0.938318	FUT7	chr9:139925373-139925314
A_23_P170774	0.0717618	0.028705	0.0126143	0.869585	E2F6	chr2:11585583-11585524
A_23_P171270	-0.0454903	0.022875	0.0470717	0.938318	H2AB2	chrX:154610717-154610776
A_23_P171336	0.0879916	0.0433144	0.0425309	0.938318	NXF3	chrX:102330853-102330794
A_23_P19210	0.0721191	0.0299962	0.0164251	0.886845	RPF2	chr6:111329244-111329303
A_23_P19543	0.119194	0.0583092	0.0412548	0.938318	SRPK1	chr6:35800957-35800898
A_23_P200579	-0.0561255	0.0265558	0.0348606	0.931075	CELA3B	chr1:22313165-22315802
A_23_P201319	-0.0487274	0.0247272	0.0491059	0.938318	DISP1	chr1:223179111-223179170
A_23_P202978	0.145493	0.0637848	0.0228047	0.886948	CASP1	chr11:104897602-104897058
A_23_P207003	-0.0628961	0.0261761	0.0164912	0.886845	SEPTIN4	chr17:56599121-56598973
A_23_P207201	-0.164344	0.0647774	0.0113638	0.868573	CD79B	chr17:62007212-62007153
A_23_P2077	0.0943281	0.0403295	0.0195786	0.886845	OR4C3	chr11:48347137-48347196
A_23_P209200	0.065907	0.0299082	0.0278271	0.900669	CCNE1	chr19:30315106-30315165
A_23_P2097	-0.0747236	0.030969	0.0160465	0.886845	TRIM68	chr11:4620339-4620280
A_23_P21057	-0.100018	0.0490038	0.0415676	0.938318	SEPTIN1	chr16:30390483-30390424
A_23_P212469	-0.0491635	0.0225828	0.0297622	0.900669	ENTPD3	chr3:40469895-40469954
A_23_P21316	0.0450628	0.0216007	0.0372717	0.936	PRUNE1	chr1:151007111-151007170
A_23_P213562	-0.116309	0.0451188	0.010116	0.868573	F2R	chr5:76030669-76030728
A_23_P218412	0.0860763	0.0341693	0.0119541	0.868573	SPAG7	chr17:4863798-4863599
A_23_P218597	0.0421311	0.0206959	0.0420993	0.938318	NPAS2	chr2:101612199-101612258
A_23_P219144	0.0600086	0.0245047	0.0145404	0.886845	CLTA	chr9:36211781-36211840
A_23_P23507	0.0603561	0.0212392	0.00459813	0.759678	OR10T2	chr1:158368650-158368591
A_23_P23765	-0.0624041	0.02627	0.0177553	0.886845	ITGB3BP	chr1:63920569-63920094
A_23_P24077	-0.0853674	0.0418546	0.041709	0.938318	VSIR	chr10:73510437-73510378
A_23_P2423	0.102244	0.0356667	0.00425459	0.733219	MAGOHB	chr12:10758734-10758675
A_23_P24275	-0.0508923	0.0232604	0.0289554	0.900669	IDI2-AS1	chr10:1089998-1090057
A_23_P24515	0.0739063	0.035731	0.0389147	0.936	ACAT1	chr11:108018009-108018068
A_23_P24751	0.057487	0.0260492	0.0276007	0.900669	TTC9C	chr11:62505795-62505854
A_23_P250245	-0.0999044	0.048015	0.0377731	0.936	CD72	chr9:35610744-35610685
A_23_P250735	-0.0920039	0.0443546	0.0383661	0.936	CBX7	chr22:39527059-39527000
A_23_P25097	0.101482	0.0412568	0.014108	0.883955	LLPH	chr12:66517590-66517531
A_23_P251505	-0.099102	0.0360107	0.00605418	0.792062	NSUN5	chr7:72717662-72717603
A_23_P252100	-0.046247	0.023033	0.0449855	0.938318	TAS2R5	chr7:141490514-141490573
A_23_P252322	0.116778	0.0544356	0.0322274	0.908833	ATP5F1E	chr20:57603871-57603812
A_23_P252642	-0.0900022	0.0344633	0.0091784	0.855416	BBS5	chr2:170362885-170362944
A_23_P253012	-0.144709	0.056537	0.0106593	0.868573	GRAMD1C	chr3:113665696-113665755
A_23_P255389	0.0482378	0.0208998	0.0212445	0.886845	OR2W1	chr6:29012464-29012405
A_23_P255663	-0.0679836	0.0342242	0.0473187	0.938318	MANEA	chr6:96056776-96056835
A_23_P255876	-0.0537488	0.0233773	0.0217449	0.886845	DNAI1	chr9:34517408-34520657
A_23_P256624	-0.0595199	0.023586	0.0118061	0.868573	DDX4	chr5:55111204-55112302
A_23_P256933	0.111432	0.049527	0.0247188	0.890215	RPL24	chr3:101401280-101400008
A_23_P258493	0.111711	0.0561945	0.0471523	0.938318	LMNB1	chr5:126172483-126172542
A_23_P259166	0.108475	0.0369791	0.00344615	0.719127	TCEAL4	chrX:102842228-102842287
A_23_P25945	0.0636237	0.0293667	0.0305581	0.903512	ADCK1	chr14:78398050-78399617
A_23_P259451	0.163459	0.0455606	0.000353366	0.513415	LSM6	chr4:147110971-147111030
A_23_P259521	0.0713641	0.033447	0.0331679	0.919321	WDR41	chr5:76729022-76728963
A_23_P26314	0.0614681	0.0308404	0.0465803	0.938318	ZNF319	chr16:58028710-58028651
A_23_P26994	0.0644402	0.0290478	0.0267993	0.900669	GNGT2	chr17:47284034-47283975
A_23_P27285	-0.124691	0.0430391	0.00386597	0.719127	MPPE1	chr18:11884349-11884290
A_23_P29153	0.0794399	0.0368926	0.0315889	0.907056	RSPH14	chr22:23401668-23401609
A_23_P29204	-0.0993768	0.0322248	0.00211179	0.662307	MTFP1	chr22:30824628-30824687
A_23_P29575	0.087393	0.0304842	0.00425231	0.733219	MRPS36	chr5:68525036-68525095
A_23_P301942	-0.0520076	0.0247009	0.0355519	0.932742	NPPC	chr2:232790250-232790191
A_23_P302060	-0.0498693	0.0227434	0.0286097	0.900669	IFNE	chr9:21481161-21481102
A_23_P303455	-0.0534477	0.0216858	0.0139191	0.883955	GPR161	chr1:168056852-168055005
A_23_P304287	0.0780058	0.0396843	0.0496746	0.938318	PSMC2	chr7:103007997-103008056
A_23_P310931	-0.0909764	0.0453405	0.0451298	0.938318	CNR2	chr1:24200579-24200520
A_23_P311150	0.1075	0.0516063	0.037554	0.936	SPTSSA	chr14:34903583-34903524
A_23_P311640	-0.0657857	0.0287234	0.0222559	0.886845	AGFG2	chr7:100163205-100163264
A_23_P312132	-0.121317	0.0422847	0.00422267	0.733219	ITGAX	chr16:31393951-31394010
A_23_P31389	-0.0761183	0.0283147	0.00732738	0.805498	TRA2A	chr7:23545801-23545418
A_23_P313981	-0.0540592	0.023475	0.021537	0.886845	SERPINB10	chr18:61602351-61602410
A_23_P31536	0.119976	0.0391121	0.00222996	0.665819	SSBP1	chr7:141445323-141445382
A_23_P31671	0.253286	0.114035	0.0266153	0.900669	UQCRB	chr8:97244123-97244064
A_23_P31747	0.0721412	0.0297631	0.0155723	0.886845	C8orf76	chr8:124238789-124232528
A_23_P318300	0.0750636	0.0346988	0.0308071	0.903512	MAP3K20	chr2:174091756-174091815
A_23_P31844	-0.102834	0.0444551	0.0209573	0.886845	ATP6V1B2	chr8:20078395-20078454
A_23_P31873	-0.109629	0.0452433	0.0156055	0.886845	RAB11FIP1	chr8:37718295-37718236
A_23_P32006	0.0563209	0.022624	0.0129918	0.869604	OR13D1	chr9:107457516-107457575
A_23_P322625	-0.0565355	0.0247443	0.0225794	0.886845	GPR55	chr2:231774885-231774826
A_23_P322845	-0.11237	0.0552734	0.0423746	0.938318	PLPP5	chr8:38120995-38120936
A_23_P32328	0.0666495	0.033542	0.0472496	0.938318	LYRM4	chr6:5109509-5109450
A_23_P323685	0.105653	0.048632	0.0301047	0.900669	H4C8	chr6:26285556-26285497
A_23_P324419	-0.0608706	0.0265795	0.0222665	0.886845	TEX44	chr2:232457989-232458048
A_23_P324885	0.106224	0.0381528	0.00549016	0.781012	CCR2	chr3:46400706-46400765
A_23_P325040	-0.0472028	0.0235534	0.0453906	0.938318	TMPO	chr12:98928260-98928319
A_23_P325642	-0.0478171	0.0229207	0.0372689	0.936	PDIA2	chr16:336603-336662
A_23_P325661	0.052945	0.0268154	0.0486691	0.938318	ZNF134	chr19:58133133-58133192
A_23_P326020	0.0697218	0.0232392	0.00277979	0.702603	CSMD3	chr8:113235339-113235280
A_23_P331748	0.102437	0.048893	0.0364667	0.935377	CD33	chr19:51742998-51743057
A_23_P331943	-0.0849362	0.0431408	0.0493116	0.938318	TMEM181	chr6:159055923-159055982
A_23_P333592	-0.0517037	0.0248167	0.0375216	0.936	ZNF547	chr19:57889811-57889870
A_23_P3355	-0.0713188	0.0308667	0.0211057	0.886845	POLG	chr15:89859772-89859713
A_23_P338603	0.134592	0.0313761	2.00305e-05	0.226137	CHCHD7	chr8:57127218-57128998
A_23_P33868	0.0451306	0.0216828	0.0377065	0.936	LPAR4	chrX:78011983-78012042
A_23_P340376	0.0597746	0.0217505	0.00612399	0.794549	MST1L	chr1:17082031-17081972
A_23_P34209	-0.0557444	0.0268647	0.0382975	0.936	TTTY5	chrY:24443312-24443253
A_23_P34402	-0.0603409	0.0274956	0.0284746	0.900669	NCSTN	chr1:160328609-160328668
A_23_P344568	0.0792739	0.0237196	0.000868974	0.545024	FAM124A	chr13:51855548-51855607
A_23_P345799	-0.136337	0.0533237	0.0107435	0.868573	NIBAN3	chr19:17660266-17660325
A_23_P346048	-0.0710031	0.0320136	0.0268343	0.900669	HERC2P2	chr15:23282829-23282770
A_23_P34628	0.132278	0.0401554	0.00102958	0.581181	GTF2B	chr1:89319001-89318942
A_23_P351275	0.0945561	0.0474722	0.046722	0.938318	UPP1	chr7:48141567-48142940
A_23_P352619	-0.0579121	0.0232294	0.0128615	0.869585	TIFA	chr4:113197951-113197892
A_23_P354297	-0.0669923	0.0339742	0.0489612	0.938318	CHTF18	chr16:847945-848004
A_23_P355510	0.0477777	0.0228568	0.0368972	0.936	RIBC1	chrX:53455738-53455797
A_23_P357717	-0.314661	0.123257	0.0108637	0.868573	TCL1A	chr14:96176331-96176284
A_23_P358195	-0.075374	0.0373357	0.0438309	0.938318	GOLGA6L4	chr15:84908727-84908786
A_23_P362770	-0.0616925	0.0285607	0.0310574	0.903512	IHO1	chr3:49293960-49294019
A_23_P365218	0.0450642	0.0219761	0.0406231	0.938318	ADGRF1	chr6:46989702-46988475
A_23_P36939	0.0482765	0.021357	0.0240546	0.88955	NUFIP1	chr13:45514020-45513964
A_23_P370924	0.110396	0.035889	0.00216739	0.662307	SMIM4	chr3:52574485-52574544
A_23_P371410	-0.0724982	0.0277417	0.00913063	0.855416	PRKACB	chr1:84670691-84670750
A_23_P371729	-0.0511889	0.0221484	0.0210702	0.886845	GJA5	chr1:147229843-147229784
A_23_P372925	-0.074373	0.0367588	0.0433688	0.938318	CIPC	chr14:77583194-77583253
A_23_P37877	-0.0757484	0.033167	0.0226354	0.886948	CIAO3	chr16:780057-779998
A_23_P385126	-0.0518085	0.0231975	0.025794	0.900636	DEPDC7	chr11:33054824-33054883
A_23_P388871	-0.0511833	0.0234874	0.0296018	0.900669	H4-16	chr12:14924065-14924006
A_23_P390190	-0.0773512	0.0374649	0.0392722	0.936	NUP58	chr13:25915846-25915905
A_23_P390621	-0.0495861	0.0229474	0.0309944	0.903512	PACRGL	chr4:20729183-20729242
A_23_P39067	-0.172953	0.0752031	0.0217094	0.886845	SPIB	chr19:50932037-50932096
A_23_P391689	0.126398	0.0641994	0.0493098	0.938318	PET100	chr19:7695482-7695541
A_23_P391725	0.0731432	0.0349538	0.036695	0.935734	DR1	chr1:93826296-93826356
A_23_P393080	0.0593308	0.0300445	0.0486309	0.938318	CALML3	chr10:5567079-5567138
A_23_P393401	-0.0904997	0.0424261	0.0332118	0.919708	PDXDC2P-NPIPB14P	chr16:70010123-70010086
A_23_P394377	0.100952	0.0312421	0.0012815	0.599419	KCNRG	chr13:50594618-50594677
A_23_P39525	-0.0567454	0.026025	0.0295097	0.900669	FAM124B	chr2:225243586-225243527
A_23_P39840	0.187469	0.055951	0.000843214	0.545024	VAMP5	chr2:85818953-85820097
A_23_P400378	0.108779	0.0544905	0.0462336	0.938318	GPBAR1	chr2:219128419-219128478
A_23_P402123	0.0574082	0.0219219	0.0089883	0.848249	TAS2R1	chr5:9629956-9629897
A_23_P40307	0.0967764	0.0436754	0.0269787	0.900669	SNRPB2	chr20:16721741-16721800
A_23_P403398	-0.0866933	0.0385907	0.0249386	0.891917	DKFZP586I1420	chr7:30411448-30411507
A_23_P403424	-0.068096	0.0337841	0.0441677	0.938318	JMJD7-PLA2G4B	chr15:42140278-42140337
A_23_P409516	0.0738389	0.0317074	0.0201139	0.886845	PABIR1	chr9:71396108-71396167
A_23_P414964	0.0497943	0.0226575	0.0282495	0.900669	ZNF584	chr19:58929400-58929459
A_23_P415411	0.119254	0.058419	0.041536	0.938318	H4C5	chr6:26205172-26205231
A_23_P416747	-0.131195	0.0507697	0.00993462	0.867354	CD3E	chr11:118186314-118186373
A_23_P41750	-0.0683001	0.0243524	0.00515607	0.776138	SPZ1	chr5:79616947-79617006
A_23_P418234	-0.0663367	0.0295841	0.0252079	0.896819	PHLPP2	chr16:71679219-71679160
A_23_P419202	-0.104077	0.0443775	0.0192513	0.886845	ZNF658	chr9:40772009-40771950
A_23_P420269	-0.0583347	0.0227559	0.0105396	0.868573	INTS2	chr17:59943270-59943211
A_23_P42746	-0.131384	0.047679	0.0059889	0.792062	NCF1	chr7:74199612-74202353
A_23_P429184	-0.0706448	0.0330992	0.0331119	0.919321	GNPNAT1	chr14:53242094-53242035
A_23_P429461	-0.0697691	0.0339969	0.0404659	0.938318	FCSK	chr16:70513961-70514020
A_23_P430658	-0.0560377	0.0225516	0.0131583	0.875599	HEYL	chr1:40089900-40089841
A_23_P430670	0.0750797	0.0280621	0.00761104	0.810251	CHST5	chr16:75562808-75562749
A_23_P430792	-0.0684222	0.0289726	0.018428	0.886845	HEATR9	chr17:34182267-34182208
A_23_P43157	-0.195882	0.0863132	0.023503	0.887937	MYBL1	chr8:67474765-67474706
A_23_P43226	-0.0741314	0.0350747	0.0348567	0.931075	KCTD9	chr8:25285893-25285834
A_23_P434289	0.0586997	0.0269391	0.029617	0.900669	GPR62	chr3:51991401-51991460
A_23_P434301	-0.0847757	0.0347891	0.0150281	0.886845	PTMA	chr2:232577717-232577776
A_23_P434398	-0.0881165	0.0290998	0.00253804	0.687686	TXLNB	chr6:139561529-139561470
A_23_P4522	0.0854171	0.0425926	0.0452438	0.938318	TXNL1	chr18:54270203-54270144
A_23_P45496	-0.101125	0.0405448	0.0128214	0.869585	GDI1	chrX:153671602-153671661
A_23_P45917	0.0724261	0.0350756	0.0392512	0.936	CKS1B	chr1:154951527-154951586
A_23_P46039	-0.189089	0.082181	0.0216483	0.886845	FCRLA	chr1:161683792-161683851
A_23_P46275	0.108256	0.0434438	0.0129037	0.869585	ATP5PB	chr1:112003643-112003702
A_23_P46852	0.07119	0.0362613	0.0499544	0.938318	STN1	chr10:105657329-105651975
A_23_P47304	0.129715	0.0465623	0.00546204	0.781012	CASP5	chr11:104868201-104868142
A_23_P47357	0.134439	0.0559405	0.0164716	0.886845	RPS25	chr11:118886616-118886557
A_23_P48099	0.0812837	0.0251548	0.00128137	0.599419	NUP37	chr12:102471157-102470624
A_23_P48610	-0.0714945	0.0356956	0.0455185	0.938318	PIP4P1	chr14:20926537-20926478
A_23_P48717	0.0839727	0.0397114	0.0347691	0.930905	NPC2	chr14:74946813-74946754
A_23_P48816	0.0479601	0.0209851	0.0225411	0.886845	SLC28A2	chr15:45567686-45567745
A_23_P500433	0.0961221	0.0488717	0.0495404	0.938318	CARD9	chr9:139258502-139258443
A_23_P500873	-0.0520914	0.0244081	0.0331235	0.919321	RAD51D	chr17:33427686-33427627
A_23_P500886	-0.0979289	0.0261772	0.000196044	0.476687	CLDN15	chr7:100880881-100880822
A_23_P501080	-0.12059	0.0600325	0.0448923	0.938318	ZNF92	chr7:64865861-64865920
A_23_P501319	-0.066477	0.0263643	0.0118746	0.868573	ASB4	chr7:95125352-95157166
A_23_P501435	0.0906815	0.0385474	0.0188846	0.886845	KAT14	chr20:18168563-18168622
A_23_P501722	-0.0991678	0.045773	0.0305601	0.903512	TSPAN32	chr11:2338634-2338693
A_23_P502312	-0.121887	0.0419256	0.00374517	0.719127	ADGRE5	chr19:14519267-14519326
A_23_P502425	0.13818	0.0596146	0.0207011	0.886845	MRPL47	chr3:179306702-179306643
A_23_P5258	-0.0493789	0.0243172	0.0426163	0.938318	OR10H4	chr19:16060357-16060416
A_23_P53193	-0.12542	0.0570681	0.0282485	0.900669	SYTL2	chr11:85406136-85406077
A_23_P53957	0.193339	0.0609254	0.00156302	0.615597	COX16	chr14:70792882-70792823
A_23_P57036	-0.0640104	0.0292127	0.0287195	0.900669	CD40	chr20:44757581-44757640
A_23_P57417	-0.0674002	0.0287586	0.0193335	0.886845	MMP11	chr22:24126273-24126332
A_23_P58132	-0.10994	0.0432664	0.0112376	0.868573	RHOH	chr4:40245659-40245718
A_23_P58328	0.0554349	0.0229328	0.0158552	0.886845	ANXA10	chr4:169108564-169108623
A_23_P58854	-0.044701	0.0225277	0.0475579	0.938318	WNT8A	chr5:137424651-137424710
A_23_P59877	0.0709078	0.0353527	0.0452144	0.938318	FABP5	chr8:82196174-82196772
A_23_P59888	0.0987786	0.0389422	0.0113802	0.868573	NACA4P	chr8:102381755-102381814
A_23_P62371	-0.058408	0.0277381	0.0355341	0.932742	TAFAZZIN	chrX:153649359-153649418
A_23_P62588	-0.0653759	0.0301556	0.0304491	0.903512	CALML6	chr1:1848487-1848618
A_23_P62731	0.101164	0.0357967	0.00482688	0.774633	MRPS14	chr1:174983720-174983661
A_23_P62807	0.138954	0.0463933	0.00282594	0.703763	SCCPDH	chr1:246930666-246930725
A_23_P63459	0.120833	0.0440484	0.00621729	0.794549	COA6	chr1:234519591-234519650
A_23_P64173	0.171309	0.068484	0.0125636	0.869585	CARD16	chr11:104915286-104915227
A_23_P6422	-0.0516476	0.0246564	0.0365046	0.935377	RFPL3	chr22:32756858-32756917
A_23_P64785	-0.0958016	0.042064	0.0230125	0.887785	ZNF641	chr12:48736501-48736442
A_23_P64954	-0.0974411	0.0387418	0.0120887	0.868573	USP5	chr12:6973900-6973959
A_23_P65157	0.123344	0.0384474	0.00138805	0.602714	COX17	chr3:119396074-119394045
A_23_P6546	-0.119596	0.0409823	0.00361682	0.719127	TUBGCP6	chr22:50656772-50656713
A_23_P67932	-0.102279	0.0463417	0.0275859	0.900669	CXCR1	chr2:219027904-219027845
A_23_P6891	0.12273	0.0597876	0.0404117	0.938318	EIF1B	chr3:40353654-40353713
A_23_P70468	-0.0469256	0.023504	0.0462098	0.938318	OR2B6	chr6:27925601-27925660
A_23_P71053	-0.0592906	0.0254002	0.0198224	0.886845	PALS2	chr7:24718879-24718938
A_23_P71148	0.133378	0.0506543	0.00862054	0.836006	BLVRA	chr7:43846842-43846901
A_23_P71241	0.118281	0.0417483	0.00472179	0.765179	SEC61G	chr7:54823522-54820105
A_23_P73208	-0.0716692	0.0298641	0.016624	0.886845	GABPB2	chr1:151090847-151090906
A_23_P74349	-0.0543628	0.0219202	0.0133368	0.880514	NUF2	chr1:163325144-163325203
A_23_P75430	0.122411	0.053051	0.0212792	0.886845	SMCO4	chr11:93211791-93211732
A_23_P76109	0.0777937	0.0381508	0.0417602	0.938318	RILPL2	chr12:123900062-123900003
A_23_P76690	0.0978762	0.0328995	0.00301587	0.709337	UCHL3	chr13:76178950-76179910
A_23_P77818	0.0940143	0.0348243	0.00708382	0.802415	ATP5PD	chr17:73035037-73034978
A_23_P78353	-0.0482723	0.0224523	0.0318473	0.907056	MEP1B	chr18:29795127-29795186
A_23_P78802	-0.0758662	0.0379137	0.0457198	0.938318	PRKD2	chr19:47181758-47181699
A_23_P79545	0.0790884	0.0358096	0.0274797	0.900669	SUCLG1	chr2:84658770-84658711
A_23_P79794	-0.0446661	0.022315	0.0456546	0.938318	TGIF2	chr20:35221586-35221645
A_23_P81048	-0.0869509	0.0319512	0.00663903	0.794549	STIM2	chr4:27024693-27024752
A_23_P81811	-0.101949	0.0334207	0.00235824	0.665819	TJAP1	chr6:43473898-43473957
A_23_P8185	0.129292	0.0535758	0.0160289	0.886845	DYNLT1	chr6:159057743-159057684
A_23_P82099	0.0673282	0.0234789	0.00424181	0.733219	NOX3	chr6:155716671-155716612
A_23_P82128	0.0816424	0.0390024	0.0366329	0.935734	RPS12	chr6:133138639-133138698
A_23_P82412	-0.088949	0.0387117	0.0218289	0.886845	NSUN5	chr7:72717638-72717509
A_23_P8269	0.0463655	0.0232652	0.046602	0.938318	TAAR8	chr6:132874145-132874204
A_23_P82748	0.1462	0.0538356	0.00675358	0.798835	ENY2	chr8:110355682-110355741
A_23_P82795	-0.0560499	0.0230936	0.0154353	0.886845	LINC00208	chr8:11438302-11438361
A_23_P845	0.0690138	0.027154	0.0112192	0.868573	TOMM40L	chr1:161200179-161200238
A_23_P85004	0.0813865	0.0345652	0.0187784	0.886845	DIAPH2	chrX:96369895-96369954
A_23_P87560	-0.101219	0.0477643	0.0343799	0.92782	BTG1	chr12:92537607-92537548
A_23_P89073	-0.0757108	0.0299992	0.0117983	0.868573	ZNF23	chr16:71481852-71481793
A_23_P9018	0.0715975	0.0308762	0.0206476	0.886845	DEFB104B	chr8:7698558-7698617
A_23_P90533	0.073476	0.026928	0.00649657	0.794549	POP4	chr19:30106427-30106486
A_23_P90944	-0.0541912	0.0244133	0.0267087	0.900669	SCN7A	chr2:167262271-167262212
A_23_P91764	-0.103266	0.0502027	0.0400038	0.937664	TNFRSF13C	chr22:42321231-42321172
A_23_P92909	-0.0495672	0.0211078	0.0190962	0.886845	SPINK6	chr5:147594478-147594537
A_23_P9293	0.0910683	0.0430195	0.0345679	0.930667	TJP2	chr9:71869444-71869503
A_23_P9362	0.0658325	0.0288338	0.0226752	0.886948	PSMB7	chr9:127115950-127115891
A_23_P9392	-0.0812357	0.0288207	0.00493852	0.774633	SPOUT1	chr9:131586099-131586040
A_23_P95231	-0.0551287	0.0225822	0.0148467	0.886845	DNAI7	chr12:25261593-25261534
A_23_P95851	-0.0635657	0.0233792	0.00668815	0.797609	TUBAL3	chr10:5435268-5435209
A_23_P96041	-0.100181	0.0495949	0.0437091	0.938318	TMEM164	chrX:109420782-109420841
A_23_P96501	0.0584445	0.022028	0.00812761	0.82518	TEX11	chrX:69749033-69748974
A_23_P96611	-0.0459372	0.0212597	0.0310022	0.903512	LUZP4	chrX:114541813-114541872
A_23_P96633	0.0555642	0.0278345	0.0462389	0.938318	CT55	chrX:134290762-134290704
A_23_P97457	-0.0628932	0.0277901	0.023887	0.88955	AIDA	chr1:222842440-222842381
A_23_P98995	-0.0928255	0.0395725	0.0192283	0.886845	CALCOCO1	chr12:54105164-54105105
A_23_P99253	0.121696	0.042621	0.00440821	0.748862	LIN7A	chr12:81191501-81191442
A_24_P100650	0.0521387	0.023638	0.0276803	0.900669	EQTN	chr9:27296692-27296633
A_24_P101101	0.0940444	0.0458985	0.0407838	0.938318		chr17:58804791-58804732
A_24_P110354	-0.0483831	0.023465	0.039529	0.936	SMIM23	chr5:171217544-171217848
A_24_P113815	-0.0749566	0.037074	0.0435201	0.938318	SLC35E2A	chr1:1670380-1669848
A_24_P118472	0.0609931	0.0299227	0.0418352	0.938318		chr7:105170888-105170949
A_24_P118591	0.125097	0.0632949	0.0484432	0.938318		chr6:159947143-159947094
A_24_P119678	0.0572585	0.0232499	0.0139925	0.883955		chr1:236890210-236890269
A_24_P120109	0.0548216	0.0234364	0.0195664	0.886845	DHX57	chr2:39088500-39088441
A_24_P121846	-0.0553653	0.0257833	0.0320589	0.908495	ZNF132	chr19:58944877-58944818
A_24_P127121	0.128075	0.0382245	0.000843192	0.545024		chrX:106375432-106375493
A_24_P127748	-0.0484085	0.0235093	0.0397978	0.9367	CLASP2	chr3:33653556-33653497
A_24_P12998	-0.0490419	0.0242236	0.0432368	0.938318	KCNIP2	chr10:103588446-103588387
A_24_P135391	-0.0637747	0.0311753	0.041107	0.938318		chr8:82720524-82720585
A_24_P138361	0.0936437	0.042045	0.0262037	0.900636	EIF3M	chr11:32623862-32623921
A_24_P144439	0.0522116	0.0227173	0.0217942	0.886845	EFHB	chr3:19947235-19947176
A_24_P146211	0.0765667	0.0384032	0.04651	0.938318	H2BC5	chr6:26158474-26158533
A_24_P146892	-0.0938248	0.0467286	0.0449859	0.938318	ORAI1	chr12:122079698-122079757
A_24_P153763	-0.0651201	0.0283565	0.0218998	0.886845	LOC101927588	chr8:125205353-125205294
A_24_P158089	0.029618	0.0147343	0.044743	0.938318	SERPINE1	chr7:100781555-100781614
A_24_P161813	-0.112259	0.0416276	0.00714593	0.802626	LOC441666	chr10:42832591-42832532
A_24_P166311	0.0580442	0.0222889	0.00937601	0.865276	ZBED8	chr5:159820990-159820931
A_24_P167338	-0.0550041	0.0264944	0.0381991	0.936	RAB30	chr11:82693332-82693273
A_24_P16950	-0.0663985	0.0298635	0.0264605	0.900669	ZNF160	chr19:53571722-53571663
A_24_P169843	-0.0565575	0.0248942	0.0233496	0.887937		chr1:182928250-182928209
A_24_P179903	0.0718907	0.0315162	0.0228001	0.886948	AK2	chr1:33478726-33478667
A_24_P182892	0.0420247	0.0212548	0.0483544	0.938318	SLC19A3	chr2:228550580-228550521
A_24_P186274	0.0472051	0.0239667	0.0492198	0.938318	IGFBPL1	chr9:38411463-38411404
A_24_P192805	0.184024	0.0638517	0.00405417	0.733219	CARD17	chr11:104971256-104970106
A_24_P194755	-0.0532397	0.0224063	0.0177252	0.886845	PWWP3A	chr19:1360531-1360590
A_24_P19677	-0.0695244	0.0252511	0.00602995	0.792062	IFNLR1	chr1:24496050-24495991
A_24_P200023	-0.0642068	0.022624	0.00465166	0.764227	IL1R1	chr2:102795394-102795453
A_24_P204675	-0.0932503	0.0456391	0.0413529	0.938318	NPIPB12	chr16:29494888-29494855
A_24_P208081	-0.0688518	0.02932	0.0190961	0.886845	PLA2G2F	chr1:20476009-20476068
A_24_P214598	-0.107526	0.0486134	0.0272512	0.900669	PPM1K	chr4:89189978-89189919
A_24_P21752	-0.0683774	0.0270348	0.0116178	0.868573	TBRG1	chr11:124500731-124501209
A_24_P217628	-0.0631691	0.022699	0.00551129	0.781012	PRDM9	chr5:23523417-23524451
A_24_P221485	0.0526989	0.0225037	0.0194301	0.886845		chr1:79520790-79520731
A_24_P221968	-0.114703	0.0565069	0.0426905	0.938318	MPHOSPH10P1	chr16:53404723-53404664
A_24_P236753	-0.0918507	0.0282524	0.00119656	0.599419	DOC2B	chr17:11929-11331
A_24_P237586	0.0728536	0.0300466	0.0155369	0.886845	ANKRD37	chr4:186321293-186321352
A_24_P240187	-0.0655943	0.0289801	0.02387	0.88955	LRRN1	chr3:3888753-3888812
A_24_P242609	0.0710726	0.0360227	0.0488317	0.938318	KLHL12	chr1:202860502-202860443
A_24_P247286	-0.080127	0.0305947	0.00898208	0.848249	C19orf71	chr19:3543632-3543839
A_24_P247454	-0.0470478	0.0215661	0.0294255	0.900669		chr2:190176666-190176607
A_24_P24972	0.186509	0.0669859	0.00548789	0.781012		chr2:111391821-111391880
A_24_P255303	0.095333	0.0479298	0.0470315	0.938318		chr1:211615949-211616010
A_24_P255845	-0.0499751	0.022654	0.0276595	0.900669		chr12:16552223-16552208
A_24_P257971	-0.0857449	0.0239766	0.000369026	0.513415	SLC27A4	chr9:131122624-131122683
A_24_P270525	0.0670648	0.0328026	0.0412234	0.938318	GTF2A2	chr15:59934440-59934381
A_24_P271363	0.0703881	0.0353799	0.0469794	0.938318	CDS2	chr20:5171891-5171950
A_24_P273143	0.0991029	0.0500055	0.0478319	0.938318	CYTOR	chr2:87820743-87820802
A_24_P273799	-0.0846408	0.0404034	0.036487	0.935377	ZNF641	chr12:48734400-48734341
A_24_P276576	-0.123241	0.0497855	0.0135083	0.880537	FCRLA	chr1:161683383-161683442
A_24_P277155	-0.058473	0.029335	0.0465612	0.938318	HLTF	chr3:148748450-148748391
A_24_P280897	0.154622	0.0718722	0.0317401	0.907056		chr19:34080305-34080246
A_24_P281395	0.0948934	0.0435973	0.0297959	0.900669		chr10:81784573-81784514
A_24_P285480	0.0900326	0.0389891	0.0211819	0.886845	MRPL33	chr2:28002334-28002393
A_24_P290163	-0.0527073	0.025175	0.0365989	0.935734		chr16:22477119-22477178
A_24_P298587	-0.0532795	0.0228122	0.0197538	0.886845	TMEM249	chr8:145577181-145577122
A_24_P302998	0.169216	0.063318	0.00767931	0.810251	ATP5ME	chr4:667722-667153
A_24_P303989	-0.0859135	0.0327641	0.008899	0.848249	BMI1	chr10:22617587-22617995
A_24_P304051	0.0941649	0.0424578	0.0268386	0.900669	GSTO1	chr10:106025842-106025901
A_24_P306892	-0.0482874	0.024287	0.0471209	0.938318	B4GALNT3	chr12:661313-661675
A_24_P312189	-0.0718784	0.0346378	0.0382853	0.936	MEPCE	chr7:100030741-100030925
A_24_P314451	0.0449642	0.0222774	0.043877	0.938318	F8	chrX:154064755-154064696
A_24_P314681	0.045733	0.0213805	0.0327301	0.914633	LINC02667	chr10:130713298-130713357
A_24_P315975	0.0493659	0.0221433	0.0260591	0.900636	KRTAP4-9	chr17:39262537-39262596
A_24_P319647	-0.150977	0.0696566	0.0304885	0.903512	FCRL2	chr1:157736736-157736677
A_24_P324674	-0.0829605	0.0416576	0.0467597	0.938318	LY9	chr1:160797545-160797604
A_24_P325046	-0.0644636	0.0256248	0.0120708	0.868573	ZCCHC7	chr9:37186845-37186904
A_24_P32692	-0.0641739	0.0305186	0.0357894	0.932742	TRPM6	chr9:77386642-77378015
A_24_P329795	0.0695568	0.0302344	0.0216649	0.886845	DEPP1	chr10:45471769-45471710
A_24_P332862	-0.11061	0.0545929	0.043079	0.938318	ZNF493	chr19:21606725-21606774
A_24_P333635	-0.0562809	0.0215712	0.00924392	0.855416	C10orf62	chr10:99350303-99350362
A_24_P335901	-0.0974668	0.0449792	0.0305269	0.903512	ZNF266	chr19:9523810-9523751
A_24_P336983	-0.0581929	0.0271167	0.0321651	0.908495	CAPN13	chr2:30954236-30953620
A_24_P347378	-0.126045	0.0524888	0.0165552	0.886845	ALOX5AP	chr13:31338155-31338214
A_24_P347488	0.062361	0.0236129	0.00842442	0.831272	PSMC1	chr14:90738829-90738888
A_24_P347704	-0.0532621	0.0267809	0.0470536	0.938318	CTCF	chr16:67672114-67672173
A_24_P351420	0.0514775	0.0253557	0.0426571	0.938318	ZDHHC3	chr3:44966911-44966852
A_24_P354724	-0.160138	0.0551021	0.0037576	0.719127	TAGAP	chr6:159456852-159456793
A_24_P357518	0.139605	0.070583	0.0482763	0.938318	RPL21	chr13:27828370-27829389
A_24_P358205	0.167652	0.0717325	0.0196696	0.886845		chr6:10214131-10214114
A_24_P361643	0.0773707	0.0326907	0.0181773	0.886845	PROSER3	chr19:36259696-36259755
A_24_P36285	-0.0572371	0.0254017	0.024505	0.88955	ZNF224	chr19:44612163-44612222
A_24_P365972	-0.0641731	0.0267572	0.0166916	0.886845	LOC286359	chr9:100153712-100153653
A_24_P367242	-0.0539427	0.0247967	0.0298848	0.900669	KRTAP19-1	chr21:31852472-31852413
A_24_P3783	0.0833381	0.0413302	0.0440836	0.938318	H2BC14	chr6:27783003-27783062
A_24_P380061	0.0550395	0.0239047	0.0215591	0.886845	ARHGAP24	chr4:86923279-86923338
A_24_P381029	0.0844772	0.0314059	0.00729349	0.805498	GLRX3	chr10:131977622-131977681
A_24_P38347	0.0997209	0.0393319	0.0114176	0.868573	DPYSL2	chr8:26515178-26515237
A_24_P383523	0.0926816	0.0442022	0.0363204	0.935377	SAMD4A	chr14:55255724-55255783
A_24_P383901	-0.0967202	0.0463138	0.0370725	0.936		chr22:41470381-41470322
A_24_P386334	-0.0887465	0.0400846	0.0271047	0.900669	SH3GLB2	chr9:131772116-131772057
A_24_P389415	0.0452056	0.0203661	0.0267153	0.900669	PNMA2	chr8:26362941-26362882
A_24_P392690	0.0847193	0.0364157	0.020238	0.886845		chr15:75614126-75614114
A_24_P392713	0.0748179	0.0322764	0.0206942	0.886845		chr15:90750001-90750062
A_24_P396327	-0.0604611	0.0245482	0.0139845	0.883955	TYW3	chr1:75230968-75231027
A_24_P39639	-0.0876385	0.0432121	0.0428733	0.938318	EXOSC6	chr16:70284830-70284771
A_24_P400997	-0.144521	0.0645383	0.0254035	0.89999	SMCHD1	chr18:2673319-2674029
A_24_P403244	-0.104562	0.0372334	0.00509874	0.774633	PILRB	chr7:99957029-99957088
A_24_P414256	0.166354	0.0706085	0.018708	0.886845	TMA7	chr3:48485552-48485611
A_24_P417352	-0.25058	0.101581	0.0138365	0.883955		chr14:106321243-106321184
A_24_P41975	-0.0463741	0.0216931	0.0328327	0.915235	TDRKH	chr1:151746339-151746280
A_24_P42066	0.0696565	0.0277393	0.0122263	0.868573	GGTLC3	chr22:20366223-20366211
A_24_P45451	-0.084871	0.0432077	0.0498375	0.938318	SLAMF6	chr1:160455780-160455721
A_24_P46130	0.0727219	0.0353436	0.0399479	0.937664	ACP3	chr3:132077343-132077402
A_24_P462899	0.0857331	0.035271	0.0152832	0.886845	CENPW	chr6:126669623-126669682
A_24_P497226	-0.0854036	0.0390477	0.0290133	0.900669	RPS6KB1	chr17:58027510-58027569
A_24_P50157	0.0659031	0.031855	0.0388743	0.936		chr6:151546724-151546685
A_24_P504621	0.0661953	0.0304956	0.0302442	0.902503		chr1:053539284-053539225
A_24_P519672	0.0448353	0.0215463	0.037754	0.936	MGC2889	chr3:192961074-192961133
A_24_P562369	-0.0633611	0.0257419	0.0140444	0.883955		chrY:14462007-14467910
A_24_P623782	0.0482102	0.0243544	0.0480907	0.938318	FRG2	chr4:190946047-190945988
A_24_P648176	-0.0553581	0.0257661	0.0319672	0.907541	ETFRF1	chr12:25357149-25357207
A_24_P652502	-0.0673991	0.0257068	0.00890767	0.848249		chr14:22205044-22205103
A_24_P67929	-0.0541707	0.0232443	0.0200215	0.886845	KANSL2	chr12:49063025-49062966
A_24_P701776	-0.0704177	0.0355979	0.048247	0.938318	ARHGEF35	chr7:143884665-143884606
A_24_P77364	0.0790233	0.0341389	0.0208722	0.886845	BOLA3	chr2:74362689-74362630
A_24_P783008	-0.0654393	0.0258715	0.0116121	0.868573	FAM237A	chr2:207509322-207513393
A_24_P818010	-0.121074	0.0575928	0.0358361	0.932742	LOC729737	chr1:134920-134861
A_24_P830667	0.142096	0.0686932	0.0389001	0.936	RPL21	chr13:27828361-27829379
A_24_P86868	-0.0605791	0.0274827	0.0277825	0.900669	EEF1AKMT2	chr10:126448941-126448882
A_24_P8768	0.0733078	0.0320063	0.0222511	0.886845	MRPL20	chr1:1341252-1341193
A_24_P87746	-0.162818	0.0553684	0.00336785	0.719127	KIR2DS4	chr19:55354345-55358669
A_24_P920646	-0.0435423	0.0210554	0.0389544	0.936	CYP19A1	chr15:51513831-51513772
A_24_P92174	0.0549844	0.0273686	0.0448611	0.938318		chr14:106494270-106494211
A_24_P92183	-0.0733915	0.0312256	0.0189912	0.886845	PABPC1L	chr20:43566771-43566830
A_24_P924611	-0.0476898	0.0224181	0.0336937	0.923339		chr19:006957071-006957012
A_24_P927474	0.104456	0.0420369	0.0131589	0.875599		chr12:76358613-76358672
A_24_P928901	0.0609697	0.0281453	0.0305798	0.903512	SLC31A1	chr9:116026107-116026166
A_24_P933418	-0.0619446	0.0291546	0.0339105	0.925357	ABI2	chr2:204295853-204295912
A_24_P935782	-0.0563005	0.0270086	0.037421	0.936	ZNF121	chr19:9677344-9677285
A_24_P941736	0.052269	0.0242159	0.0311816	0.903512	ACSBG1	chr15:78459848-78459810
A_24_P942211	-0.096091	0.0445847	0.0314343	0.906995	SLC35E2B	chr1:1593473-1593414
A_24_P97197	-0.0972965	0.0377184	0.0100663	0.868573	CTDSP1	chr2:219268088-219269026
A_32_P100641	0.0855901	0.0279274	0.00225006	0.665819	LINC01233	chr19:22716218-22716277
A_32_P100683	-0.0506817	0.0245347	0.0391693	0.936	TTC28	chr22:28374426-28374367
A_32_P10100	0.167517	0.0698894	0.0167582	0.886845		chr1:205320559-205320618
A_32_P101570	-0.0571304	0.0243077	0.0189948	0.886845	TPTE2P5	chr13:41371311-41371252
A_32_P101860	0.0745659	0.0346612	0.0317461	0.907056	TMEM106A	chr17:41371986-41372045
A_32_P108655	0.0881147	0.0339703	0.00965947	0.867354	AK4	chr1:65692632-65692691
A_32_P115505	-0.0649469	0.0316932	0.0407567	0.938318	LTN1	chr21:30301477-30301418
A_32_P117313	0.102531	0.0385573	0.00798573	0.819263	TRIQK	chr8:93895961-93895902
A_32_P135336	0.0852705	0.0366101	0.0200931	0.886845	LOC388242	chr16:29476353-29476294
A_32_P139738	-0.0632918	0.0283819	0.0260175	0.900636		chr16:32163218-32163159
A_32_P14721	0.0882414	0.0274381	0.00135071	0.599419	DNAH12	chr3:57327856-57327797
A_32_P155826	0.0502975	0.0219192	0.0220033	0.886845	USP27X-DT	chrX:49641761-49641702
A_32_P168247	0.0740756	0.0333061	0.0264142	0.900669	COX6A1	chr12:120878417-120878476
A_32_P16854	0.0816012	0.0341835	0.017206	0.886845	ANAPC13	chr3:134201667-134197518
A_32_P174083	-0.077583	0.0379693	0.0413404	0.938318	CYCS	chr7:25158379-25158320
A_32_P176018	-0.0727126	0.0347728	0.0368282	0.935734	ACTL8	chr1:18153390-18153449
A_32_P182812	-0.0453504	0.0228159	0.0471804	0.938318	SLC6A4	chr17:28521936-28521877
A_32_P184464	0.0551978	0.0215784	0.0107061	0.868573	ROPN1	chr3:123688041-123687982
A_32_P192545	0.106597	0.0383671	0.00558885	0.782987	TCEAL6	chrX:101395635-101395576
A_32_P192823	0.0598454	0.0253085	0.01828	0.886845	PRPS1L1	chr7:18066555-18066496
A_32_P196021	-0.0511021	0.0232462	0.0282063	0.900669	FGF7	chr15:49778552-49778611
A_32_P19840	0.0729256	0.0318928	0.0224739	0.886845	LOC100507507	chr7:143076846-143076787
A_32_P205624	-0.0524259	0.0219551	0.0171719	0.886845	SHC2	chr19:416892-416833
A_32_P212058	0.0943974	0.0450606	0.0364858	0.935377	CEP19	chr3:196434263-196434204
A_32_P212373	0.121634	0.0427792	0.0045759	0.759678		chr1:231664197-231663134
A_32_P214284	-0.0538415	0.0220284	0.0147279	0.886845	LINC02012	chr3:197232730-197232671
A_32_P216872	-0.107647	0.0422284	0.0109796	0.868573	PDXDC2P-NPIPB14P	chr16:70010702-70010643
A_32_P220715	0.0864326	0.0417505	0.038745	0.936	MAP1LC3B	chr16:87436758-87436817
A_32_P221748	0.0976608	0.0422995	0.021203	0.886845		chr1:226259454-226259395
A_32_P222383	-0.0999376	0.0411742	0.0154317	0.886845	HMGN2	chr1:26802192-26802251
A_32_P225415	0.0476719	0.023469	0.0425496	0.938318	FAM187B	chr19:35718904-35716099
A_32_P228501	0.0843	0.0367375	0.0220045	0.886845	CDC26	chr9:116029538-116029479
A_32_P25437	-0.0533818	0.022981	0.0204298	0.886845	SLC12A2	chr5:127524728-127524787
A_32_P27706	0.0751749	0.0354031	0.0340191	0.926946	AGPS	chr2:178408390-178408449
A_32_P327679	-0.0491275	0.0226061	0.0300511	0.900669	MYRF-AS1	chr11:61525045-61524986
A_32_P355396	0.0966218	0.0482322	0.0454775	0.938318	TECPR2	chr14:102968719-102968778
A_32_P37360	0.0456585	0.0222656	0.0406204	0.938318	AFG1L	chr6:108843534-108843593
A_32_P37592	-0.111767	0.0495793	0.0244409	0.88955	SCARNA17	chr18:47340748-47340807
A_32_P42054	-0.118342	0.0481101	0.0141063	0.883955	DND1	chr5:140050450-140050391
A_32_P426044	-0.0839813	0.0231927	0.00031145	0.513415	FAM47A	chrX:34149155-34149096
A_32_P435367	0.0601105	0.0258759	0.0204212	0.886845	PSMD4	chr1:151239868-151239927
A_32_P504827	-0.0623239	0.0252395	0.0137404	0.883955	MUC12	chr7:100656341-100656400
A_32_P53486	0.095257	0.0341478	0.00540066	0.781012	BOLA2B	chr16:30204680-30204338
A_32_P54553	-0.0848009	0.0345832	0.0144106	0.885962	USP41	chr22:20723843-20723784
A_32_P55293	0.0611262	0.0296495	0.0395576	0.936	LYZL2	chr10:30901759-30900903
A_32_P56604	-0.0491034	0.0211314	0.0203846	0.886845	CBY2	chr13:46288619-46288678
A_32_P70724	0.0728355	0.028421	0.0105622	0.868573	KDM5B	chr1:202696804-202696745
A_32_P741217	-0.0462628	0.0217585	0.0337854	0.924296	LINC02914	chr14:99178743-99178802
A_32_P832001	0.0457476	0.0229142	0.046212	0.938318	LOC731157	chr5:89706420-89706479
A_32_P83845	0.0782449	0.0363988	0.031874	0.907056	HEY1	chr8:80676371-80676312
A_32_P86739	0.0601624	0.0293134	0.0404494	0.938318	MIR1915HG	chr10:21783485-21783426
A_32_P876086	-0.0444572	0.0217019	0.0408253	0.938318		chr14:96742543-96742484
A_32_P88120	-0.0956385	0.0349455	0.00633952	0.794549	YPEL1	chr22:22052454-22052395
A_32_P88310	0.0679362	0.0341308	0.0468717	0.938318	LOC730183	chr16:30709143-30709084
A_32_P91250	0.104162	0.0337309	0.0020829	0.662307	UBE2L3	chr22:21947172-21947231
A_32_P92783	0.0635314	0.0284232	0.0256728	0.900636	STIP1	chr11:63971080-63971570
A_32_P98502	0.0837839	0.0401573	0.0372522	0.936	COX5A	chr15:75212695-75212636
A_33_P3209244	-0.0504495	0.0238938	0.0350391	0.931075		chr12:48228260-48228319
A_33_P3209615	-0.0733546	0.0282325	0.00953829	0.867354	KRTAP4-8	chr17:39254329-39254270
A_33_P3209696	0.109119	0.028494	0.000138149	0.467898		chr12:050344800-050344741
A_33_P3209924	0.0541001	0.0227109	0.0174399	0.886845		chr5:038821036-038821095
A_33_P3210620	-0.0539291	0.0247223	0.0294371	0.900669		chr14:79208457-79208398
A_33_P3210663	0.0848832	0.0226973	0.000197042	0.476687	SNAP91	chr6:84368778-84368719
A_33_P3210760	0.0789975	0.029217	0.00699673	0.801199		chr15:082635144-082635203
A_33_P3210798	-0.0529882	0.0261211	0.0428267	0.938318	OR56A5	chr11:5989048-5988989
A_33_P3211018	0.0431952	0.0213891	0.0437599	0.938318	LOC105377037	chr3:39422572-39422631
A_33_P3211432	-0.119565	0.0475608	0.0121302	0.868573	NCF1	chr7:74202331-74202390
A_33_P3211968	-0.077663	0.0340688	0.022888	0.886948	LOC107984703	chr14:96222745-96222804
A_33_P3212630	0.0506587	0.0254125	0.0465424	0.938318	FAM90A1	chr12:8374477-8374418
A_33_P3212716	-0.103976	0.0344387	0.00261345	0.690322		chr7:149738417-149738476
A_33_P3213134	0.0789726	0.0318177	0.0132629	0.877626		chr14:105059131-105059190
A_33_P3213874	0.076832	0.0219705	0.000495695	0.513415	OR5T3	chr11:56020479-56020538
A_33_P3214446	-0.0486742	0.0218216	0.0259803	0.900636	RFC3	chr13:34409294-34409353
A_33_P3216207	-0.0451943	0.0228901	0.0486714	0.938318	LINC02542	chr6:82554996-82554937
A_33_P3216288	0.0549964	0.0236409	0.0202441	0.886845	COL19A1	chr6:70589650-70589709
A_33_P3217743	0.0624665	0.029349	0.0336009	0.923339	LINC01061	chr4:120328879-120328820
A_33_P3218435	0.0527887	0.026465	0.0464103	0.938318	KCNIP1-AS1	chr5:170107629-170107570
A_33_P3218659	-0.0485988	0.0234343	0.0384067	0.936	OR4N2	chr14:20296472-20296531
A_33_P3219115	-0.0524795	0.0226251	0.020611	0.886845		chr4:143238618-143238677
A_33_P3219641	-0.114897	0.0492306	0.0198443	0.886845	CEP78	chr9:80881548-80881607
A_33_P3221059	-0.0445356	0.0226154	0.0492593	0.938318		chr1:151585770-151585711
A_33_P3221318	-0.0614102	0.0286175	0.0321736	0.908495		chr15:020731069-020731128
A_33_P3222703	-0.0557857	0.0223903	0.0129166	0.869585	ZNF197	chr3:44688869-44688928
A_33_P3223097	0.0668293	0.0296766	0.0245913	0.889695	LINC00467	chr1:211565258-211565317
A_33_P3223417	-0.0449235	0.0220986	0.0423881	0.938318	SLC26A4-AS1	chr7:107297462-107297403
A_33_P3224723	-0.0721033	0.0258564	0.00541651	0.781012	DND1	chr5:140051145-140051086
A_33_P3224745	0.0883273	0.0311998	0.00475375	0.76669	PLA2G15	chr16:68294900-68294959
A_33_P3224800	-0.0884279	0.0391488	0.0241606	0.88955	NCF1B	chr7:72641451-72641510
A_33_P3224803	-0.139892	0.0583969	0.0168196	0.886845	NCF1	chr7:74193443-74193502
A_33_P3225086	-0.0621086	0.0288261	0.031484	0.907056	PEX16	chr11:45935433-45935374
A_33_P3225630	-0.0646562	0.0220484	0.00345642	0.719127	IGFL4	chr19:46580350-46580291
A_33_P3225983	-0.131593	0.0496385	0.0081796	0.82518		chr2:096548086-096548027
A_33_P3226080	0.0883548	0.0405317	0.0295489	0.900669	SCIMP	chr17:5113969-5113910
A_33_P3226665	-0.0606417	0.0273186	0.0267052	0.900669	ZNF773	chr19:58016708-58016767
A_33_P3227264	-0.0685542	0.0325766	0.0356474	0.932742	CDK11A	chr1:1634268-1634209
A_33_P3227896	0.0515541	0.0231028	0.0259171	0.900636	LIMS3-LOC440895	chr2:110704996-110705055
A_33_P3228252	-0.117619	0.0552591	0.0335941	0.923339		chr3:192463008-192463067
A_33_P3228385	0.0993503	0.0342683	0.00384157	0.719127	ATP5IF1	chr1:28562903-28562962
A_33_P3228959	0.0701356	0.0321153	0.0292544	0.900669	MRPL11	chr11:66204673-66204614
A_33_P3230254	0.047868	0.023551	0.0424216	0.938318	NCAPG	chr4:17846426-17846485
A_33_P3230688	-0.102686	0.044282	0.0206453	0.886845	CDK10	chr16:89762692-89762751
A_33_P3230822	0.0477703	0.0218168	0.0288346	0.900669	FAM90A27P	chr19:53788141-53788197
A_33_P3231382	-0.0550332	0.0220941	0.0129402	0.869585		chr19:35597665-35597724
A_33_P3231771	-0.0463233	0.0224797	0.0396496	0.936	PPP1R2B	chr5:156279196-156279255
A_33_P3231981	0.0572741	0.0272208	0.0356788	0.932742	PARK7	chr1:8045101-8045160
A_33_P3232214	-0.0509851	0.0237089	0.03181	0.907056		chr19:15871955-15871896
A_33_P3234197	-0.0469904	0.0235481	0.0463175	0.938318	TRIM45	chr1:117653774-117653715
A_33_P3234202	0.0849754	0.035426	0.0166767	0.886845	DNASE1L3	chr3:58178414-58178355
A_33_P3234377	0.0861444	0.0428901	0.0449184	0.938318		chr8:130877276-130877335
A_33_P3234515	0.0529134	0.0233659	0.0238001	0.88955	LINC00668	chr18:6927034-6926975
A_33_P3234899	0.0829854	0.0380902	0.0296424	0.900669	PSMB3	chr17:36920386-36920445
A_33_P3234939	-0.0733705	0.0357053	0.0402056	0.938318	ZNF266	chr19:9524282-9524223
A_33_P3235677	-0.0570098	0.0267934	0.0336548	0.923339		chr3:064729166-064729225
A_33_P3236724	-0.0520777	0.0223332	0.0199493	0.886845	PROKR1	chr2:68882649-68882708
A_33_P3236734	-0.0910082	0.0439319	0.0386174	0.936	CLEC17A	chr19:14721892-14721951
A_33_P3236881	0.108667	0.0537352	0.0434768	0.938318	MICOS10-NBL1	chr1:19984882-19984941
A_33_P3237835	-0.0912892	0.0278191	0.00107607	0.58783		chr1:154305127-154305186
A_33_P3238651	-0.069451	0.0257102	0.00704943	0.801199	TXNRD3	chr3:126290860-126290801
A_33_P3238978	-0.0631961	0.0241096	0.00892441	0.848249	TGIF2LY	chrY:3447857-3447916
A_33_P3240353	0.0733265	0.0354116	0.0387012	0.936	SLC39A4	chr8:145637858-145637799
A_33_P3240543	0.0786811	0.0381485	0.0394753	0.936	AGAP3	chr7:150820665-150820724
A_33_P3240727	-0.0545632	0.0223726	0.0149457	0.886845	ZNF697	chr1:120165387-120165328
A_33_P3242104	-0.0448878	0.0215576	0.0376311	0.936		chr4:167017646-167017587
A_33_P3242264	0.0655918	0.0328589	0.0462461	0.938318	NSUN4	chr1:46830607-46830666
A_33_P3242632	-0.0602633	0.0256295	0.018942	0.886845	PRSS40B	chr2:131301609-131301550
A_33_P3242688	-0.0495049	0.0222193	0.0261502	0.900636		chr6:31334193-31334134
A_33_P3243787	-0.0475342	0.0238205	0.0463171	0.938318	COL28A1	chr7:7398303-7398244
A_33_P3243878	-0.125176	0.0494743	0.0115886	0.868573	GOLGA6L9	chr15:83105094-83105615
A_33_P3243935	0.0565028	0.0209866	0.00724023	0.805498		chr12:011187156-011187215
A_33_P3244181	0.141185	0.0528193	0.00766748	0.810251	HSBP1	chr16:83842916-83842975
A_33_P3245348	-0.0511621	0.024715	0.0387569	0.936	KRTAP4-1	chr17:39341099-39341040
A_33_P3245439	-0.0742227	0.0356333	0.0375646	0.936	CD40	chr20:44755280-44755339
A_33_P3245650	-0.0923183	0.0284975	0.00124557	0.599419	FAM230E	chr22:18737290-18737349
A_33_P3245883	0.0562099	0.0212895	0.00844155	0.831272	RNASE9	chr14:21024312-21024253
A_33_P3245922	-0.0929898	0.0461375	0.0441786	0.938318	MAP3K4	chr6:161455421-161455480
A_33_P3245937	-0.0507391	0.0236467	0.0321886	0.908495		chr12:8490224-8490283
A_33_P3246063	0.0418731	0.0211826	0.0484015	0.938318	MIR3976HG	chr18:5793873-5793932
A_33_P3246970	-0.0415255	0.0205286	0.0434167	0.938318		chr8:082445529-082445588
A_33_P3247068	-0.0632799	0.023554	0.00736461	0.805498		chr8:096084901-096084842
A_33_P3247086	-0.0461081	0.0233783	0.0489168	0.938318		chr13:48708553-48708494
A_33_P3247599	0.0928278	0.0288873	0.00136276	0.599419	ZNF805	chr19:57774001-57774060
A_33_P3249002	0.125711	0.0549465	0.0223987	0.886845		chr2:109868129-109868188
A_33_P3249046	0.0436795	0.0213502	0.0410888	0.938318	CLDN2	chrX:106174032-106174091
A_33_P3249696	-0.0443501	0.0221451	0.045538	0.938318	DLGAP1-AS5	chr18:4293540-4293599
A_33_P3250015	0.0721894	0.0270347	0.00772937	0.813		chr9:69449992-69449933
A_33_P3250268	0.0629653	0.0289073	0.0296773	0.900669	GOLGA6L7	chr15:29087527-29087468
A_33_P3251801	-0.0479953	0.0220508	0.0297966	0.900669	KLRG2	chr7:139138147-139138088
A_33_P3252479	0.077063	0.0312234	0.0137855	0.883955	SETDB1	chr1:150917712-150917771
A_33_P3252661	-0.058754	0.0239675	0.0144373	0.885962	POTEA	chr8:43212055-43212114
A_33_P3252989	-0.067573	0.0300348	0.024725	0.890215	ZSWIM8	chr10:75561488-75561547
A_33_P3253249	0.0830153	0.0356581	0.0201505	0.886845	FTH1	chr11:61732130-61732071
A_33_P3253304	0.041913	0.0210857	0.047172	0.938318		chr10:099477277-099477218
A_33_P3253707	0.0594014	0.029917	0.0474174	0.938318	LRR1	chr14:50081313-50081372
A_33_P3253807	0.0768903	0.0374882	0.0405792	0.938318	CEBPG	chr19:33873466-33873525
A_33_P3254412	0.0826347	0.0316534	0.00920299	0.855416	ULK2	chr17:19674203-19674144
A_33_P3256810	0.0616461	0.0244366	0.0118336	0.868573	TM4SF4	chr3:149216588-149216647
A_33_P3257165	-0.0808481	0.0349701	0.0210292	0.886845	YPEL1	chr22:22065026-22064967
A_33_P3257486	0.0683187	0.0301563	0.0237424	0.88955		chr22:22730666-22730725
A_33_P3257617	-0.0703871	0.0248272	0.00469409	0.764347	PPP1R12B	chr1:202400667-202400726
A_33_P3259228	-0.0563692	0.0236563	0.0174064	0.886845	LOC642943	chr9:95647706-95647765
A_33_P3260106	0.0502325	0.0230007	0.0292479	0.900669		chr19:4364422-4364481
A_33_P3261565	0.048563	0.0229526	0.0346631	0.930905	ZRANB1	chr10:126675946-126676005
A_33_P3261862	-0.0515495	0.0217763	0.0181529	0.886845	OR2A42	chr7:143929109-143929050
A_33_P3262217	-0.0449004	0.0220229	0.0417894	0.938318	WASHC2A	chr10:51851328-51851387
A_33_P3264224	-0.0438103	0.0223085	0.0498859	0.938318	CDC42BPG	chr11:64591891-64591832
A_33_P3264926	0.0694396	0.0319092	0.0298279	0.900669	SAMD4A	chr14:55251276-55251335
A_33_P3265205	-0.0443997	0.02217	0.0455392	0.938318		chr17:076968334-076968393
A_33_P3265270	-0.0520306	0.0230371	0.0241726	0.88955	SLC17A5	chr6:74345187-74345128
A_33_P3265290	0.130822	0.0474685	0.00598178	0.792062	RPL24	chr3:101401333-101401274
A_33_P3265314	0.0483386	0.0231878	0.037409	0.936	LINC00452	chr13:114626426-114626485
A_33_P3265355	0.118741	0.0535331	0.0268226	0.900669	SNRPE	chr1:203839075-203839134
A_33_P3266530	-0.0774315	0.032793	0.0184486	0.886845	DUS1L	chr17:80015933-80015874
A_33_P3268910	-0.0769564	0.0372292	0.0390384	0.936	SPRY1	chr4:124318918-124318977
A_33_P3269636	-0.0527263	0.0225785	0.0197707	0.886845	SBSN	chr19:36014331-36014272
A_33_P3270262	-0.056162	0.021522	0.00923248	0.855416		chr16:34318625-34318684
A_33_P3272010	-0.0669923	0.0234633	0.0044097	0.748862		chr19:43864916-43864857
A_33_P3272402	-0.057854	0.0251592	0.0217258	0.886845	ADAD2	chr16:84230712-84230771
A_33_P3272520	0.0726644	0.0217317	0.000864106	0.545024		chr3:97957869-97957928
A_33_P3273238	-0.0602863	0.0287921	0.0365803	0.935734	ZNF468	chr19:53341728-53341669
A_33_P3273324	0.0784556	0.0312642	0.012284	0.868573	ZNF880	chr19:52877906-52877965
A_33_P3273752	-0.0677412	0.0318484	0.0337191	0.923339		chr8:042009873-042009932
A_33_P3274416	-0.0549924	0.0267012	0.0397571	0.936394	LOC653712	chr3:128580481-128580422
A_33_P3274462	0.0633364	0.0241372	0.00885149	0.848249	CASC16	chr16:52586060-52586001
A_33_P3274851	0.100288	0.0346351	0.00388556	0.719127	COX5B	chr2:98264535-98264594
A_33_P3275233	0.0977332	0.0258488	0.000167553	0.476687		chr5:126189187-126189246
A_33_P3275315	0.0639105	0.0280153	0.0227897	0.886948	CELF2-AS1	chr10:11360801-11360742
A_33_P3275381	-0.0571729	0.0224197	0.0109493	0.868573	MAP9	chr4:156289798-156289739
A_33_P3276297	0.0477589	0.0243267	0.0499571	0.938318		chr6:144167345-144167286
A_33_P3276718	0.0575524	0.0281758	0.0414095	0.938318	HGF	chr7:81380346-81380287
A_33_P3276808	-0.0556067	0.0254426	0.0291283	0.900669		chr6:064472381-064472322
A_33_P3277344	-0.0754726	0.0274949	0.00618428	0.794549		chr14:22772306-22772365
A_33_P3277659	-0.0702448	0.0254812	0.00596798	0.792062	ANKRD30B	chr18:14852306-14852365
A_33_P3278191	-0.0632402	0.0291709	0.0304521	0.903512		chrX:136059137-136059078
A_33_P3278298	-0.0878168	0.0271364	0.00126022	0.599419		chr7:156755624-156755683
A_33_P3278540	0.0584541	0.0290695	0.044669	0.938318	MRPL14	chr6:44081434-44081375
A_33_P3279456	0.082059	0.0352815	0.0202706	0.886845		chr2:042077385-042077326
A_33_P3280955	-0.0524696	0.0239761	0.0289218	0.900669	LOC100128079	chr16:27730137-27730078
A_33_P3281196	0.070229	0.0277027	0.0114264	0.868573	MRPS36	chr5:68524132-68524191
A_33_P3281283	0.177227	0.0560685	0.00163079	0.619916	S1PR3	chr9:91619814-91619873
A_33_P3281745	-0.0748806	0.0253178	0.00318923	0.719127		chr10:50680868-50680927
A_33_P3281930	0.0968732	0.0287459	0.000786819	0.545024	LRRFIP2	chr3:37095273-37095214
A_33_P3282698	-0.0479132	0.0223158	0.032081	0.908495	GNAZ	chr22:23412881-23412940
A_33_P3282880	-0.0496764	0.0218936	0.0235276	0.887937	RNF128	chrX:106040185-106040244
A_33_P3282963	0.0489721	0.0234134	0.0367791	0.935734	TJP2	chr9:71833396-71833455
A_33_P3284004	-0.0435795	0.0216898	0.0448408	0.938318	TTC41P	chr12:104250976-104250917
A_33_P3284266	-0.058577	0.0255703	0.0222268	0.886845	CXCL6	chr4:74714496-74714555
A_33_P3284552	0.055268	0.0226963	0.0150997	0.886845	COPE	chr19:19019818-19019759
A_33_P3284557	0.105346	0.0450341	0.0195629	0.886845	MAP3K20	chr2:174131452-174131511
A_33_P3284646	-0.0579823	0.0252612	0.021967	0.886845	FBXL6	chr8:145579156-145579097
A_33_P3285824	0.135769	0.0440329	0.00211547	0.662307	C4orf3	chr4:120221550-120221491
A_33_P3285945	-0.0464392	0.0211852	0.0286555	0.900669	CCL21	chr9:34709062-34709003
A_33_P3286112	-0.0497727	0.022459	0.0269545	0.900669		chr17:40698818-40698877
A_33_P3287238	-0.0634924	0.0250374	0.0114001	0.868573		chr4:103373311-103373370
A_33_P3288180	-0.0759581	0.0349131	0.0298678	0.900669	CDK11A	chr1:1634958-1634693
A_33_P3288275	-0.0713037	0.0264458	0.00715678	0.802626		chr15:034809852-034809911
A_33_P3289352	0.0504891	0.0223368	0.02406	0.88955	PYGO2	chr1:154931357-154931298
A_33_P3289466	0.0743626	0.0278908	0.00782246	0.815582		chr14:050360985-050360926
A_33_P3289810	-0.0581615	0.0245304	0.0179705	0.886845	ECMXP	chrX:152752427-152752486
A_33_P3289825	-0.050878	0.0218687	0.0202332	0.886845		chr2:243007453-243007512
A_33_P3290739	-0.0564823	0.0241379	0.0195235	0.886845		chr14:22555155-22555214
A_33_P3292043	-0.0576314	0.0265325	0.0301334	0.900669	LRRC52	chr1:165533125-165533184
A_33_P3292208	-0.0531962	0.0233685	0.0230784	0.887785		chrX:146036670-146036727
A_33_P3292264	0.0601414	0.0238237	0.0117766	0.868573	DISP1	chr1:223153141-223153200
A_33_P3293265	0.0642737	0.0252121	0.0109746	0.868573		chr6:157720197-157720138
A_33_P3293266	-0.0914716	0.0316248	0.00392454	0.722393	TMEM175	chr4:952382-952441
A_33_P3293432	-0.077688	0.0388757	0.0460061	0.938318	LRRC37A3	chr17:62855653-62855594
A_33_P3293798	-0.107069	0.0506113	0.0346878	0.930905	KRTAP10-1	chr21:45959580-45959521
A_33_P3294237	0.0977443	0.0337468	0.00387514	0.719127	MTF1	chr1:38275473-38275414
A_33_P3295333	0.071585	0.0323574	0.027219	0.900669	CLEC1A	chr12:10223178-10223119
A_33_P3295749	-0.0557179	0.0226359	0.0140413	0.883955	GLIPR1L2	chr12:75796798-75796857
A_33_P3295932	-0.0514236	0.0258138	0.046691	0.938318		chr16:002389292-002389233
A_33_P3296682	0.124333	0.0463228	0.00742022	0.805498	NDUFB5	chr3:179342191-179342250
A_33_P3297321	-0.0755767	0.0275645	0.0062433	0.794549	CDRT15P2	chr17:20482950-20483009
A_33_P3297390	-0.0574499	0.0263961	0.0298057	0.900669	LINC02877	chr3:153220313-153220372
A_33_P3298251	0.0513026	0.0253376	0.0432147	0.938318		chr6:029044462-029044521
A_33_P3298750	0.0935345	0.0368077	0.0112315	0.868573		chr20:047319537-047319596
A_33_P3299225	-0.0534804	0.0224031	0.0172037	0.886845		chr5:168422623-168422682
A_33_P3299254	-0.185769	0.0767644	0.0157372	0.886845	VPREB3	chr22:24094996-24094937
A_33_P3299376	0.0502375	0.0222068	0.0239422	0.88955		chrX:137566105-137566164
A_33_P3299416	-0.088584	0.0441189	0.0449867	0.938318	TAMALIN	chr12:52409589-52409648
A_33_P3299525	0.0736371	0.0285163	0.00998743	0.867354	KCTD21	chr11:77882362-77882303
A_33_P3301509	0.066018	0.0226811	0.00370367	0.719127
A_33_P3301884	0.0512727	0.0253591	0.0435135	0.938318	LINC01257	chr12:131692233-131692292
A_33_P3302957	-0.061897	0.0289155	0.0325992	0.911727	PLEKHG4	chr16:67322866-67322925
A_33_P3303687	0.0661715	0.0270989	0.0148229	0.886845	PSMC1	chr14:90738692-90738750
A_33_P3304157	-0.0564902	0.0278473	0.0428244	0.938318	COL19A1	chr6:70919620-70919679
A_33_P3304369	0.0869768	0.0344694	0.0118138	0.868573		chr1:149832991-149832932
A_33_P3304865	-0.047261	0.0234848	0.0445027	0.938318	LTN1	chr21:30333698-30333639
A_33_P3306232	-0.0423352	0.0212124	0.0462891	0.938318	PABPC1L2A	chrX:72297317-72297258
A_33_P3306272	0.0647384	0.0239152	0.00693066	0.801199	KIAA0825	chr5:93489771-93489712
A_33_P3307307	-0.125636	0.0339875	0.000233088	0.493404	KMT2A	chr11:118395871-118395930
A_33_P3307663	0.0489722	0.0222707	0.0281595	0.900669		chr19:31640984-31641043
A_33_P3307887	-0.0479878	0.02218	0.030786	0.903512	LOC100128653	chr7:1573949-1573890
A_33_P3308497	-0.0501738	0.0217953	0.0215822	0.886845	BMS1P4	chr10:75477833-75477774
A_33_P3308586	0.0630703	0.0314777	0.045436	0.938318		chr19:57663153-57663094
A_33_P3310430	-0.0709737	0.0309985	0.0222989	0.886845	FAM86B2	chr8:12283457-12283398
A_33_P3310562	-0.0491809	0.023472	0.0364505	0.935377		chr20:013199884-013199825
A_33_P3310706	0.0668256	0.033924	0.0491904	0.938318		chr10:123286385-123286444
A_33_P3310718	-0.0498554	0.0233445	0.0330045	0.918512	HSP90AB4P	chr15:58983794-58983735
A_33_P3311248	0.0451673	0.0228494	0.0484071	0.938318	KRTAP19-6	chr21:31913913-31913854
A_33_P3311730	0.0553891	0.0269275	0.0400048	0.937664		chr2:132290164-132290105
A_33_P3311920	-0.0479323	0.0226673	0.0347653	0.930905	CD200R1L-AS1	chr3:112538732-112538791
A_33_P3312251	-0.0561384	0.0246556	0.0230491	0.887785		chr6:052149926-052149867
A_33_P3312564	0.148635	0.059443	0.0125979	0.869585		chr1:175266308-175266367
A_33_P3313075	0.0576526	0.0226857	0.0112249	0.868573		chr7:045960805-045960864
A_33_P3313779	-0.0454563	0.0219899	0.0390337	0.936	BICDL1	chr12:120531785-120531844
A_33_P3313785	-0.0640325	0.0253036	0.0115738	0.868573	CCDC14	chr3:123633295-123633236
A_33_P3313846	0.0649108	0.022369	0.0038093	0.719127	ZDHHC8	chr22:20134188-20134247
A_33_P3314515	-0.0644225	0.0204911	0.00172697	0.623276	NPHP3-AS1	chr3:132592960-132593019
A_33_P3315288	0.104721	0.0435494	0.0164093	0.886845	KRT77	chr12:53083702-53083643
A_33_P3315679	-0.0658582	0.0217954	0.00259199	0.690322	MLANA	chr9:5908861-5908920
A_33_P3316310	-0.0655165	0.0315306	0.0380336	0.936	MTERF4	chr2:242039005-242038946
A_33_P3316470	-0.0478163	0.0229085	0.0371717	0.936	OR6B1	chr7:143701949-143702008
A_33_P3317580	0.0862094	0.0414376	0.0377932	0.936	GFRA2	chr8:21549591-21549532
A_33_P3317937	0.072243	0.034872	0.0386093	0.936	KRTAP20-1	chr21:31988774-31988833
A_33_P3318069	0.0537884	0.0258876	0.0380423	0.936		chr1:185139183-185139124
A_33_P3318220	0.0466211	0.0231469	0.0443198	0.938318	BPIFA3	chr20:31812208-31812267
A_33_P3318596	-0.0748738	0.0336044	0.026145	0.900636	ZNF345	chr19:37369023-37369082
A_33_P3319140	-0.0528194	0.0249419	0.0345011	0.929609		chr7:153754766-153754707
A_33_P3319967	0.198722	0.0880373	0.0242577	0.88955	ARG1	chr6:131905353-131905412
A_33_P3320197	-0.0751311	0.0256692	0.00351814	0.719127	ALKAL2	chr2:280028-279969
A_33_P3320301	0.106728	0.0474016	0.0246138	0.889695	SMIM26	chr20:18550098-18550157
A_33_P3320943	0.0921594	0.0355761	0.00975441	0.867354		chr17:015410670-015410729
A_33_P3321462	-0.0500658	0.0253582	0.0486776	0.938318	OR5B21	chr11:58274709-58274650
A_33_P3322288	-0.0665196	0.0325714	0.0414443	0.938318	AZI2	chr3:28378290-28378231
A_33_P3323678	0.0810847	0.0356633	0.0232466	0.887937		chr12:64732126-64732067
A_33_P3323975	-0.0552188	0.0231386	0.0172383	0.886845		chr22:042487894-042487953
A_33_P3324086	0.104056	0.0418911	0.0131911	0.87602	MCUR1	chr6:13791080-13791021
A_33_P3324415	0.05627	0.0233018	0.0159607	0.886845	LOC642414	chr11:89554119-89554178
A_33_P3324680	0.0456612	0.0221243	0.0393462	0.936
A_33_P3324899	-0.058517	0.0247725	0.0184005	0.886845		chr7:100172720-100172779
A_33_P3326075	0.0498768	0.020823	0.0168307	0.886845	CYP2C19	chr10:96612576-96612635
A_33_P3326617	0.0649473	0.0234502	0.00573941	0.792062	FAHD1	chr16:1890113-1890172
A_33_P3326730	-0.0617958	0.0287116	0.0316647	0.907056	CCDC183	chr9:139699837-139699896
A_33_P3326733	-0.0878038	0.0446005	0.0493274	0.938318	GOLGA2P6	chr10:30653375-30653316
A_33_P3326914	0.0434084	0.0198451	0.0289978	0.900669	RGP1	chr9:35752754-35752813
A_33_P3327076	-0.067196	0.0283854	0.0181506	0.886845	OR2T27	chr1:248813291-248813232
A_33_P3327479	0.0701114	0.0333463	0.0358121	0.932742	ZDHHC3	chr3:44956813-44956754
A_33_P3327687	0.062813	0.0257514	0.0149309	0.886845	PDYN-AS1	chr20:1946336-1946395
A_33_P3327961	0.0606955	0.0283115	0.0323389	0.909707	ZNF615	chr19:52494807-52494748
A_33_P3328772	-0.052569	0.0224267	0.0193138	0.886845	PLEKHA5	chr12:19354851-19354910
A_33_P3329632	0.0682104	0.0223601	0.00235773	0.665819		chr17_gl000204_random:44062-44003
A_33_P3330099	0.0708073	0.0359706	0.0493491	0.938318	ARSD	chrX:2822073-2822014
A_33_P3331021	0.050929	0.0215493	0.0183419	0.886845	LOC100129148	chr7:139102297-139102238
A_33_P3331233	0.04435	0.0219542	0.0436979	0.938318		chr16:33629982-33630041
A_33_P3332492	-0.0571654	0.0250749	0.022876	0.886948	FANK1	chr10:127697059-127697118
A_33_P3332860	-0.0913731	0.0401937	0.0232654	0.887937	STX16	chr20:57246274-57246333
A_33_P3333523	0.122934	0.0392524	0.00179849	0.623276		chr10:120691788-120691729
A_33_P3333800	-0.0621397	0.0211861	0.00345	0.719127	NOXO1	chr16:2029100-2029041
A_33_P3334384	-0.0498989	0.0225177	0.026966	0.900669	KDM4A-AS1	chr1:44168387-44168328
A_33_P3335710	0.0622172	0.0228614	0.00663623	0.794549	TAFA1	chr3:68057463-68057522
A_33_P3336287	-0.0674221	0.0320447	0.0356824	0.932742	SEC61A2	chr10:12191853-12191912
A_33_P3336909	-0.0520802	0.0230534	0.0241384	0.88955	OVOS2	chr12:31300889-31300830
A_33_P3337119	0.049833	0.0211481	0.0186884	0.886845		chr9:034892937-034892996
A_33_P3337450	-0.0551771	0.0249292	0.0271481	0.900669		chr16:89334513-89334572
A_33_P3337500	-0.0648227	0.029068	0.0260145	0.900636		chr14:22539411-22539470
A_33_P3338379	0.0643858	0.0215767	0.002929	0.708588		chr7:78806467-78806526
A_33_P3338559	0.0664501	0.0327772	0.0429519	0.938318	RBBP4	chr1:33146199-33146258
A_33_P3339021	0.0488683	0.0212335	0.021615	0.886845	LINC00879	chr3:94710063-94710122
A_33_P3339066	-0.0942472	0.0364466	0.00988429	0.867354	RNPC3	chr1:104068819-104068878
A_33_P3339269	0.0442986	0.0224348	0.0486542	0.938318		chr1:171053012-171053071
A_33_P3339611	-0.0591574	0.0212035	0.00539334	0.781012		chr9:104125037-104125096
A_33_P3339990	0.055676	0.0240364	0.0207872	0.886845		chr19:19571111-19571052
A_33_P3340109	0.0559975	0.0224142	0.0126735	0.869585	OOSP1	chr11:59705928-59705987
A_33_P3340828	-0.0648014	0.0272939	0.0178157	0.886845		chr6:044445578-044445637
A_33_P3342146	0.0438248	0.0223136	0.0498631	0.938318		chr12:053541255-053541196
A_33_P3342375	0.0712363	0.0223907	0.00152022	0.615597	MAGEA6	chrX:151870745-151870804
A_33_P3343750	-0.0575423	0.0254315	0.0239191	0.88955	ZNF567	chr19:37211307-37211366
A_33_P3343957	-0.060648	0.0290922	0.0374067	0.936	EHBP1	chr2:63272576-63272635
A_33_P3344229	0.0969776	0.0485359	0.0460408	0.938318	H4C1	chr6:26022181-26022240
A_33_P3345210	-0.0556096	0.024698	0.0246124	0.889695	TLCD2	chr17:1611129-1611070
A_33_P3345225	-0.0697388	0.0207948	0.000833992	0.545024		chr2:194746690-194746631
A_33_P3346267	0.0619991	0.0238916	0.00962785	0.867354	TMIGD1	chr17:28651894-28651835
A_33_P3346826	-0.133619	0.0678179	0.0491456	0.938318	IL32	chr16:3119014-3119073
A_33_P3346891	-0.0927099	0.0370852	0.0126172	0.869585	MYBL1	chr8:67514728-67514669
A_33_P3347320	-0.0492479	0.0228756	0.0316212	0.907056	ADIRF-AS1	chr10:88725492-88725433
A_33_P3348395	-0.0820524	0.036296	0.0240425	0.88955	TEX52	chr12:2958456-2958397
A_33_P3349947	0.0544883	0.0264246	0.0395193	0.936	TCP1	chr6:160199617-160199558
A_33_P3350207	0.0610164	0.0298844	0.0414972	0.938318	HCFC1R1	chr16:3072685-3072626
A_33_P3350247	0.0583608	0.0224721	0.0095717	0.867354		chr1:147719228-147719287
A_33_P3350306	-0.0892355	0.0257765	0.000564185	0.513415	ZNF589	chr3:48310169-48310228
A_33_P3350634	-0.0772777	0.0307559	0.0121748	0.868573	KIF22	chr16:29815326-29815385
A_33_P3351197	-0.0628463	0.022577	0.00549901	0.781012	GLIDR	chr9:41954897-41954838
A_33_P3351249	0.121998	0.0420919	0.00385141	0.719127	CXCL16	chr17:4637866-4637807
A_33_P3352278	0.105122	0.0372179	0.00485022	0.774633	TMEM170B	chr6:11575817-11575876
A_33_P3352382	0.160532	0.0763942	0.0359164	0.932742	ARG1	chr6:131904989-131905048
A_33_P3352467	-0.0581786	0.0286	0.0422507	0.938318	SSTR2	chr17:71167722-71167781
A_33_P3352906	0.0893325	0.0329953	0.00692184	0.801199	KCNIP4-IT1	chr4:21845023-21844964
A_33_P3354111	0.0455704	0.0220922	0.0394521	0.936	FAM227B	chr15:49860502-49860443
A_33_P3354553	-0.0572022	0.0290553	0.0493195	0.938318		chr15:091577372-091577313
A_33_P3354728	0.083279	0.0381187	0.0291913	0.900669		chr14:65735706-65735765
A_33_P3355326	0.0454056	0.0224469	0.0434171	0.938318	SLC17A2	chr6:25915791-25915732
A_33_P3356245	-0.0662753	0.023557	0.00501947	0.774633	ZNF416	chr19:58083644-58083585
A_33_P3356462	0.0700836	0.0234853	0.00292813	0.708588	C2CD4A	chr15:62362975-62363034
A_33_P3356502	0.110879	0.0429382	0.00998754	0.867354	RALB	chr2:121052201-121052260
A_33_P3356910	0.0702817	0.0334184	0.0357627	0.932742	TCEAL6	chrX:101395741-101395682
A_33_P3356990	0.0514677	0.0250551	0.0402746	0.938318	NPIPB5	chr16:22547797-22547856
A_33_P3357332	0.0479359	0.0236694	0.0431683	0.938318	HSDL2-AS1	chr9:115246889-115246830
A_33_P3358099	0.143658	0.0489941	0.00346	0.719127	CD300E	chr17:72606150-72606091
A_33_P3358322	-0.0473999	0.0240859	0.0494104	0.938318	VSIG10L2	chr11:125827864-125827923
A_33_P3359183	0.0626777	0.0233197	0.00733938	0.805498	AWAT2	chrX:69260451-69260392
A_33_P3359219	-0.115875	0.0563283	0.0399884	0.937664	PLPP5	chr8:38124845-38124786
A_33_P3359483	-0.0474392	0.0215489	0.0279809	0.900669	OR5AC2	chr3:97806871-97806930
A_33_P3360167	-0.046968	0.0212699	0.0275069	0.900669	OR5AU1	chr14:21623165-21623106
A_33_P3360216	0.0674863	0.0337042	0.0455796	0.938318	H2AC13	chr6:27776386-27776445
A_33_P3360785	0.0523792	0.021277	0.0140301	0.883955		chr16:031506760-031506701
A_33_P3360867	-0.103783	0.052208	0.0471587	0.938318		chr7:066367818-066367877
A_33_P3361267	-0.0464572	0.0214681	0.0307511	0.903512	ARHGAP42-AS1	chr11:100554974-100554915
A_33_P3361272	0.0491098	0.0213123	0.021455	0.886845	LOC100506258	chr11:7448865-7448806
A_33_P3361388	0.0644078	0.0234151	0.00607779	0.792062	MYCBPAP	chr17:48608751-48608810
A_33_P3361671	0.048254	0.0236731	0.0418348	0.938318	AHI1	chr6:135811140-135811081
A_33_P3362232	-0.0500549	0.022893	0.0290635	0.900669		chr4:170914898-170914957
A_33_P3362737	-0.149613	0.0461682	0.00124079	0.599419		chr15:043011454-043011395
A_33_P3363537	0.0578715	0.0268114	0.0311813	0.903512		chr7_gl000195_random:59862-59803
A_33_P3364028	-0.0589581	0.0264576	0.0261242	0.900636		chr11:57876500-57876441
A_33_P3364190	-0.0593777	0.0288982	0.0402224	0.938318	OR2AK2	chr1:248129582-248129641
A_33_P3365200	-0.0565522	0.0276144	0.0408857	0.938318		chr10:111702479-111702420
A_33_P3365611	0.0439994	0.0220615	0.0464383	0.938318	BTF3L4	chr1:52556216-52556275
A_33_P3365621	0.0531469	0.0234496	0.0236846	0.88955	OR2AT4	chr11:74799878-74799819
A_33_P3365750	-0.0544044	0.0255266	0.0333626	0.921661	EML5	chr14:89081388-89081329
A_33_P3365985	-0.11344	0.0538466	0.0354451	0.932742	LOC401357	chr7:56880061-56880002
A_33_P3366161	0.0450497	0.0218462	0.03951	0.936	ABAT	chr16:8807661-8807720
A_33_P3366550	-0.043637	0.0218014	0.0456605	0.938318	ODC1-DT	chr2:10595619-10595678
A_33_P3366998	0.0570918	0.0252384	0.023952	0.88955	ECHDC1	chr6:127648085-127648026
A_33_P3367247	0.0565254	0.0228504	0.0135728	0.882334	CNTLN	chr9:17298881-17298940
A_33_P3367726	0.0526041	0.0266354	0.0486066	0.938318	BRDTP1	chrX:95592312-95592253
A_33_P3367795	-0.0719014	0.0242755	0.00314575	0.719127	RPS6	chr9:19379001-19378942
A_33_P3367836	-0.0485	0.0227808	0.0335524	0.923339	LOC100134040	chr7:149742390-149742449
A_33_P3368193	0.0445623	0.0225499	0.0484707	0.938318	PNLIPRP3	chr10:118237400-118237459
A_33_P3368375	-0.064687	0.0314044	0.0397323	0.936394	RANBP3	chr19:5923265-5923206
A_33_P3368855	0.0833781	0.027697	0.00268927	0.690322	GPC5	chr13:93518633-93518692
A_33_P3369133	0.0498619	0.0213861	0.0199674	0.886845		chr1:145075023-145074964
A_33_P3369393	-0.108677	0.0405198	0.0074645	0.806674	NCF1	chr7:74203435-74203494
A_33_P3369401	-0.0687534	0.0248596	0.00580829	0.792062	CYP24A1	chr20:52773988-52773929
A_33_P3369964	-0.0637618	0.0213991	0.00297082	0.709337	ATXN1L	chr16:71917157-71917216
A_33_P3371769	0.116904	0.0513064	0.022951	0.887361		chr7:102989031-102989090
A_33_P3372090	-0.0657258	0.0321491	0.0412323	0.938318		chr5:180412991-180413050
A_33_P3372451	0.0986446	0.0390849	0.0117957	0.868573	DNPH1	chr6:43193428-43193369
A_33_P3373584	0.0439842	0.0215102	0.0411927	0.938318		chr1:175200858-175200917
A_33_P3373598	-0.0636243	0.0313293	0.0425945	0.938318	TREML5P	chr6:41217187-41217246
A_33_P3373805	-0.0556417	0.0247421	0.0247859	0.890215		chr5:148450920-148450979
A_33_P3374165	0.0603853	0.0251358	0.0165104	0.886845		chr5:170733121-170733062
A_33_P3375899	-0.0695451	0.0242278	0.00420397	0.733219		chrX:000382683-000382742
A_33_P3376131	-0.0492049	0.0243606	0.0437233	0.938318	NT5DC4	chr2:113500330-113500389
A_33_P3376493	-0.0664891	0.0216184	0.0021706	0.662307	AGTR2	chrX:115304624-115304683
A_33_P3377176	0.0440765	0.0222691	0.0481203	0.938318		chr9:033662646-033662705
A_33_P3377199	0.0945626	0.0466836	0.0431291	0.938318	PRDX1	chr1:45976799-45976740
A_33_P3377391	-0.0545939	0.0225169	0.0155413	0.886845	LINC01413	chr15:57613097-57613156
A_33_P3379157	-0.0678637	0.0322476	0.0356428	0.932742	MTCH1	chr6:36936634-36936575
A_33_P3380652	-0.0886823	0.0405067	0.0288549	0.900669	ADAM28	chr8:24193030-24193089
A_33_P3382125	0.0686545	0.0343238	0.0458074	0.938318		chr17:42722899-42722955
A_33_P3382412	-0.0793206	0.0296048	0.00752632	0.806674	ZNF468	chr19:53342568-53342509
A_33_P3383009	-0.102361	0.0296406	0.000581903	0.513415		chr15:074834435-074834494
A_33_P3383271	0.043137	0.0214872	0.0450161	0.938318	OR6C3	chr12:55726360-55726419
A_33_P3383283	-0.0701487	0.0314903	0.0261758	0.900636	CASP10	chr2:202086244-202086303
A_33_P3383601	-0.0473308	0.0228085	0.0382847	0.936	QRFP	chr9:133768892-133768833
A_33_P3384392	-0.0750275	0.0318712	0.018805	0.886845	GRK2	chr11:67053947-67054006
A_33_P3386089	-0.0549745	0.0253674	0.0305115	0.903512		chr20:23528472-23528413
A_33_P3386150	0.0604927	0.0254466	0.0176712	0.886845	NRADDP	chr3:47054898-47054957
A_33_P3386965	-0.0702855	0.0256467	0.00626733	0.794549	PIGM	chr1:159997682-159997623
A_33_P3387911	0.0573476	0.0223899	0.0106055	0.868573		chr14:57509078-57509137
A_33_P3388016	0.208539	0.0726443	0.00420144	0.733219	TMA7	chr3:48485479-48485537
A_33_P3389478	0.0567222	0.0247387	0.0221089	0.886845	SNAPC3	chr9:15453352-15453411
A_33_P3390387	-0.0495134	0.0243638	0.0424492	0.938318		chr21:033528757-033528816
A_33_P3390773	-0.116068	0.0404848	0.00425055	0.733219	TRIM66	chr11:8637153-8637094
A_33_P3390823	0.0531029	0.0233363	0.0231296	0.887937		chr7:000208930-000208989
A_33_P3394380	-0.064562	0.0270549	0.0172436	0.886845	AKAP5	chr14:64935925-64935981
A_33_P3394786	0.0663943	0.0306471	0.0305673	0.903512		chr19:9293628-9293569
A_33_P3395146	0.0744737	0.0314117	0.0179755	0.886845	LOC646762	chr7:29685597-29685538
A_33_P3395723	0.0541624	0.0220436	0.014214	0.88498	MFFP3	chrX:45591187-45591246
A_33_P3396181	-0.102378	0.0405536	0.0117736	0.868573	MGAM2	chr7:141899689-141899748
A_33_P3396224	-0.0457116	0.0232754	0.0498742	0.938318	SMCO3	chr12:14957712-14957653
A_33_P3396537	0.0449787	0.0208066	0.0309254	0.903512	CDHR4	chr3:49828250-49828191
A_33_P3396562	0.059272	0.0235217	0.0119287	0.868573		chr11:89560003-89560062
A_33_P3397180	0.111566	0.0450221	0.0134119	0.880537		chr16:068401287-068401228
A_33_P3397573	-0.0529563	0.0261297	0.04302	0.938318		chr12:025177823-025177882
A_33_P3400263	0.057474	0.0268771	0.0327795	0.915235	CHRAC1	chr8:141527098-141527157
A_33_P3401452	-0.0945591	0.0254296	0.000214066	0.483348	CHD6	chr20:40068700-40068641
A_33_P3401477	0.0501386	0.0224463	0.0257707	0.900636	FAM13B-AS1	chr5:137372483-137372542
A_33_P3401990	-0.225275	0.0802621	0.0051232	0.774633	VPREB3	chr22:24095142-24095083
A_33_P3402020	-0.0549537	0.0250477	0.0285175	0.900669	CCDC8	chr19:46914650-46914591
A_33_P3402294	0.0527171	0.0230016	0.0221645	0.886845		chr8:145540286-145540345
A_33_P3402823	-0.0765566	0.0286426	0.00767102	0.810251	SPIN3	chrX:57021222-57021163
A_33_P3403169	0.0483456	0.0240792	0.044995	0.938318		chr2:079412619-079412678
A_33_P3403748	0.0690328	0.0327857	0.0355445	0.932742	UQCC3	chr11:62439789-62439848
A_33_P3403887	0.0560919	0.0208383	0.0072521	0.805498	PCDH11X	chrX:91134246-91134305
A_33_P3404360	-0.0502789	0.0224583	0.0254382	0.900277		chr13:19308250-19308309
A_33_P3404824	-0.0479678	0.0238465	0.0445965	0.938318	ZNF300	chr5:150275045-150274986
A_33_P3405213	-0.104703	0.0481139	0.029828	0.900669	PECAM1	chr17:62400731-62400672
A_33_P3406110	0.0463055	0.0227467	0.0421015	0.938318		chr2:242749345-242749286
A_33_P3406714	-0.072101	0.0239283	0.00266447	0.690322	EOLA1-DT	chrX:148617730-148617671
A_33_P3406778	-0.0501197	0.0245338	0.0413831	0.938318	PGF	chr14:75413496-75413437
A_33_P3407007	-0.080125	0.0318564	0.012087	0.868573	LINC00861	chr8:126958051-126957992
A_33_P3407230	0.063896	0.029063	0.0281897	0.900669		chr19:011634611-011634670
A_33_P3407235	-0.0630208	0.0266999	0.0184913	0.886845		chrX:073351716-073351775
A_33_P3409184	-0.0557966	0.0265775	0.0360879	0.934449		chr8:100353395-100353336
A_33_P3409261	-0.0619138	0.0213678	0.00386128	0.719127	LOC100652758	chr5:151149792-151149733
A_33_P3409508	0.0705268	0.0255214	0.00584763	0.792062	MAPK11	chr22:50703284-50703225
A_33_P3410454	-0.0830015	0.0239753	0.000563981	0.513415	GTF2IRD2B	chr7:74559793-74559852
A_33_P3410836	0.1181	0.0517809	0.0228185	0.886948	H4C4	chr6:26189060-26189001
A_33_P3411637	-0.049802	0.0250912	0.0474943	0.938318		chr9:42366495-42366436
A_33_P3413388	-0.0569396	0.0251043	0.0235817	0.887937		chr19:15038813-15038872
A_33_P3414574	0.0634173	0.0322974	0.0499206	0.938318	DNAJA2	chr16:46989352-46989293
A_33_P3414907	0.0647481	0.0293887	0.0278605	0.900669	NPL	chr1:182798740-182798799
A_33_P3415199	-0.0556262	0.0223388	0.012967	0.869604		chr12:132854829-132854888
A_33_P3415957	0.139362	0.0477242	0.00359462	0.719127	GTF2A2	chr15:59931124-59931065
A_33_P3420035	-0.0933278	0.0407515	0.0222649	0.886845	ZNF445	chr3:44482828-44482769
A_33_P3420611	-0.084945	0.0252743	0.000812696	0.545024	OR4D2	chr17:56247875-56247934
A_33_P3420633	-0.0448075	0.021142	0.0343604	0.92782	PRR35	chr16:615469-615528
A_33_P3422374	0.0934726	0.0264715	0.000436966	0.513415	C6orf163	chr6:88075101-88075160
A_33_P3423335	-0.0656921	0.0270195	0.0152581	0.886845	OR2AE1	chr7:99473777-99473718
A_33_P3424187	-0.0681646	0.0343378	0.0474642	0.938318	ARID3C	chr9:34622077-34622018
A_33_P3437283	0.054552	0.023209	0.0189865	0.886845		chr13:101329094-101329153
A_33_P3470781	0.0535071	0.0227501	0.0189107	0.886845	RALGAPA2	chr20:20475821-20475762
A_33_P3473108	-0.0857889	0.0249233	0.000606354	0.513415		chr1:93306531-93306590
A_33_P3489737	0.0504762	0.0243392	0.038403	0.936	NLN	chr5:65119097-65119156
A_33_P3509019	-0.052488	0.0222063	0.0183278	0.886845
A_33_P3533001	-0.0692792	0.0276665	0.0124699	0.869585	UBE2E4P	chr2:181922483-181922424
A_33_P3547141	-0.0724838	0.0260922	0.00559458	0.782987		chr22:042029819-042029878
A_33_P3549091	0.0767804	0.023887	0.00135866	0.599419	RDM1P5	chr17:37237527-37237586
A_33_P3615955	-0.0558765	0.0230199	0.0154253	0.886845
A_33_P3631022	-0.0508166	0.0231585	0.028494	0.900669	CASC11	chr8:128745936-128745995
A_33_P3653271	0.0492553	0.0229128	0.0318718	0.907056	LINC01015	chr6:29501148-29501207
A_33_P3672482	-0.0685929	0.0232093	0.00321214	0.719127	USP28	chr11:113669639-113669580
A_33_P3689678	-0.0528203	0.0265635	0.0470931	0.938318	LINC02537	chr6:43808441-43808382
A_33_P3724157	-0.0763879	0.0289547	0.00849318	0.833784	DERL3	chr22:24177425-24177366
A_33_P3764744	-0.054756	0.0223063	0.0143057	0.885703		chr17:059148235-059148294
A_33_P3766667	0.0403834	0.0203396	0.0474254	0.938318	OR10R3P	chr1:158463183-158463242
A_33_P3791123	0.11776	0.0431466	0.00648249	0.794549	ATP5MGL	chr22:43035995-43035936
A_33_P3792641	-0.0503558	0.0230505	0.0292015	0.900669	LOC100144595	chr2:155292578-155292519
A_33_P3807268	0.127342	0.0563944	0.0242043	0.88955	DNAJA1P5	chr1:102359662-102359720
A_33_P3824237	0.0726224	0.0265277	0.00632274	0.794549	LINC00857	chr10:81979351-81979410
A_33_P3831099	0.044613	0.0223189	0.0459504	0.938318		chr7:151075016-151074957
A_33_P3831566	-0.0431477	0.0218006	0.0481282	0.938318		chr9:91769268-91769209
A_33_P3841368	0.0748703	0.0327406	0.022463	0.886845	FBXO25	chr8:427881-427940
A_33_P3847539	-0.0509861	0.0224311	0.0232834	0.887937		chr17:67624107-67624166
A_33_P3865962	0.0541761	0.0248586	0.0295877	0.900669	LINC02869	chr4:61146468-61146409
A_33_P3877344	-0.0487385	0.0219659	0.0267718	0.900669	LINC02893	chr9:89624656-89624597
A_33_P3901921	-0.0548556	0.0226586	0.0156952	0.886845	PARPBP	chr12:102542017-102542076

## Sheet: 2. TWAS prevalent CD Twin pairs
ProbeID	estimate	std.error	pval	FDR	GeneSymbol	GenomicCoordinates
A_19_P00318085	-0.117649	0.0477425	0.0226335	0.954465	HCG18	chr6:30262430-30262371
A_23_P104199	-0.151841	0.0443377	0.00256476	0.954465	ITGB1	chr10:33200566-33200507
A_23_P107036	0.0680779	0.030333	0.0368757	0.954465	TMEM11	chr17:21101502-21101443
A_23_P109768	0.0988096	0.0463601	0.0456427	0.954465	RNF7	chr3:141464250-141464309
A_23_P122915	0.102126	0.0483951	0.0470916	0.954465	BRI3	chr7:97920709-97920768
A_23_P129786	-0.137921	0.0623279	0.0392697	0.954465	SREBF1	chr17:17715478-17715419
A_23_P134058	-0.123649	0.0541589	0.0332899	0.954465	GFOD1	chr6:13469858-13469799
A_23_P13425	-0.162273	0.0714061	0.0337399	0.954465	CD81	chr11:2418184-2418243
A_23_P138760	-0.103466	0.0489885	0.0469884	0.954465	CLCF1	chr11:67132122-67132063
A_23_P140876	-0.0964363	0.0404861	0.0268378	0.954465	ABCA3	chr16:2326322-2326263
A_23_P156180	0.235708	0.077442	0.00622548	0.954465	SLC22A4	chr5:131679470-131679529
A_23_P157022	-0.102089	0.0451189	0.0346076	0.954465	ZNF786	chr7:148767436-148767377
A_23_P159039	-0.12751	0.0533896	0.0265908	0.954465	SCRIB	chr8:144873202-144873143
A_23_P160354	-0.114119	0.0420142	0.0131645	0.954465	AKT3	chr1:243716200-243716141
A_23_P167389	-0.200252	0.0653224	0.00605165	0.954465	ARAP3	chr5:141033208-141033149
A_23_P167401	-0.0773927	0.0315496	0.023134	0.954465	PCDHB11	chr5:140581576-140581635
A_23_P167509	-0.139469	0.0514084	0.0133857	0.954465	CYFIP2	chr5:156822135-156822194
A_23_P1782	-0.134029	0.0471045	0.0101887	0.954465	CD82	chr11:44640896-44640955
A_23_P201596	-0.147131	0.069244	0.0467406	0.954465	AMPD2	chr1:110173915-110173974
A_23_P20832	-0.260424	0.0856338	0.00632448	0.954465	SPTAN1	chr9:131395722-131395781
A_23_P214627	0.147955	0.0652957	0.0349162	0.954465	AIF1	chr6:31584674-31584733
A_23_P218131	0.116528	0.0548534	0.0461603	0.954465	INF2	chr14:105171047-105171106
A_23_P25253	0.107484	0.0447611	0.0258409	0.954465	DERA	chr12:16190088-16190147
A_23_P257198	0.170741	0.0816654	0.0494695	0.954465	NDUFS4	chr5:52942229-52954433
A_23_P302038	0.0936594	0.0415042	0.0349025	0.954465	POU4F2	chr4:147562747-147562806
A_23_P307968	0.102725	0.0453564	0.0345425	0.954465	CDH23	chr10:73376989-73377048
A_23_P315345	-0.102391	0.0483154	0.0468327	0.954465	PIN4	chrX:71417550-71417609
A_23_P323166	-0.173286	0.0751279	0.031717	0.954465	SRRM2	chr16:2821188-2821247
A_23_P324304	-0.110169	0.0406622	0.0132783	0.954465	ALK	chr2:29416000-29415941
A_23_P332042	-0.0839736	0.0385033	0.0409818	0.954465	RECQL5	chr17:73623320-73623261
A_23_P346093	-0.155748	0.0717793	0.0425112	0.954465	TMC8	chr17:76138709-76138768
A_23_P354908	-0.0817805	0.0304098	0.0138284	0.954465	NMNAT2	chr1:183217840-183217781
A_23_P361014	0.112992	0.0424782	0.0149019	0.954465	TSHZ3	chr19:31765938-31765879
A_23_P36305	-0.172877	0.0512361	0.00291843	0.954465	ATG16L2	chr11:72540556-72540615
A_23_P365719	-0.109145	0.0426962	0.018566	0.954465	TAPBP	chr6:33267777-33267718
A_23_P379034	-0.11507	0.045831	0.0204349	0.954465	BAIAP2L2	chr22:38480966-38480907
A_23_P41114	0.379611	0.137829	0.0123424	0.954465	CSTA	chr3:122056416-122056475
A_23_P422115	0.107435	0.0457017	0.0289267	0.954465	C9orf116	chr9:138387180-138387121
A_23_P423074	-0.127739	0.0462033	0.0117703	0.954465	FAM169A	chr5:74076074-74076015
A_23_P433785	-0.224059	0.0738221	0.00643359	0.954465	P2RX5	chr17:3577019-3576960
A_23_P44195	0.160991	0.065693	0.0232268	0.954465	MSI2	chr17:55757022-55757081
A_23_P502142	-0.180953	0.0589612	0.00588675	0.954465	FYN	chr6:111982770-111982711
A_23_P63798	-0.12391	0.0519246	0.0266019	0.954465	KLF6	chr10:3821446-3821387
A_23_P65629	-0.103406	0.0490047	0.0471608	0.954465	KCNK10	chr14:88651394-88651335
A_23_P67847	0.286814	0.0803414	0.00193312	0.954465	GALNT14	chr2:31133429-31133370
A_23_P68851	0.214979	0.0912427	0.0285405	0.954465	KREMEN1	chr22:29542505-29542564
A_23_P69586	-0.0725683	0.0345699	0.0481232	0.954465	FAT1	chr4:187509580-187509521
A_23_P77493	-0.0757357	0.0294656	0.0180699	0.954465	TUBB3	chr16:90002437-90002496
A_23_P86182	0.0994328	0.0444706	0.0371092	0.954465	MRPS21	chr1:150280584-150280643
A_23_P9255	-0.120234	0.0502755	0.026369	0.954465	SYK	chr9:93658142-93658201
A_24_P101786	-0.110761	0.0329459	0.00305642	0.954465	THADA	chr2:43793950-43793891
A_24_P102821	-0.180608	0.0724981	0.0216683	0.954465	PTAFR	chr1:28476565-28476506
A_24_P104407	-0.0857699	0.0361736	0.0274308	0.954465	SYNM	chr15:99675380-99675439
A_24_P109838	-0.0904394	0.0383377	0.0282412	0.954465	SLC6A15	chr12:85266530-85266471
A_24_P135276	-0.117105	0.0560193	0.0489991	0.954465	USP42	chr7:6194653-6194712
A_24_P140827	0.116988	0.0462961	0.0200336	0.954465	PCMT1	chr6:150131752-150131811
A_24_P162226	-0.0941304	0.0422897	0.0372425	0.954465	RIMBP2	chr12:130881066-130881007
A_24_P169234	-0.180418	0.0609529	0.00756566	0.954465	ZAP70	chr2:98354523-98355849
A_24_P202581	-0.196156	0.0674366	0.00853088	0.954465	ARHGEF1	chr19:42409175-42409372
A_24_P20777	0.147243	0.0570232	0.0176815	0.954465	RPL37	chr5:40834588-40834324
A_24_P23245	0.188844	0.0615282	0.00599868	0.954465	NDUFA6	chr22:42483077-42482273
A_24_P261259	0.166946	0.0522881	0.00443717	0.954465	PFKFB3	chr10:6277062-6277121
A_24_P282108	-0.113896	0.0532768	0.0450941	0.954465	ZZEF1	chr17:3907936-3907877
A_24_P283320	0.132755	0.0458025	0.00885917	0.954465	PCMT1	chr6:150092364-150094294
A_24_P291588	-0.119526	0.0367992	0.00392974	0.954465	DVL3	chr3:183890582-183890641
A_24_P303480	0.167007	0.05039	0.00337987	0.954465	RAB32	chr6:146875650-146875709
A_24_P308851	0.115268	0.0370858	0.00544091	0.954465	PCDHGA7	chr5:140764098-140764157
A_24_P400573	-0.1136	0.0392741	0.00904518	0.954465	TMC8	chr17:76128930-76129524
A_24_P5305	-0.129908	0.0621028	0.0491424	0.954465	SPG7	chr16:89616903-89616962
A_24_P592012	-0.090474	0.0326478	0.0114995	0.954465	ZBTB46	chr20:62375280-62375221
A_24_P751074	-0.156871	0.067036	0.0295148	0.954465	ETS1	chr11:128328683-128328660
A_24_P82749	-0.167006	0.0582735	0.00950901	0.954465	CD37	chr19:49843508-49843567
A_24_P943301	-0.0967104	0.0410671	0.0293337	0.954465	PEAR1	chr1:156885677-156885736
A_24_P945312	-0.102544	0.0468589	0.0405195	0.954465	PAPOLB	chr7:4897836-4897777
A_32_P104746	-0.158082	0.0673953	0.0291305	0.954465	ZFYVE28	chr4:2271519-2271460
A_32_P106376	0.0997403	0.0422209	0.0280037	0.954465	VGLL2	chr6:117594177-117594236
A_32_P151823	0.0990866	0.0414196	0.0264467	0.954465	OXR1	chr8:107284866-107284925
A_32_P24581	0.166087	0.0603049	0.012233	0.954465	RPS27A	chr2:55462018-55462077
A_32_P30905	-0.156097	0.0688096	0.0343506	0.954465	WDFY4	chr10:50190868-50190927
A_32_P356316	-0.276777	0.122208	0.0344389	0.954465	HLA-DOA	chr6:32972029-32971970
A_32_P54137	0.198013	0.062124	0.00478808	0.954465	UQCRH	chr1:46775954-46782248
A_32_P98683	-0.210112	0.0622515	0.00291512	0.954465	MLLT6	chr17:36885675-36885734
A_33_P3209960	-0.167452	0.0556045	0.00680354	0.954465	RASGRP2	chr11:64508476-64508420
A_33_P3209962	-0.127484	0.0356689	0.00184503	0.954465	RASGRP2	chr11:64508971-64508912
A_33_P3215575	0.112877	0.0541073	0.0495724	0.954465	ARHGEF10L	chr1:18024085-18024144
A_33_P3224878	-0.16955	0.0656086	0.0173275	0.954465	ITGA4	chr2:182322335-182322394
A_33_P3225230	-0.184179	0.0625887	0.00783028	0.954465	SIN3B	chr19:16991075-16991134
A_33_P3229177	0.136193	0.0572267	0.0271845	0.954465	POLE4	chr2:75186472-75186531
A_33_P3229256	-0.136981	0.0476012	0.00913464	0.954465	NT5C	chr17:73126383-73126324
A_33_P3235987	0.128622	0.0537542	0.0271312	0.954465	PIN4	chrX:71416695-71416754
A_33_P3255509	-0.103456	0.0354734	0.00856585	0.954465	FCHO1	chr19:17899295-17899354
A_33_P3256868	-0.117086	0.0416464	0.0105496	0.954465	ZNF83	chr19:53116330-53116271
A_33_P3262431	0.0950253	0.04231	0.0363807	0.954465	KREMEN1	chr22:29563955-29564014
A_33_P3266315	0.165528	0.0768515	0.0436833	0.954465	SH3GLB1	chr1:87213745-87213804
A_33_P3270218	-0.111463	0.0393345	0.0101494	0.954465	USP42	chr7:6156457-6156516
A_33_P3280044	-0.133789	0.0525166	0.0189494	0.954465	ANKRD11	chr16:89351907-89351848
A_33_P3287685	-0.121552	0.0332657	0.00149343	0.954465	CNOT3	chr19:54659342-54659401
A_33_P3289416	-0.0856835	0.0337335	0.0191874	0.954465	ZNF785	chr16:30592854-30592795
A_33_P3293456	0.0917531	0.0393114	0.0299527	0.954465	GATA4	chr8:11615925-11615984
A_33_P3298356	0.15254	0.0630987	0.0251454	0.954465	SH3GLB1	chr1:87209181-87209240
A_33_P3298425	0.104503	0.043209	0.0248348	0.954465	LMO4	chr1:87805825-87805884
A_33_P3299892	0.222904	0.060752	0.00162233	0.954465	UQCRH	chr1:46782387-46782446
A_33_P3316045	-0.150404	0.0554427	0.0133732	0.954465	INTS1	chr7:1509973-1509914
A_33_P3323647	0.0816012	0.0320079	0.0188015	0.954465	EPHA10	chr1:38179620-38179561
A_33_P3333158	0.100552	0.0395403	0.0191559	0.954465	CPXM2	chr10:125514239-125514180
A_33_P3334773	0.0985732	0.0302381	0.00393073	0.954465	MYOD1	chr11:17743565-17743624
A_33_P3336252	-0.122134	0.0574365	0.0460393	0.954465	OR7E37P	chr13:42017613-42017672
A_33_P3337134	-0.077942	0.0337529	0.0315552	0.954465	ABLIM2	chr4:7968094-7968035
A_33_P3358342	0.249911	0.116472	0.0439788	0.954465	SIAH2	chr3:150458997-150458938
A_33_P3363105	0.113198	0.0429591	0.0156902	0.954465	KCP	chr7:128510539-128510480
A_33_P3373375	-0.201636	0.0811186	0.021502	0.954465	CD81	chr11:2418037-2418096
A_33_P3376622	-0.135375	0.0388854	0.00239655	0.954465	MLLT6	chr17:36865768-36865827
A_33_P3379454	0.126856	0.0437398	0.00873116	0.954465	UHRF1	chr19:4960895-4960954
A_33_P3408962	0.0826305	0.0368368	0.0362729	0.954465	SCN8A	chr12:52205200-52205259
A_33_P3409477	0.0883774	0.0325745	0.0130644	0.954465	UBASH3B	chr11:122685098-122685157
A_33_P3416772	-0.102613	0.039262	0.016457	0.954465	C1orf159	chr1:1017674-1017615
A_33_P3424384	-0.0835451	0.0361858	0.0313322	0.954465	THUMPD2	chr2:39996103-39996044
A_33_P3529859	-0.118686	0.0435955	0.0130978	0.954465	KDM2B	chr12:121868139-121868080
A_23_P206856	-0.112892	0.0539193	0.0488462	0.954465	WDR59	chr16:74907915-74907856
A_24_P8075	-0.133595	0.0590361	0.0345565	0.954465	KLHDC4	chr16:87732084-87732025
A_33_P3663705	-0.104837	0.0467483	0.0365205	0.954465	CROCC	chr1:17299343-17299402
A_23_P106675	-0.161152	0.0468257	0.00261516	0.954465	PLCG2	chr16:81991575-81991634
A_23_P132316	-0.105953	0.0492002	0.0431479	0.954465	APOBEC3D	chr22:39427939-39428222
A_23_P143474	0.149287	0.0517335	0.00938745	0.954465	ATP5PO	chr21:35275858-35275799
A_23_P152420	-0.113786	0.0532068	0.0448287	0.954465	GSE1	chr16:85706645-85706704
A_23_P216017	-0.0860662	0.0344345	0.0210133	0.954465	ENTPD4	chr8:23291962-23291903
A_23_P258321	0.101635	0.0429366	0.0276689	0.954465	MRPS17	chr7:56022855-56022914
A_23_P30363	0.0758145	0.0259042	0.00836546	0.954465	P4HA2	chr5:131528367-131528308
A_23_P377819	-0.152511	0.0453907	0.00300029	0.954465	SRSF5	chr14:70238133-70238192
A_23_P431330	-0.125016	0.0447015	0.010916	0.954465	UVSSA	chr4:1389548-1389607
A_23_P68866	0.104602	0.0388074	0.0141782	0.954465	UQCR10	chr22:30165827-30165886
A_23_P77135	-0.101012	0.0475717	0.0464893	0.954465	DPH6	chr15:35664176-35664117
A_23_P88046	-0.108472	0.0332897	0.00392413	0.954465	NAXD	chr13:111291990-111292049
A_23_P90223	-0.12233	0.0472437	0.0172615	0.954465	ZNF585B	chr19:37676478-37676419
A_24_P185036	-0.126842	0.0545574	0.0303285	0.954465	CMTR2	chr16:71316895-71316836
A_24_P188164	0.0795866	0.0363481	0.0400293	0.954465	ZBED9	chr6:28538356-28538312
A_24_P282210	-0.233939	0.0471428	6.65266e-05	0.751063	CAPN15	chr16:604502-604561
A_24_P356453	0.114231	0.0425048	0.0143499	0.954465	COA3	chr17:40950487-40950128
A_24_P363087	-0.0921285	0.0439483	0.0498787	0.954465	MRNIP	chr5:179264479-179264420
A_24_P404458	-0.112986	0.0429107	0.0156537	0.954465	NMRK2	chr19:3936636-3937269
A_24_P915371	0.163523	0.0582661	0.0109185	0.954465	COPS9	chr2:241070356-241070297
A_33_P3260614	-0.226122	0.068869	0.00359955	0.954465	PLCB2	chr15:40580198-40580139
A_33_P3273063	-0.121767	0.0413879	0.00797753	0.954465	NUP43	chr6:150057672-150057613
A_33_P3366146	-0.180679	0.0597573	0.00653471	0.954465	SRSF5	chr14:70238119-70238178
A_33_P3402103	-0.0830756	0.0340005	0.0235971	0.954465	STPG1	chr1:24718151-24718092
A_33_P3789056	0.0787793	0.033254	0.0277788	0.954465	PIK3CD-AS1	chr1:9712762-9712703
A_33_P3861634	-0.109747	0.0433212	0.0196126	0.954465	LINC01305	chr2:175195309-175195368
A_19_P00316701	0.155479	0.0615208	0.0200523	0.954465	SNHG5	chr6:86386909-86386850
A_19_P00317178	0.197081	0.0830459	0.0278131	0.954465	SNHG5	chr6:86387747-86387688
A_19_P00319019	0.201839	0.0724304	0.0113672	0.954465	SNHG5	chr6:86386901-86386842
A_19_P00321511	0.209485	0.0721927	0.00881041	0.954465	SNHG5	chr6:86387571-86387513
A_19_P00322944	0.187732	0.0728062	0.0178452	0.954465	SNHG5	chr6:86387572-86387513
A_19_P00810523	0.0994483	0.0361	0.0120434	0.954465	NDUFAF2	chr5:60448587-60448646
A_23_P101960	-0.155643	0.0621995	0.0206765	0.954465	ZFP36L2	chr2:43451215-43451156
A_23_P105307	-0.193821	0.0809055	0.0266771	0.954465	DGKA	chr12:56346854-56346913
A_23_P105519	-0.107808	0.0511566	0.047419	0.954465	WBP11	chr12:14939934-14939875
A_23_P106389	-0.0778328	0.0291717	0.0145634	0.954465	SEMA7A	chr15:74702424-74702365
A_23_P107313	0.0919946	0.0303573	0.00659249	0.954465	SDF2	chr17:26982476-26982417
A_23_P110445	-0.12927	0.0577587	0.0365366	0.954465	APBB3	chr5:139938147-139938088
A_23_P114282	0.163482	0.0423331	0.00100712	0.938525	MCTS1	chrX:119746090-119746149
A_23_P114314	0.050368	0.0215294	0.0297382	0.954465	CDX4	chrX:72674241-72674300
A_23_P119362	-0.147391	0.0674897	0.0407026	0.954465	EMP3	chr19:48832675-48832734
A_23_P119464	0.0888036	0.0416386	0.0453392	0.954465	RHPN2	chr19:33470925-33470866
A_23_P120710	-0.0990652	0.044956	0.0394417	0.954465	TTC3	chr21:38574855-38574914
A_23_P121480	-0.0689074	0.0240452	0.00946203	0.954465	CD200	chr3:112080981-112081040
A_23_P121499	-0.0894579	0.0361202	0.0219951	0.954465	WFS1	chr4:6304435-6304494
A_23_P121885	0.201502	0.0621563	0.00398938	0.954465	ROPN1L	chr5:10461437-10464984
A_23_P122815	-0.111186	0.043608	0.0190067	0.954465	CALU	chr7:128410369-128410428
A_23_P125771	-0.0959172	0.0327918	0.00831688	0.954465	HCFC1	chrX:153214084-153214025
A_23_P126266	0.109706	0.0445961	0.0233635	0.954465	HLX	chr1:221055600-221055659
A_23_P127013	-0.0880141	0.0350267	0.0207381	0.954465	TCF7L2	chr10:114925978-114926037
A_23_P127079	-0.117116	0.052006	0.0355841	0.954465	PPRC1	chr10:103909689-103909748
A_23_P127460	-0.121631	0.0572697	0.0464177	0.954465	SIPA1	chr11:65417650-65417917
A_23_P12911	-0.100718	0.0452342	0.0373202	0.954465	C11orf24	chr11:68029070-68029011
A_23_P131846	0.104262	0.0474005	0.039597	0.954465	SNAI1	chr20:48605170-48605229
A_23_P133365	-0.0916453	0.0361016	0.0191945	0.954465	TCERG1	chr5:145890206-145890265
A_23_P134663	0.0890097	0.0386232	0.0321997	0.954465	BAALC	chr8:104242447-104242506
A_23_P137035	0.0756381	0.0347812	0.0414204	0.954465	PIR	chrX:15403117-15403058
A_23_P137797	0.0969534	0.0424672	0.0334766	0.954465	RYR2	chr1:237996423-237996482
A_23_P138139	-0.0941265	0.0442704	0.0459513	0.954465	OMA1	chr1:58971791-58971732
A_23_P139929	-0.0632456	0.0288524	0.0399169	0.954465	ERP29	chr12:112460260-112460319
A_23_P141479	-0.0954146	0.0449231	0.046105	0.954465	SUPT6H	chr17:27028961-27029020
A_23_P143303	-0.0987722	0.0407683	0.0248646	0.954465	VPS16	chr20:2846106-2846881
A_23_P146908	0.0889408	0.0423597	0.0484142	0.954465	STX8	chr17:9408412-9395237
A_23_P149368	-0.246213	0.0794181	0.00551504	0.954465	FCRL1	chr1:157765602-157765543
A_23_P150350	0.0773352	0.0364251	0.0460288	0.954465	C11orf1	chr11:111753899-111754526
A_23_P152235	-0.0765469	0.0343727	0.0373794	0.954465	IRX3	chr16:54317289-54317230
A_23_P154875	-0.25688	0.0665552	0.000941661	0.938525	BACE2	chr21:42647696-42647755
A_23_P15493	0.19405	0.0375761	4.54483e-05	0.751063	PTRH2	chr17:57774800-57774741
A_23_P155257	-0.13809	0.0639145	0.0431134	0.954465	FOXP1	chr3:71008467-71008408
A_23_P156471	0.116184	0.0446831	0.0167857	0.954465	CDC5L	chr6:44413487-44413546
A_23_P157914	0.118249	0.0525695	0.0355634	0.954465	MAMDC2	chr9:72833499-72840711
A_23_P161156	0.149317	0.0670468	0.0371039	0.954465	ZNF438	chr10:31133829-31133770
A_23_P1638	-0.102871	0.0389305	0.0153244	0.954465	RBM4B	chr11:66432668-66432609
A_23_P168847	0.110483	0.0339412	0.00383593	0.954465	FBXO16	chr8:28286038-28285979
A_23_P170978	-0.118515	0.0379835	0.00541466	0.954465	ZNF692	chr1:249144393-249144334
A_23_P17522	0.0674902	0.0298496	0.0346977	0.954465	NKX2-2	chr20:21491858-21491799
A_23_P19590	-0.138433	0.0597433	0.0314493	0.954465	EZR	chr6:159187729-159187670
A_23_P202939	-0.173476	0.0625893	0.0117909	0.954465	APLP2	chr11:130014421-130014480
A_23_P206806	-0.134553	0.0639342	0.0477163	0.954465	ITGAL	chr16:30533908-30533967
A_23_P207387	-0.104982	0.0473877	0.0381752	0.954465	GHDC	chr17:40341285-40341226
A_23_P211345	0.0869385	0.0382988	0.0342685	0.954465	TBX1	chr22:19754788-19754847
A_23_P213562	-0.1608	0.0620897	0.0171621	0.954465	F2R	chr5:76030669-76030728
A_23_P213592	-0.136269	0.0649613	0.0486044	0.954465	RNF44	chr5:175954250-175954191
A_23_P214080	0.128614	0.0539331	0.0271577	0.954465	EGR1	chr5:137804891-137804950
A_23_P214638	-0.155462	0.0680002	0.0328538	0.954465	EHMT2	chr6:31848533-31848474
A_23_P215449	-0.132995	0.0532118	0.0210925	0.954465	BAZ1B	chr7:72855115-72855056
A_23_P216689	-0.0846923	0.0378795	0.0368198	0.954465	BRD3	chr9:136898324-136898265
A_23_P216920	-0.111625	0.034128	0.00371318	0.954465	NEK6	chr9:127114617-127114676
A_23_P218412	0.135884	0.0517303	0.0159519	0.954465	SPAG7	chr17:4863798-4863599
A_23_P24294	-0.0740641	0.0343241	0.0429467	0.954465	SLC17A6	chr11:22400912-22400971
A_23_P252653	-0.103804	0.0462555	0.035998	0.954465	STK25	chr2:242435021-242434962
A_23_P252808	-0.0780629	0.0357503	0.0409483	0.954465	WBP1	chr2:74687734-74687793
A_23_P252825	-0.129565	0.0468799	0.0121356	0.954465	SCAP	chr3:47455533-47455474
A_23_P254768	-0.0745068	0.0302628	0.0227579	0.954465	HCG4	chr6:29759340-29759281
A_23_P254888	-0.169294	0.0738715	0.0326902	0.954465	ZYX	chr7:143087000-143087059
A_23_P255663	-0.118721	0.0532396	0.0369267	0.954465	MANEA	chr6:96056776-96056835
A_23_P255916	-0.0895176	0.0376515	0.0271591	0.954465	RPUSD3	chr3:9881947-9881888
A_23_P256455	0.144983	0.0559581	0.0178914	0.954465	RPA3	chr7:7676682-7676623
A_23_P256542	0.129734	0.0543462	0.026788	0.954465	FAM162A	chr3:122128730-122128789
A_23_P2725	0.218416	0.0895506	0.0242167	0.954465	RPL21	chr13:27829410-27829469
A_23_P27332	-0.138327	0.0619389	0.0375235	0.954465	TCF4	chr18:52895486-52895237
A_23_P27606	-0.0983002	0.0431026	0.0335504	0.954465	IL27RA	chr19:14163217-14163276
A_23_P27894	-0.0841467	0.040206	0.0491165	0.954465	SAFB2	chr19:5587199-5587140
A_23_P2920	-0.0865661	0.0377795	0.0326164	0.954465	SERPINA3	chr14:95088682-95088741
A_23_P29384	-0.0999215	0.0454997	0.0397022	0.954465	ZNF502	chr3:44764280-44764339
A_23_P3038	0.102497	0.0455893	0.0357534	0.954465	GPX2	chr14:65406455-65406396
A_23_P312920	-0.257547	0.109522	0.0289701	0.954465	POU2AF1	chr11:111223063-111223004
A_23_P313476	-0.116065	0.0483425	0.0259729	0.954465	FAM120B	chr6:170697485-170697544
A_23_P31602	0.114314	0.0323937	0.00200416	0.954465	BUD31	chr7:99007777-99008730
A_23_P316447	-0.0821919	0.0313262	0.0164635	0.954465	FGFR1	chr8:38281612-38281553
A_23_P31725	-0.250959	0.0980469	0.0184511	0.954465	BLK	chr8:11421858-11421917
A_23_P32175	0.0890813	0.0378066	0.0284268	0.954465	LHX6	chr9:124965139-124965080
A_23_P322116	-0.0684879	0.0320747	0.0450416	0.954465	TFAP2E	chr1:36060150-36060209
A_23_P334751	-0.0925682	0.0426467	0.042215	0.954465	B3GALNT2	chr1:235613554-235613495
A_23_P3355	-0.126903	0.0459284	0.0118071	0.954465	POLG	chr15:89859772-89859713
A_23_P345220	-0.0657589	0.0270558	0.0248066	0.954465	SH3PXD2A	chr10:105359548-105359489
A_23_P34676	-0.190568	0.0867871	0.0398636	0.954465	CD247	chr1:167400210-167400151
A_23_P34788	0.0827733	0.0341398	0.0247471	0.954465	KIF2C	chr1:45233066-45233125
A_23_P349310	-0.111877	0.0528043	0.0467391	0.954465	TNRC6A	chr16:24835610-24835669
A_23_P349676	-0.0998186	0.0431627	0.0310416	0.954465	FBXO41	chr2:73481927-73481868
A_23_P350689	-0.106478	0.0463428	0.0325565	0.954465	ZDHHC23	chr3:113681444-113681503
A_23_P355824	-0.093203	0.0419769	0.0376326	0.954465	MGRN1	chr16:4740912-4740971
A_23_P35916	-0.130166	0.0425504	0.00617397	0.954465	ATM	chr11:108236085-108236144
A_23_P360302	-0.104638	0.0457931	0.0331166	0.954465	GUCY2F	chrX:108636230-108636171
A_23_P368195	-0.103852	0.0454914	0.0333073	0.954465	LSM11	chr5:157183386-157183445
A_23_P36905	0.0717474	0.0311947	0.0325764	0.954465	MLNR	chr13:49796299-49796358
A_23_P370479	0.0770646	0.027614	0.0114453	0.954465	POFUT1	chr20:30826235-30826294
A_23_P37391	0.130479	0.0402528	0.00390813	0.954465	CCDC85C	chr14:99978443-99978384
A_23_P376060	-0.173198	0.056671	0.00603776	0.954465	IKZF3	chr17:37921970-37921911
A_23_P376627	-0.147301	0.0539073	0.0126616	0.954465	D2HGDH	chr2:242708019-242708078
A_23_P377616	-0.141643	0.0585484	0.0250286	0.954465	CIRBP	chr19:1274007-1274066
A_23_P38041	-0.109775	0.0522626	0.0481237	0.954465	NAGPA	chr16:5075069-5075010
A_23_P381478	-0.109958	0.0484393	0.034059	0.954465	CCDC27	chr1:3683104-3683163
A_23_P38181	-0.0886566	0.0368377	0.0256317	0.954465	GGA3	chr17:73232979-73232920
A_23_P385067	0.0697049	0.0333182	0.0489704	0.954465	CLIC6	chr21:36090152-36090211
A_23_P389588	0.105909	0.0498513	0.0457605	0.954465	TCF7L2	chr10:114911485-114911544
A_23_P39116	-0.0949155	0.04232	0.0369639	0.954465	LIG1	chr19:48618881-48618822
A_23_P398294	-0.189368	0.0671397	0.0107412	0.954465	HIP1R	chr12:123347447-123347506
A_23_P399001	-0.197616	0.0672487	0.00801328	0.954465	CXXC5	chr5:139062536-139062595
A_23_P40307	0.160477	0.0555162	0.00898602	0.954465	SNRPB2	chr20:16721741-16721800
A_23_P40782	-0.108387	0.0296072	0.00146156	0.954465	COMMD2	chr3:149469205-149468595
A_23_P408285	-0.160507	0.0427943	0.00120113	0.938525	PRICKLE1	chr12:42853269-42853210
A_23_P418015	-0.105078	0.0467524	0.0361146	0.954465	MAPRE2	chr18:32721368-32721427
A_23_P42087	-0.0742915	0.0347064	0.0445076	0.954465	BPHL	chr6:3152848-3152907
A_23_P425073	0.158023	0.0726213	0.0414426	0.954465	RBMS2	chr12:56982765-56982945
A_23_P426636	-0.178208	0.0596714	0.00755802	0.954465	AHNAK	chr11:62284928-62284869
A_23_P429478	-0.0729242	0.034765	0.0486452	0.954465	CCDC140	chr2:223169871-223169930
A_23_P42997	-0.070511	0.0307241	0.0322875	0.954465	CPSF4	chr7:99054694-99054753
A_23_P431346	0.121966	0.0582906	0.0489223	0.954465	PRR15	chr7:29606158-29606217
A_23_P434301	-0.124916	0.0445845	0.0107497	0.954465	PTMA	chr2:232577717-232577776
A_23_P452	-0.0804081	0.0337209	0.0270511	0.954465	DDR2	chr1:162749922-162749981
A_23_P47340	0.0971707	0.0455707	0.0450541	0.954465	DSCAML1	chr11:117298657-117298598
A_23_P5002	-0.157447	0.0601578	0.0163264	0.954465	MAP4K1	chr19:39087748-39087689
A_23_P51690	0.0833149	0.0342152	0.0245019	0.954465	RHBG	chr1:156354895-156354954
A_23_P53957	0.299161	0.0789572	0.00117046	0.938525	COX16	chr14:70792882-70792823
A_23_P55518	-0.124744	0.0453131	0.0120802	0.954465	SMAD7	chr18:46446841-46446782
A_23_P58862	-0.0755652	0.0348414	0.0421257	0.954465	FAM135A	chr6:71212478-71232258
A_23_P59877	0.114019	0.0374912	0.0063472	0.954465	FABP5	chr8:82196174-82196772
A_23_P60657	-0.115514	0.0538526	0.0441263	0.954465	RPRD2	chr1:150445919-150445978
A_23_P64661	-0.115245	0.0533487	0.0433143	0.954465	ARHGAP9	chr12:57866222-57866163
A_23_P65157	0.161997	0.0533136	0.00685822	0.954465	COX17	chr3:119396074-119394045
A_23_P70547	0.129153	0.0465153	0.0116692	0.954465	HSPA1L	chr6:31777957-31777898
A_23_P73493	0.089163	0.0412546	0.0431645	0.954465	CETN2	chrX:151996240-151996181
A_23_P76690	0.101711	0.0346164	0.00792133	0.954465	UCHL3	chr13:76178950-76179910
A_23_P7732	-0.0881991	0.0408874	0.0428949	0.954465	CETN3	chr5:89695237-89695178
A_23_P78122	-0.150636	0.0715191	0.04791	0.954465	MYO18A	chr17:27400879-27400820
A_23_P79545	0.0852156	0.0302615	0.0107477	0.954465	SUCLG1	chr2:84658770-84658711
A_23_P7965	-0.0638569	0.0300343	0.0457215	0.954465	PGC	chr6:41708286-41707683
A_23_P80954	0.0938353	0.0380659	0.0226061	0.954465	SLC26A1	chr4:982465-982406
A_23_P8185	0.189052	0.0648558	0.00886531	0.954465	DYNLT1	chr6:159057743-159057684
A_23_P82128	0.143191	0.0613593	0.0301999	0.954465	RPS12	chr6:133138639-133138698
A_23_P83453	-0.0804477	0.0315852	0.0188885	0.954465	SMARCC1	chr3:47628282-47628223
A_23_P83498	-0.0869449	0.0362575	0.0263796	0.954465	IGF2BP1	chr17:47132379-47132438
A_23_P84344	-0.116468	0.055919	0.0499376	0.954465	SIGIRR	chr11:405937-405878
A_23_P86532	-0.076091	0.0365065	0.049571	0.954465	BICC1	chr10:60573780-60573839
A_23_P88033	0.117066	0.035807	0.00380078	0.954465	FGF14	chr13:102379079-102379020
A_23_P88740	0.0867642	0.0337205	0.0180435	0.954465	CENPN	chr16:81053871-81056408
A_23_P92349	-0.126634	0.0592972	0.0447586	0.954465	FGFRL1	chr4:1019939-1019998
A_23_P9496	-0.0894509	0.0327568	0.012639	0.954465	LHX3	chr9:139088822-139088763
A_23_P97541	0.0878178	0.0386467	0.0339122	0.954465	C4BPA	chr1:207318066-207318125
A_23_P98205	0.0850025	0.0404045	0.0478102	0.954465	CHST1	chr11:45671095-45671036
A_24_P106502	-0.0980652	0.0439809	0.0369523	0.954465	PRICKLE4	chr6:41753171-41753230
A_24_P117942	0.210145	0.0981586	0.0444853	0.954465	TOMM20L	chr14:58874116-58874175
A_24_P123720	-0.0929709	0.0344835	0.013653	0.954465	SEC63	chr6:108189385-108189326
A_24_P126651	0.0856268	0.0408912	0.0488208	0.954465	TCEA1	chr8:54900799-54900740
A_24_P132099	0.0632454	0.0275772	0.032832	0.954465	HMGN3	chr6:79913341-79912092
A_24_P148043	0.0958852	0.0444744	0.0433414	0.954465	FAM20B	chr1:179045579-179045638
A_24_P15325	-0.0781985	0.0332005	0.0286602	0.954465	XKR6	chr8:11052296-11052237
A_24_P158089	0.0516463	0.0211804	0.0244041	0.954465	SERPINE1	chr7:100781555-100781614
A_24_P165205	0.143589	0.0469628	0.00611257	0.954465	MORN1	chr1:2290068-2289016
A_24_P168581	0.0885102	0.0337182	0.0160079	0.954465	GNAS	chr20:57430307-57430366
A_24_P201367	-0.0974743	0.0447609	0.0411524	0.954465	LDB3	chr10:88452322-88459087
A_24_P22800	0.0824109	0.0304917	0.013382	0.954465	PSG11	chr19:43519304-43514171
A_24_P229164	-0.106948	0.0368575	0.00868594	0.954465	HIP1R	chr12:123346550-123346609
A_24_P23258	-0.0900768	0.0338566	0.0150927	0.954465	GRAMD4	chr22:47075419-47075478
A_24_P268786	-0.122036	0.056345	0.0425361	0.954465	MYNN	chr3:169504229-169504288
A_24_P302038	-0.110061	0.0512743	0.0438339	0.954465	FCHSD2	chr11:72560800-72554519
A_24_P30923	-0.0952363	0.0418557	0.0337528	0.954465	SNN	chr16:11772637-11772696
A_24_P320328	0.197234	0.0827525	0.0272398	0.954465	SUB1	chr5:32591694-32591753
A_24_P325046	-0.0902007	0.0402631	0.0360658	0.954465	ZCCHC7	chr9:37186845-37186904
A_24_P330263	0.067014	0.0261364	0.0181432	0.954465	EDNRB	chr13:78470627-78470568
A_24_P330303	-0.0701021	0.0309467	0.0342975	0.954465	FRMD6	chr14:52196628-52196687
A_24_P333716	-0.103847	0.0497458	0.0492994	0.954465	XPO4	chr13:21353576-21353517
A_24_P339664	-0.112691	0.0447808	0.0204149	0.954465	NCLN	chr19:3209364-3209423
A_24_P349616	-0.076709	0.0351175	0.04112	0.954465	UBTF	chr17:42282767-42282708
A_24_P350683	-0.103807	0.0364897	0.00987283	0.954465	SLC9A1	chr1:27432191-27432132
A_24_P356	-0.0967059	0.0426017	0.0340889	0.954465	AAK1	chr2:69708481-69708422
A_24_P357518	0.25824	0.0961608	0.0142099	0.954465	RPL21	chr13:27828370-27829389
A_24_P381199	0.0976285	0.0444007	0.0393667	0.954465	TRIM6	chr11:5633867-5633926
A_24_P381224	-0.160725	0.0543137	0.00772263	0.954465	SYVN1	chr11:64895058-64894999
A_24_P390668	-0.133475	0.0590449	0.0351719	0.954465	FMNL1	chr17:43323637-43323696
A_24_P391868	0.115438	0.0483322	0.0265048	0.954465	CPLX2	chr5:175310054-175310113
A_24_P40229	0.0670186	0.0307116	0.0409014	0.954465	CRNKL1	chr20:20018171-20018112
A_24_P403244	-0.131627	0.0418373	0.00505591	0.954465	PILRB	chr7:99957029-99957088
A_24_P411186	-0.128519	0.0529871	0.0243911	0.954465	BCL11A	chr2:60684496-60684437
A_24_P413470	0.106988	0.030244	0.00197261	0.954465	TP73	chr1:3649541-3649600
A_24_P48162	0.0910354	0.0401794	0.0347598	0.954465	MPG	chr16:133183-133242
A_24_P61490	-0.0859847	0.0380738	0.0348526	0.954465	NKX2-1	chr14:36985777-36985718
A_24_P7652	0.101262	0.0340729	0.00747849	0.954465	MAP7D2	chrX:20071076-20071017
A_24_P827491	0.100162	0.0424828	0.0290983	0.954465	PA2G4	chr6:112938170-112938111
A_24_P830667	0.257467	0.0943987	0.0129464	0.954465	RPL21	chr13:27828361-27829379
A_24_P83738	-0.0853972	0.0389254	0.0397964	0.954465	ASTN2	chr9:119380715-119380656
A_24_P920646	-0.0923224	0.0412413	0.0364646	0.954465	CYP19A1	chr15:51513831-51513772
A_24_P92952	-0.179502	0.0685178	0.0162289	0.954465	ARID1A	chr1:27107178-27107237
A_24_P98613	-0.0841964	0.0382246	0.0398765	0.954465	TSPAN14	chr10:82279096-82279184
A_32_P107002	-0.149881	0.0651066	0.0319909	0.954465	SNX29	chr16:12145978-12146037
A_32_P113566	-0.102136	0.0457721	0.0368228	0.954465	BTBD9	chr6:38545442-38545383
A_32_P118258	0.17575	0.0790343	0.0379917	0.954465	RPL21	chr13:27830613-27830672
A_32_P119033	-0.0811735	0.0322145	0.0200816	0.954465	PLCXD3	chr5:41307216-41307157
A_32_P153773	0.100615	0.0441369	0.0333875	0.954465	CACNA1B	chr9:141018581-141018640
A_32_P16854	0.113827	0.050005	0.0336133	0.954465	ANAPC13	chr3:134201667-134197518
A_32_P184518	0.220566	0.0860127	0.0185175	0.954465	RPL21	chr13:27830365-27830424
A_32_P192823	0.133169	0.0339563	0.000794513	0.938525	PRPS1L1	chr7:18066555-18066496
A_32_P194821	0.220678	0.101926	0.0426313	0.954465	RPL21	chr10:029188408-029188349
A_32_P206401	-0.0892056	0.0406963	0.0400795	0.954465	QSOX2	chr9:139098749-139098690
A_32_P220715	0.136002	0.057783	0.0284226	0.954465	MAP1LC3B	chr16:87436758-87436817
A_32_P232192	0.0888876	0.0419766	0.0464868	0.954465	DIS3L2	chr2:233208616-233208675
A_32_P234738	0.234835	0.0973844	0.025591	0.954465	RPL21	chr13:27829472-27830360
A_32_P35512	0.118358	0.0472681	0.0208886	0.954465	SSB	chr2:170663537-170665006
A_32_P46603	0.0710615	0.0310763	0.032924	0.954465	VWA3B	chr2:98920173-98920232
A_32_P57237	0.227113	0.0905252	0.0209101	0.954465	RPL21	chr13:27829448-27830336
A_32_P59811	-0.0813527	0.0379511	0.0440535	0.954465	PRPF18	chr10:13633768-13633827
A_32_P88120	-0.103634	0.047679	0.0414334	0.954465	YPEL1	chr22:22052454-22052395
A_32_P96719	-0.0748861	0.0296245	0.0201782	0.954465	SHCBP1	chr16:46615134-46615075
A_33_P3210278	-0.132058	0.0468241	0.0107303	0.954465	SYNE2	chr14:64693075-64693134
A_33_P3210663	0.12002	0.0460072	0.016471	0.954465	SNAP91	chr6:84368778-84368719
A_33_P3213468	0.100371	0.040854	0.0230815	0.954465	ANKRD33B	chr5:10650093-10650152
A_33_P3215517	-0.06256	0.029236	0.0443536	0.954465	RCC2	chr1:17735354-17735295
A_33_P3218138	-0.171166	0.0729944	0.0293069	0.954465	POLR2A	chr17:7417838-7417897
A_33_P3220470	-0.124137	0.0362747	0.002589	0.954465	SMAD6	chr15:67074263-67074322
A_33_P3222565	-0.0846441	0.0399301	0.0462502	0.954465	TSPAN14	chr10:82276016-82276075
A_33_P3223544	0.109839	0.0430224	0.0188002	0.954465	TMBIM4	chr12:66531836-66531777
A_33_P3224723	-0.10052	0.0399789	0.0204753	0.954465	DND1	chr5:140051145-140051086
A_33_P3228285	-0.106744	0.0474855	0.0356173	0.954465	ANKRD13D	chr11:67069852-67069911
A_33_P3228366	0.0856249	0.0404248	0.0463842	0.954465	XPO5	chr6:43494483-43494424
A_33_P3235177	0.132483	0.0345403	0.00100012	0.938525	TET3	chr2:74329639-74329698
A_33_P3238157	-0.108067	0.0399193	0.0140875	0.954465	TIAF1	chr17:27400929-27400870
A_33_P3239338	-0.104414	0.040795	0.0183601	0.954465	DGKZ	chr11:46402038-46402097
A_33_P3239759	0.103427	0.0471531	0.0398963	0.954465	PPAN-P2RY11	chr19:10225660-10225719
A_33_P3241511	-0.0800921	0.0352131	0.0338665	0.954465	SERPIND1	chr22:21141453-21141512
A_33_P3243907	-0.168583	0.0634168	0.0149469	0.954465	CTSD	chr11:1774484-1774425
A_33_P3249595	-0.091569	0.0411659	0.037271	0.954465	BCL11A	chr2:60773166-60773107
A_33_P3250939	-0.101337	0.0341299	0.00736473	0.954465	RAB3C	chr5:58147307-58147366
A_33_P3251901	0.136297	0.0645902	0.0471641	0.954465	APBB2	chr4:40812316-40812257
A_33_P3252206	-0.0985972	0.0445828	0.038701	0.954465	LEPROTL1	chr8:29995141-29995200
A_33_P3257312	-0.15149	0.0702218	0.0432821	0.954465	ATG2A	chr11:64662107-64662048
A_33_P3258013	0.0981842	0.0378378	0.0172898	0.954465	UBE3B	chr12:109928340-109928399
A_33_P3258546	0.157025	0.0461996	0.00281845	0.954465	PCDHA5	chr5:140203700-140203759
A_33_P3260014	-0.0786761	0.0361534	0.0415532	0.954465	TPO	chr2:1500370-1500429
A_33_P3261565	0.0766897	0.0358358	0.0445573	0.954465	ZRANB1	chr10:126675946-126676005
A_33_P3263523	-0.113344	0.0440417	0.0178054	0.954465	C1orf35	chr1:228289841-228289782
A_33_P3264667	0.0915232	0.0363851	0.0205259	0.954465	CYP26C1	chr10:94824196-94824255
A_33_P3264926	0.106716	0.0466694	0.0346821	0.954465	SAMD4A	chr14:55251276-55251335
A_33_P3267059	-0.0662929	0.0281692	0.0284527	0.954465	SLC9A1	chr1:27493322-27493263
A_33_P3267651	-0.072572	0.0324389	0.0365886	0.954465	DZIP3	chr3:108351859-108351918
A_33_P3267769	-0.0846308	0.0383066	0.0387732	0.954465	OR2G3	chr1:247769758-247769817
A_33_P3271196	0.182467	0.0844954	0.0433768	0.954465	AMOTL1	chr11:94609844-94609903
A_33_P3274194	0.080976	0.037542	0.043216	0.954465	KCNIP4	chr4:20730329-20730270
A_33_P3279715	-0.129762	0.0580834	0.0367115	0.954465	UHRF2	chr9:6421082-6421141
A_33_P3279841	-0.1442	0.0462702	0.00529652	0.954465	MAPK8IP3	chr16:1820258-1820317
A_33_P3280700	0.0907185	0.0393435	0.0315855	0.954465	GPR157	chr1:9164535-9164476
A_33_P3284933	0.126018	0.0402418	0.00535631	0.954465	IL27	chr16:28510769-28510710
A_33_P3286684	-0.095504	0.0439271	0.0418756	0.954465	IKZF1	chr7:50367412-50367471
A_33_P3286873	-0.0870164	0.0391036	0.037232	0.954465	CD247	chr1:167404630-167404571
A_33_P3293266	-0.148757	0.0417892	0.00187778	0.954465	TMEM175	chr4:952382-952441
A_33_P3294237	0.133459	0.0509905	0.0163592	0.954465	MTF1	chr1:38275473-38275414
A_33_P3294504	-0.115312	0.0453171	0.0191312	0.954465	FCRL1	chr1:157768011-157767952
A_33_P3298111	-0.0834941	0.0364111	0.0326314	0.954465	SPATA13	chr13:24798862-24798921
A_33_P3298226	0.0863099	0.037147	0.0306017	0.954465	DCHS2	chr4:155407654-155407595
A_33_P3301524	-0.104836	0.0440816	0.0272313	0.954465	XRCC3	chr14:104164014-104163955
A_33_P3302777	0.074537	0.0329538	0.0345662	0.954465	DCLK1	chr13:36686066-36686007
A_33_P3303572	0.102201	0.0408751	0.0209113	0.954465	EDA	chrX:68836480-68836539
A_33_P3304157	-0.124557	0.0502205	0.0220787	0.954465	COL19A1	chr6:70919620-70919679
A_33_P3310286	0.131786	0.0553631	0.0269944	0.954465	LMNB1	chr5:126154854-126154913
A_33_P3313314	0.0861516	0.0375782	0.0324338	0.954465	SORBS1	chr10:97096450-97096391
A_33_P3314594	-0.133607	0.0630652	0.0463473	0.954465	RAB37	chr17:72742734-72742793
A_33_P3314952	-0.0880804	0.0361288	0.0245275	0.954465	TRPV1	chr17:3486693-3486634
A_33_P3317406	-0.0790555	0.031577	0.0209055	0.954465	NDUFV1	chr11:67379945-67380004
A_33_P3317628	-0.0724498	0.0344893	0.048187	0.954465	PKP3	chr11:404848-404907
A_33_P3319870	0.0798596	0.0360898	0.0385351	0.954465	GREM1	chr15:33025842-33025901
A_33_P3321577	-0.153638	0.0603275	0.0189819	0.954465	BAZ1B	chr7:72855977-72855918
A_33_P3322804	0.0955996	0.0377421	0.0195647	0.954465	NTRK2	chr9:87366940-87366999
A_33_P3325275	0.165056	0.0707091	0.0301698	0.954465	NRSN2	chr20:334382-334441
A_33_P3325558	-0.182331	0.0724398	0.0203856	0.954465	RABGAP1L	chr1:174514552-174514611
A_33_P3326165	-0.0941392	0.0410868	0.0328179	0.954465	INS-IGF2	chr11:2167915-2167856
A_33_P3327200	-0.0998467	0.0452666	0.0389177	0.954465	ATP2B4	chr1:203709388-203709447
A_33_P3327702	-0.0923999	0.0422739	0.0404459	0.954465	SYMPK	chr19:46318759-46318700
A_33_P3332081	-0.0699017	0.0335271	0.0498653	0.954465	KHDRBS3	chr8:136659779-136659838
A_33_P3332521	0.0949128	0.0453374	0.0489504	0.954465	PCDHA3	chr5:140183149-140183208
A_33_P3333587	-0.107653	0.0399948	0.0142536	0.954465	FBXL20	chr17:37409110-37409051
A_33_P3334398	0.139424	0.0600241	0.0304741	0.954465	CA6	chr1:9030977-9031036
A_33_P3339066	-0.118494	0.0487831	0.0244777	0.954465	RNPC3	chr1:104068819-104068878
A_33_P3339212	0.0824477	0.0332677	0.0219141	0.954465	TRIP13	chr5:918002-918061
A_33_P3342633	0.106295	0.0460648	0.0314633	0.954465	DHRS12	chr13:52344980-52344921
A_33_P3346841	-0.0928785	0.0426714	0.0415943	0.954465	YTHDF2	chr1:29070439-29070498
A_33_P3350753	-0.0880737	0.0409703	0.043901	0.954465	CCDC144A	chr17:16678252-16678311
A_33_P3350913	0.0789202	0.0314213	0.0204038	0.954465	TSEN2	chr3:12572240-12572299
A_33_P3351087	-0.085021	0.0350293	0.024583	0.954465	PRKG1	chr10:53822566-53822625
A_33_P3353866	0.0738479	0.0298109	0.0218427	0.954465	MOGAT2	chr11:75442248-75442307
A_33_P3356462	0.127083	0.0422992	0.00687331	0.954465	C2CD4A	chr15:62362975-62363034
A_33_P3358469	0.127112	0.0395507	0.00425741	0.954465	GLI2	chr2:121684982-121685041
A_33_P3359071	-0.074943	0.0353939	0.0464543	0.954465	ACD	chr16:67691487-67691428
A_33_P3359268	-0.0816956	0.0373298	0.0403907	0.954465	HMG20B	chr19:3579020-3579079
A_33_P3362781	-0.0618274	0.0268647	0.031966	0.954465	KLHL36	chr16:84693463-84693522
A_33_P3363245	-0.120367	0.0492206	0.0236237	0.954465	NXPH4	chr12:57620167-57620226
A_33_P3367196	-0.101565	0.0314755	0.00410301	0.954465	CNTNAP2	chr7:148117937-148117996
A_33_P3367642	-0.103974	0.0319809	0.00392867	0.954465	LMF2	chr22:50941440-50941381
A_33_P3370575	-0.12918	0.0441392	0.00808565	0.954465	CD200	chr3:112068606-112068665
A_33_P3373358	0.0800732	0.0362454	0.0384102	0.954465	GJC1	chr17:42875875-42875816
A_33_P3382565	0.0848316	0.0386997	0.0398317	0.954465	KIF26B	chr1:245865842-245865901
A_33_P3384452	0.173216	0.0797332	0.0414558	0.954465	TFDP1	chr13:114295314-114295373
A_33_P3384988	0.0954868	0.0400332	0.0267877	0.954465	SLC30A5	chr5:68399813-68399872
A_33_P3386995	-0.117044	0.04042	0.00866693	0.954465	TXNDC11	chr16:11824561-11824502
A_33_P3391656	-0.113385	0.0479048	0.0279116	0.954465	TP53RK	chr20:45313382-45313323
A_33_P3394599	0.157094	0.0504929	0.00543707	0.954465	HMG20B	chr19:3578051-3578110
A_33_P3394972	-0.108088	0.040262	0.0140541	0.954465	OSBPL5	chr11:3115062-3115003
A_33_P3397051	-0.15745	0.0611588	0.0177619	0.954465	EXOC8	chr1:231471373-231471314
A_33_P3401452	-0.083488	0.0375275	0.0375541	0.954465	CHD6	chr20:40068700-40068641
A_33_P3402020	-0.0803073	0.0365861	0.0398218	0.954465	CCDC8	chr19:46914650-46914591
A_33_P3405957	-0.178554	0.0660261	0.0134065	0.954465	BCL9L	chr11:118768593-118768534
A_33_P3406567	-0.201678	0.0890479	0.0346743	0.954465	MS4A1	chr11:60238115-60238174
A_33_P3406861	0.0632542	0.0282827	0.0365774	0.954465	SORBS2	chr4:186545375-186545316
A_33_P3410654	0.0811588	0.0379934	0.0448015	0.954465	CLEC12B	chr12:10170251-10170310
A_33_P3414058	-0.125347	0.0544197	0.0320445	0.954465	MEN1	chr11:64571867-64571808
A_33_P3416563	0.0744849	0.0333262	0.0367753	0.954465	AIG1	chr6:143654522-143654581
A_33_P3419970	0.124491	0.0525338	0.0276383	0.954465	NPB	chr17:79860717-79860776
A_33_P3421759	-0.128492	0.0581624	0.038605	0.954465	SON	chr21:34929473-34929532
A_33_P3423820	-0.108841	0.0280801	0.000926401	0.938525	ZC3H3	chr8:144519885-144519829
A_33_P3531206	-0.0838158	0.0326604	0.018008	0.954465	PCOTH	chr13:24465610-24465669
A_33_P3595369	0.0716879	0.0342688	0.0489693	0.954465	RGR	chr10:86018595-86018654
A_33_P3789894	-0.0646261	0.0292979	0.0391215	0.954465	SNORA75	chr2:232320803-232320862
A_33_P3808996	-0.0918594	0.0376878	0.0238815	0.954465	SPATS2	chr12:49920593-49920652
A_19_P00318297	0.0694051	0.0326033	0.0456789	0.954465	APTR	chr7:77287293-77287234
A_19_P00320140	0.0900192	0.0367913	0.0241498	0.954465	NR2F1-AS1	chr5:92745603-92745544
A_19_P00811812	-0.072932	0.0272679	0.0143427	0.954465	MPRIP	chr17:17095368-17095427
A_23_P108751	0.156576	0.0747129	0.0486517	0.954465	FHL2	chr2:105977361-105977302
A_23_P122563	0.119842	0.0536081	0.0368978	0.954465	PFDN6	chr6:33258190-33258514
A_23_P130919	-0.13384	0.0532655	0.0205287	0.954465	MOB3A	chr19:2071294-2071235
A_23_P141076	-0.0743762	0.032293	0.0318152	0.954465	ABCC11	chr16:48201112-48201053
A_23_P141194	0.110892	0.042656	0.017083	0.954465	MRPL58	chr17:73017278-73017337
A_23_P151280	0.119149	0.0541677	0.0396999	0.954465	COX14	chr12:50514125-50514184
A_23_P152115	-0.105436	0.0425545	0.0220326	0.954465	NME3	chr16:1820410-1820351
A_23_P154217	-0.0891822	0.0425091	0.0489721	0.954465	ITGB6	chr2:160964233-160958330
A_23_P158725	-0.170884	0.0648371	0.0157403	0.954465	SLC16A3	chr17:80197288-80197347
A_23_P160546	-0.124705	0.0502328	0.0217687	0.954465	MINDY1	chr1:150969378-150969319
A_23_P200260	-0.136148	0.0547582	0.0218007	0.954465	PCNX2	chr1:233119980-233119921
A_23_P206293	-0.0815312	0.0321949	0.0194359	0.954465	ADGRG5	chr16:57610060-57610119
A_23_P22119	-0.148428	0.0596766	0.021866	0.954465	PLEC	chr8:144989680-144989621
A_23_P23114	-0.0950462	0.0424466	0.0360677	0.954465	PTP4A2	chr1:32374163-32374105
A_23_P301340	-0.138847	0.0532424	0.0165716	0.954465	TEPSIN	chr17:79202154-79202095
A_23_P319270	-0.103366	0.0488847	0.0470108	0.954465	CEP131	chr17:79163456-79163397
A_23_P344884	-0.104499	0.0379387	0.0119656	0.954465	CARNS1	chr11:67192533-67192592
A_23_P380928	-0.0971494	0.0438668	0.0384018	0.954465	ARPC4-TTLL3	chr3:9876825-9876884
A_23_P416965	0.0970128	0.0423547	0.0328918	0.954465	FAM149A	chr4:187088233-187088379
A_23_P423462	-0.0513314	0.024107	0.0459715	0.954465	LINC00305	chr18:61765150-61765091
A_23_P424878	0.122812	0.0432484	0.0100508	0.954465	ARHGAP39	chr8:145755108-145755049
A_23_P46275	0.142018	0.052895	0.0140733	0.954465	ATP5PB	chr1:112003643-112003702
A_23_P46852	0.116588	0.0401493	0.00863897	0.954465	STN1	chr10:105657329-105651975
A_23_P63459	0.179891	0.0623796	0.00911816	0.954465	COA6	chr1:234519591-234519650
A_23_P80278	-0.132401	0.0591846	0.0369824	0.954465	SFI1	chr22:32014430-32014489
A_23_P97195	-0.0682022	0.0315327	0.0424387	0.954465	MTFR1L	chr1:26158765-26158824
A_24_P181295	-0.092953	0.0397815	0.0298742	0.954465	ARMH4	chr14:58598313-58598254
A_24_P185029	-0.118899	0.0417804	0.0100064	0.954465	SH2B1	chr16:28883901-28883960
A_24_P194714	0.0985984	0.0292977	0.00298643	0.954465	UBALD2	chr17:74267309-74267368
A_24_P200023	-0.12436	0.0436318	0.00961801	0.954465	IL1R1	chr2:102795394-102795453
A_24_P204043	-0.117837	0.0486025	0.0244652	0.954465	ZNF318	chr6:43316187-43316128
A_24_P211206	-0.0821471	0.0358295	0.032454	0.954465	TPM3	chr1:154129925-154129866
A_24_P285480	0.121753	0.0544557	0.037405	0.954465	MRPL33	chr2:28002334-28002393
A_24_P3804	-0.123581	0.0464602	0.0148259	0.954465	SAPCD1	chr6:31732391-31732450
A_24_P404245	-0.0847191	0.0355106	0.0265929	0.954465	PCYT2	chr17:79862985-79862805
A_24_P65121	-0.0914993	0.041144	0.0376518	0.954465	TTC23	chr15:99701995-99696494
A_24_P653603	0.113762	0.0456217	0.0217991	0.954465	NDUFAF8	chr17:79215020-79215079
A_24_P67534	-0.0793299	0.0338075	0.0293152	0.954465	SMIM10	chrX:134125344-134125403
A_24_P756289	-0.0816325	0.0351818	0.0306799	0.954465	SOX2-OT	chr3:181458425-181458484
A_32_P100641	0.103626	0.0475531	0.0412193	0.954465	LINC01233	chr19:22716218-22716277
A_33_P3225630	-0.0777397	0.031152	0.0211619	0.954465	IGFL4	chr19:46580350-46580291
A_33_P3232552	-0.104778	0.0300206	0.00224556	0.954465	GUCY1B1	chr4:156726320-156726379
A_33_P3235701	-0.07734	0.0342604	0.0350602	0.954465	TUT4	chr1:52929446-52929387
A_33_P3251582	0.0752025	0.0254566	0.00790352	0.954465	CARMIL1	chr6:25450879-25450938
A_33_P3264815	0.095463	0.0416399	0.0325966	0.954465	TLN2	chr15:63136731-63136790
A_33_P3286352	0.0770529	0.0356974	0.0432061	0.954465	TMEM254-AS1	chr10:81813290-81813231
A_33_P3307307	-0.158903	0.043242	0.00143925	0.954465	KMT2A	chr11:118395871-118395930
A_33_P3316064	-0.0969888	0.0351674	0.0118586	0.954465	CA5BP1	chrX:15715524-15715583
A_33_P3320301	0.158557	0.046271	0.00264078	0.954465	SMIM26	chr20:18550098-18550157
A_33_P3320718	-0.0722249	0.0330426	0.0404804	0.954465	METTL26	chr16:685057-684998
A_33_P3346287	-0.111892	0.0466778	0.0261365	0.954465	LINC00299	chr2:8439892-8439833
A_33_P3347320	-0.113903	0.0399678	0.00959682	0.954465	ADIRF-AS1	chr10:88725492-88725433
A_33_P3384392	-0.10612	0.0400944	0.015209	0.954465	GRK2	chr11:67053947-67054006
A_33_P3390570	-0.158127	0.0712711	0.0385825	0.954465	KMT2A	chr11:118348856-118348915
A_33_P3390708	-0.0971213	0.0394871	0.022877	0.954465	CEMIP2	chr9:74315618-74315559
A_33_P3392250	-0.101739	0.0417422	0.0240266	0.954465	SLF2	chr10:102673585-102673643
A_33_P3395219	0.0963243	0.045348	0.0462975	0.954465	NEXN-AS1	chr1:78353981-78353922
A_33_P3404829	0.0682129	0.0302923	0.0358427	0.954465	CFAP46	chr10:134750999-134750940
A_33_P3415678	0.11085	0.0477126	0.0316928	0.954465	MRTFA	chr22:40825414-40825355
A_33_P3423874	-0.0966498	0.0440317	0.0398246	0.954465	MYZAP	chr15:57977472-57977531
A_33_P3565133	0.112741	0.0380321	0.00753421	0.954465	LINC00642	chr14:90925173-90925232
A_33_P3793702	0.0737118	0.0352703	0.0490804	0.954465	LINC00964	chr8:125963234-125963293
A_23_P166306	0.176305	0.0801538	0.0395591	0.954465	CBS	chr21:44473378-44473319
A_33_P3370109	-0.0800617	0.0296761	0.0139056	0.954465	IMPA1	chr8:82592967-82592908
A_33_P3415012	0.0674648	0.0316942	0.0457369	0.954465	KCNA6	chr12:4920812-4920871
A_19_P00315492	-0.0675705	0.031474	0.0439152	0.954465	LINC02615	chr4:129376376-129376435
A_19_P00316324	0.1097	0.0460067	0.026718	0.954465	LINC01132	chr1:234867145-234867204
A_19_P00316427	0.0803706	0.0377508	0.0456104	0.954465	CDKN2B-AS1	chr9:22049167-22049226
A_19_P00316758	0.100892	0.0418793	0.0259407	0.954465	MAP3K13	chr3:185009533-185009592
A_19_P00317053	0.092523	0.0375301	0.0224893	0.954465	LINC02541	chr6:113948717-113948658
A_19_P00318310	-0.0745371	0.0348149	0.0443774	0.954465		chr6:30259614-30259673
A_19_P00320067	0.14218	0.0438127	0.00390297	0.954465	LINC02593	chr1:852305-852246
A_19_P00320371	-0.0646155	0.0304641	0.0461117	0.954465	LOC101927151	chr19:28296641-28296700
A_19_P00320562	0.0809371	0.0343088	0.0284727	0.954465	CTD-3080P12.3	chr5:1175418-1175359
A_19_P00320614	0.0866459	0.0359177	0.0255908	0.954465	B3GAT1-DT	chr11:134374887-134374946
A_19_P00320716	0.101596	0.0420372	0.0250022	0.954465		chr3:106830761-106830702
A_19_P00320948	0.0995392	0.0469677	0.0465763	0.954465	FAM200B	chr4:15683472-15683531
A_19_P00321089	0.104705	0.0472215	0.0381824	0.954465		chr9:132269075-132269134
A_19_P00321194	0.0900563	0.041094	0.0401866	0.954465	KC6	chr18:39100407-39100348
A_19_P00321781	0.235053	0.0628692	0.00123862	0.938525	LINC01588	chr14:50504986-50504927
A_19_P00321831	0.0890466	0.0414521	0.0436762	0.954465	LINC00664	chr19:21681926-21681985
A_19_P00321890	-0.0737423	0.0335256	0.0396977	0.954465	XLOC_l2_015641	chrX:149131393-149131452
A_19_P00322259	-0.0804472	0.0359177	0.0364928	0.954465	EDDM13	chr19:56813396-56813455
A_19_P00322629	0.0926462	0.0383423	0.0251363	0.954465	LINC01592	chr8:69824463-69824404
A_19_P00322850	-0.143231	0.0499971	0.00978735	0.954465	LINC01948	chr5:55763605-55763546
A_19_P00322890	0.106017	0.0386465	0.0122855	0.954465	LINC01905	chr18:53763383-53763442
A_19_P00326532	0.0861329	0.0294943	0.00825419	0.954465	RNF139-DT	chr8:125476618-125476559
A_19_P00803019	-0.105549	0.0492171	0.0440436	0.954465	PWAR6	chr15:25279318-25279377
A_19_P00803675	-0.088646	0.0312812	0.010234	0.954465		chr5:000758886-000758827
A_19_P00805523	0.0710436	0.0313713	0.0346069	0.954465	MIR4458HG	chr5:8462901-8462960
A_19_P00806071	-0.176043	0.0690578	0.0189945	0.954465	LOC101927533	chr2:66305736-66305795
A_19_P00806882	0.112816	0.0466634	0.0253579	0.954465		chr2:235364259-235364200
A_19_P00806883	0.0775508	0.0316553	0.0233179	0.954465		chr7:155188745-155188804
A_19_P00807869	0.0960156	0.0436812	0.0392424	0.954465	XLOC_l2_009886	chr3:129963414-129963473
A_19_P00809368	-0.0947091	0.0399948	0.0277975	0.954465	LINC01215	chr3:107856895-107856954
A_19_P00810361	0.0798003	0.0335356	0.0271005	0.954465		chr5:66986051-66985992
A_23_P101208	0.0787034	0.0352496	0.0369833	0.954465	CYB5A	chr18:71920777-71920718
A_23_P101332	-0.0836764	0.0365708	0.033362	0.954465	KRI1	chr19:10664573-10664514
A_23_P101461	-0.124955	0.0356229	0.00220215	0.954465	YJU2B	chr19:13874029-13874088
A_23_P102235	0.250975	0.0922691	0.0133636	0.954465	SNRPG	chr2:70515224-70508782
A_23_P10232	-0.191256	0.0900825	0.046006	0.954465	BANK1	chr4:102995573-102995632
A_23_P102571	-0.171473	0.0533538	0.00418568	0.954465	SLC2A4RG	chr20:62374774-62374833
A_23_P10374	-0.0589288	0.0276112	0.0452487	0.954465	R3HDM2	chr12:57647721-57647662
A_23_P103905	0.0733152	0.0318889	0.0321453	0.954465	UFC1	chr1:161127456-161127942
A_23_P104116	0.0875019	0.0408553	0.0452122	0.954465	RBM8A	chr1:145509245-145509304
A_23_P104471	0.161847	0.0519077	0.00540543	0.954465	DUSP13	chr10:76854275-76854216
A_23_P10463	0.176737	0.062741	0.0109065	0.954465	NDUFS5	chr1:39500182-39500241
A_23_P105002	0.0664446	0.0312029	0.0453821	0.954465	ROM1	chr11:62382504-62382563
A_23_P106056	0.079202	0.0292535	0.0136121	0.954465	DAD1	chr14:23034008-23033949
A_23_P106835	-0.0983308	0.0394082	0.0212741	0.954465	BBS2	chr16:56518692-56518633
A_23_P107483	0.107223	0.038562	0.0118206	0.954465	OR3A3	chr17:3324509-3324568
A_23_P108708	0.0974335	0.0407679	0.0273746	0.954465	RNF181	chr2:85823986-85824045
A_23_P108932	-0.0584736	0.0255936	0.033024	0.954465	RPL23AP32	chr2:54756368-54756427
A_23_P110184	-0.0567131	0.0218408	0.0173339	0.954465	MSMO1	chr4:166263190-166263249
A_23_P110699	-0.0355016	0.0160987	0.0392009	0.954465	ZNF300	chr5:150274493-150274434
A_23_P11070	-0.134684	0.0433109	0.00536981	0.954465	GPR174	chrX:78427045-78427104
A_23_P110837	0.0863602	0.0343484	0.02042	0.954465	IRX4	chr5:1877549-1877527
A_23_P111517	0.0988283	0.0466476	0.0466583	0.954465	GALNT17	chr7:71177978-71178037
A_23_P111981	0.122295	0.0584209	0.0492431	0.954465	LYNX1	chr8:143852799-143852740
A_23_P112061	-0.126479	0.0544019	0.030532	0.954465	HGSNAT	chr8:43056897-43056956
A_23_P112478	0.0653517	0.0249983	0.0165177	0.954465	NUDT2	chr9:34343183-34343242
A_23_P112950	-0.128336	0.0349471	0.00150132	0.954465	ATF7IP	chr12:14650947-14651006
A_23_P113034	0.115266	0.0367995	0.00508715	0.954465	LRMDA	chr10:77807021-77818442
A_23_P11331	0.0763574	0.0350498	0.0414183	0.954465	TCEAL8	chrX:102508057-102507998
A_23_P113572	-0.349139	0.0934329	0.00125671	0.938525	CD19	chr16:28950600-28950659
A_23_P115064	-0.0750104	0.0341497	0.0398546	0.954465	CRABP2	chr1:156669638-156669579
A_23_P115137	0.145517	0.0499922	0.0086731	0.954465	LAMTOR5	chr1:110944166-110944107
A_23_P115190	0.0998948	0.0391285	0.0186431	0.954465	NGF	chr1:115829353-115829294
A_23_P115407	-0.0773601	0.0351128	0.0393332	0.954465	GSTM1	chr1:110231672-110231731
A_23_P115444	-0.0444868	0.0163691	0.0131421	0.954465	TNFSF18	chr1:173010665-173010606
A_23_P115792	-0.16777	0.0592815	0.0102571	0.954465	PLEKHA1	chr10:124189516-124189575
A_23_P115955	0.13146	0.0389914	0.00298206	0.954465	MRPL21	chr11:68660384-68658831
A_23_P116743	-0.113284	0.0494636	0.0329395	0.954465	LINC01089	chr12:122233266-122233207
A_23_P118025	-0.192069	0.0729124	0.0157879	0.954465	DPEP2	chr16:68021586-68021527
A_23_P118741	-0.0868995	0.0358582	0.0248358	0.954465	SLC16A13	chr17:6942119-6942178
A_23_P119337	0.0769842	0.0318262	0.0252949	0.954465	ATF5	chr19:50436754-50436813
A_23_P119573	-0.0855512	0.0396402	0.0428131	0.954465	KCNN1	chr19:18100530-18100589
A_23_P119778	-0.0749328	0.0291097	0.0176918	0.954465	SLC39A10	chr2:196601344-196601403
A_23_P11995	0.108669	0.0371019	0.0082784	0.954465	PRDX1	chr1:45980589-45980295
A_23_P120270	0.0781202	0.0306298	0.0187991	0.954465	MCFD2	chr2:47132606-47132547
A_23_P120566	-0.103564	0.0481107	0.0438706	0.954465	RRBP1	chr20:17597476-17597419
A_23_P120594	-0.098376	0.0455569	0.0426332	0.954465	ACSS1	chr20:24987088-24987029
A_23_P120794	-0.084882	0.0382265	0.0378809	0.954465	SLC7A4	chr22:21383143-21383084
A_23_P121253	0.213102	0.0938465	0.0344315	0.954465	TNFSF10	chr3:172223925-172223866
A_23_P12128	0.0787777	0.0332311	0.02744	0.954465	TSHB	chr1:115576682-115576741
A_23_P121545	-0.0479878	0.0188275	0.019018	0.954465	GPM6A	chr4:176554554-176554495
A_23_P121716	0.299115	0.113987	0.0160224	0.954465	ANXA3	chr4:79525495-79531210
A_23_P121976	0.0905418	0.0407716	0.0376271	0.954465	POU4F3	chr5:145719900-145719959
A_23_P123228	0.0434567	0.0197426	0.0394344	0.954465	SLC26A3	chr7:107414424-107414365
A_23_P124164	0.102369	0.0437364	0.0301192	0.954465	ISY1	chr3:128853750-128853691
A_23_P124438	-0.108291	0.0386122	0.0107351	0.954465	ZNF718	chr4:156150-156209
A_23_P126499	-0.105077	0.0421464	0.0213354	0.954465	CPLANE2	chr1:16559415-16559110
A_23_P126716	0.112222	0.043875	0.0190213	0.954465	ATP5IF1	chr1:28564499-28564558
A_23_P127095	0.138489	0.0622308	0.0378183	0.954465	ATP5MK	chr10:105148909-105148850
A_23_P127140	-0.0728661	0.0299647	0.0241041	0.954465	RAB11FIP2	chr10:119765427-119765368
A_23_P127663	0.156676	0.0693071	0.0351457	0.954465	PRRG4	chr11:32875016-32875075
A_23_P127793	-0.129831	0.05154	0.0201686	0.954465	EML3	chr11:62370702-62370643
A_23_P128073	-0.150584	0.0633794	0.0274634	0.954465	SMARCC2	chr12:56557192-56557133
A_23_P128728	0.124337	0.0488665	0.0190875	0.954465	ARG2	chr14:68117539-68117598
A_23_P129118	-0.142445	0.0440376	0.00396856	0.954465	PDCD7	chr15:65410501-65410442
A_23_P129629	-0.0733838	0.0288837	0.0191308	0.954465	MT3	chr16:56624933-56624991
A_23_P129717	-0.111406	0.0383243	0.00841632	0.954465	ERI2	chr16:20791829-20791770
A_23_P130027	-0.168945	0.0684085	0.0223976	0.954465	EPN3	chr17:48620056-48620115
A_23_P130418	0.0935641	0.0361287	0.0174079	0.954465	NDUFV2	chr18:9122594-9122653
A_23_P131723	-0.161324	0.076023	0.0460451	0.954465	YWHAQ	chr2:9724897-9724838
A_23_P132041	0.100778	0.0469786	0.0439539	0.954465	CNBD2	chr20:34572690-34575365
A_23_P133359	0.112124	0.036673	0.00604958	0.954465	ZFP2	chr5:178359655-178359714
A_23_P133755	-0.125904	0.0518209	0.02435	0.954465	PREP	chr6:105725885-105725826
A_23_P134008	-0.101728	0.0424736	0.0262539	0.954465	USP45	chr6:99930682-99930623
A_23_P134295	0.132614	0.052531	0.0200797	0.954465	NUDT1	chr7:2290560-2290619
A_23_P135239	-0.223845	0.0774816	0.00882651	0.954465	TLE1	chr9:84199177-84199118
A_23_P13524	0.161618	0.0663675	0.0245964	0.954465	TMEM126A	chr11:85367414-85367473
A_23_P135769	-0.193241	0.0622615	0.00558363	0.954465	ACTB	chr7:5567240-5567181
A_23_P136371	-0.119404	0.0474995	0.020229	0.954465	NDST4	chr4:115760680-115760621
A_23_P137139	-0.113465	0.0499487	0.0342372	0.954465	BTK	chrX:100608911-100608334
A_23_P137209	-0.175805	0.0626352	0.0106655	0.954465	UBA1	chrX:47073739-47073798
A_23_P137238	-0.117767	0.046154	0.0186619	0.954465	KDM5D	chrY:21867829-21867770
A_23_P137248	-0.148221	0.0548278	0.013384	0.954465	PRKY	chrY:7248885-7248944
A_23_P138125	-0.2066	0.06756	0.00631663	0.954465	FCMR	chr1:207078423-207078364
A_23_P139648	0.116218	0.0556861	0.0494875	0.954465	IAPP	chr12:21532144-21532203
A_23_P140301	0.188924	0.0739439	0.0188853	0.954465	PSMA3	chr14:58737175-58737682
A_23_P140423	0.18716	0.0729305	0.0183891	0.954465	NDUFB1	chr14:92583912-92583853
A_23_P140716	-0.0900934	0.0328569	0.0125199	0.954465	TPSD1	chr16:1308159-1308218
A_23_P140797	0.0970991	0.0436715	0.0380001	0.954465	CDH8	chr16:61687756-61687697
A_23_P140978	-0.093044	0.0360861	0.0185302	0.954465	ZNF263	chr16:3340525-3340584
A_23_P141126	0.113522	0.0538824	0.0476237	0.954465	GALK1	chr17:73754580-73754445
A_23_P141429	-0.108559	0.0504135	0.0433565	0.954465	ABI3	chr17:47300191-47300250
A_23_P142447	-0.122316	0.0445881	0.012338	0.954465	MYO1F	chr19:8586183-8586124
A_23_P143551	0.128602	0.04723	0.0132387	0.954465	ATP6V1E1	chr22:18081053-18080994
A_23_P144020	-0.0998782	0.0314138	0.00459206	0.954465	CNTN4	chr3:3095585-3095644
A_23_P144458	-0.112393	0.0532727	0.0474487	0.954465	CAMK2D	chr4:114386707-114381361
A_23_P14458	-0.0759675	0.0339058	0.0364313	0.954465	L3HYPDH	chr14:59942918-59942859
A_23_P144639	-0.105225	0.0500375	0.048128	0.954465	TMCO6	chr5:140024696-140024754
A_23_P14482	0.114334	0.0503426	0.0342563	0.954465	RTRAF	chr14:52471314-52471373
A_23_P1452	-0.0662279	0.0270041	0.0232275	0.954465	NPFFR1	chr10:72014870-72014811
A_23_P145501	-0.101394	0.0401943	0.0198658	0.954465	MED23	chr6:131907900-131907872
A_23_P145555	0.0772194	0.0321582	0.0259499	0.954465	MLIP	chr6:54130973-54131032
A_23_P145895	0.100309	0.0426592	0.0286916	0.954465	TP53TG1	chr7:86954730-86954671
A_23_P145930	-0.0945626	0.0447098	0.0468409	0.954465		chr7:113515173-113515114
A_23_P146497	-0.0915122	0.0434991	0.0486059	0.954465	PPP1R26	chr9:138380281-138380340
A_23_P147845	-0.110508	0.0455495	0.0246887	0.954465	PDXDC1	chr16:15131214-15131273
A_23_P148473	-0.223718	0.0747119	0.0070735	0.954465	IL2RG	chrX:70328539-70328480
A_23_P149496	-0.117344	0.0483665	0.0246365	0.954465	XKR8	chr1:28294464-28294523
A_23_P149678	-0.106681	0.051071	0.0496452	0.954465	PIAS3	chr1:145586275-145586334
A_23_P150009	0.0699986	0.0320946	0.0410099	0.954465	ZDHHC16	chr10:99216804-99216863
A_23_P150365	0.180151	0.0763141	0.0283136	0.954465	REXO2	chr11:114320860-114320919
A_23_P15045	-0.0820608	0.0343301	0.0264622	0.954465	E4F1	chr16:2285440-2285499
A_23_P151307	-0.0646828	0.0300275	0.0435198	0.954465	RAPGEF3	chr12:48132927-48132480
A_23_P152398	-0.0641092	0.0287072	0.0368	0.954465	MT4	chr16:56601678-56602761
A_23_P152807	-0.130835	0.049806	0.0160857	0.954465	RSAD1	chr17:48563055-48563114
A_23_P15375	0.082793	0.0312624	0.0152664	0.954465	ARMC7	chr17:73126058-73126117
A_23_P153986	-0.0930821	0.0346756	0.0142148	0.954465	KCNJ3	chr2:155711956-155712015
A_23_P154832	0.20711	0.0551464	0.00124322	0.938525	ATP5PF	chr21:27101958-27097619
A_23_P154840	0.178124	0.0478021	0.00135198	0.954465	SOD1	chr21:33040890-33040949
A_23_P155123	-0.0960521	0.0430813	0.0369522	0.954465	CYP2D6	chr22:42523471-42522958
A_23_P155301	-0.0904522	0.0256599	0.00204182	0.954465	NEK11	chr3:130889661-130889720
A_23_P156061	-0.136191	0.062074	0.0398437	0.954465	LNPEP	chr5:96362390-96362449
A_23_P156620	-0.0736835	0.0283333	0.0168466	0.954465	ZNF184	chr6:27419044-27418985
A_23_P156732	-0.131736	0.0319256	0.000515159	0.938525	PHF1	chr6:33383929-33383988
A_23_P156809	-0.178444	0.0764173	0.0297533	0.954465	METTL21A	chr2:208476430-208476371
A_23_P157352	0.154276	0.071115	0.0425025	0.954465	MRPS33	chr7:140710258-140706316
A_23_P157620	-0.132002	0.0496242	0.014659	0.954465	FHIP2B	chr8:21961565-21961624
A_23_P159406	0.0802777	0.0288265	0.0116004	0.954465	SPRR1B	chr1:153005304-153005363
A_23_P159833	0.274061	0.0856788	0.00478652	0.954465	NDUFA1	chrX:119007330-119010509
A_23_P160618	-0.185903	0.0808529	0.0320183	0.954465	SH2D2A	chr1:156776243-156776184
A_23_P160800	0.0930288	0.0386028	0.0253177	0.954465	NR0B2	chr1:27238242-27238183
A_23_P16166	-0.166716	0.0636828	0.0162433	0.954465	PNPLA6	chr19:7625582-7625641
A_23_P162589	0.117855	0.0346022	0.00272952	0.954465	VDR	chr12:48235561-48235502
A_23_P163711	0.221155	0.0923699	0.0265109	0.954465	TLCD3B	chr16:30036049-30035990
A_23_P163942	0.152268	0.0720639	0.04746	0.954465	SUPT4H1	chr17:56423349-56423290
A_23_P164313	-0.106656	0.0472554	0.0352577	0.954465	MINK1	chr17:4800043-4800102
A_23_P16469	0.129786	0.0463826	0.0108909	0.954465	PLAUR	chr19:44169557-44169498
A_23_P165007	-0.150642	0.0650697	0.0313482	0.954465	RASGRP4	chr19:38899919-38899860
A_23_P165402	0.182792	0.079209	0.0318701	0.954465	SF3B6	chr2:24291261-24291202
A_23_P16562	-0.135929	0.0296371	0.000174002	0.938525	SUGP2	chr19:19103619-19103560
A_23_P165921	0.113012	0.0483513	0.0297436	0.954465	LINC00029	chr20:61665681-61665622
A_23_P166333	0.132229	0.049146	0.0139158	0.954465	UFD1	chr22:19442346-19442287
A_23_P166421	-0.115247	0.0478349	0.0256275	0.954465	TBC1D10A	chr22:30688234-30688175
A_23_P166491	-0.127026	0.0458124	0.0115494	0.954465	SGSM3	chr22:40804671-40804826
A_23_P167828	0.124023	0.0466908	0.0148697	0.954465	RWDD1	chr6:116912107-116914195
A_23_P168019	-0.0901955	0.0414323	0.0414467	0.954465	ZKSCAN3	chr6:28333970-28334029
A_23_P169629	-0.124414	0.0522696	0.0272883	0.954465	SHMT2	chr12:57628345-57628404
A_23_P170534	0.160289	0.0656996	0.0240998	0.954465	FUT7	chr9:139925373-139925314
A_23_P171366	-0.133053	0.0559769	0.0271768	0.954465	USP11	chrX:47107052-47107204
A_23_P17275	-0.118188	0.0410237	0.00909816	0.954465	DNAJC27	chr2:25180014-25179955
A_23_P17955	-0.104615	0.0418276	0.0210104	0.954465	FBXL2	chr3:33427777-33427836
A_23_P18267	-0.0709208	0.0328047	0.042613	0.954465	NPRL2	chr3:50385587-50385306
A_23_P18755	0.0813786	0.029089	0.0109201	0.954465	SLC25A31	chr4:128695228-128695287
A_23_P19210	0.0723849	0.0330153	0.0398079	0.954465	RPF2	chr6:111329244-111329303
A_23_P1926	0.0783479	0.032778	0.0267294	0.954465	SDHAF2	chr11:61213657-61213716
A_23_P19348	-0.0928288	0.0325021	0.0095915	0.954465	CUL7	chr6:43006654-43006595
A_23_P20002	-0.0915244	0.0389919	0.0292419	0.954465	ANKMY2	chr7:16640171-16640112
A_23_P200222	-0.081822	0.0380317	0.0438087	0.954465	LRP8	chr1:53711278-53711219
A_23_P200239	0.0762235	0.0346657	0.0395855	0.954465	YIPF1	chr1:54317610-54317551
A_23_P2006	-0.0663513	0.0311672	0.0459296	0.954465	CNGA4	chr11:6265325-6265384
A_23_P201181	-0.12926	0.0561068	0.0320023	0.954465	PTPN22	chr1:114376990-114376931
A_23_P201211	-0.327443	0.144127	0.0340462	0.954465	FCRL5	chr1:157483297-157483238
A_23_P201655	0.123174	0.041963	0.00812973	0.954465	MYCBP	chr1:39330362-39330303
A_23_P202156	-0.116279	0.0485387	0.0262956	0.954465	NFKB2	chr10:104161053-104161229
A_23_P202720	-0.0938253	0.0349438	0.0140828	0.954465	SLC35C1	chr11:45834367-45834426
A_23_P202978	0.204864	0.0843876	0.025214	0.954465	CASP1	chr11:104897602-104897058
A_23_P203420	-0.107635	0.047614	0.0347791	0.954465	MTA2	chr11:62360873-62360814
A_23_P203790	-0.112388	0.0443607	0.0195736	0.954465	OS9	chr12:58115180-58115239
A_23_P204246	-0.0809189	0.0380571	0.0458881	0.954465	PHC1	chr12:9093129-9093188
A_23_P204252	-0.0808453	0.0353755	0.0329406	0.954465	M6PR	chr12:9093716-9093657
A_23_P204751	0.085399	0.0351755	0.0244846	0.954465	ASIC1	chr12:50477278-50477337
A_23_P205007	-0.0917826	0.0371757	0.0224398	0.954465	IPO5	chr13:98676214-98676273
A_23_P20615	0.152451	0.0566166	0.013752	0.954465	ANP32B	chr9:100760959-100767303
A_23_P206901	-0.134861	0.0492876	0.0124541	0.954465	NDE1	chr16:15818834-15818893
A_23_P20704	0.150621	0.0398251	0.00110588	0.938525	IFNA10	chr9:21206450-21206391
A_23_P207201	-0.243741	0.067071	0.0016038	0.954465	CD79B	chr17:62007212-62007153
A_23_P207632	-0.18594	0.0462693	0.000671295	0.938525	ATP2A3	chr17:3827607-3827548
A_23_P2077	0.153078	0.0678918	0.0353312	0.954465	OR4C3	chr11:48347137-48347196
A_23_P20777	0.0897171	0.037272	0.0253759	0.954465	RBM18	chr9:125004149-125004090
A_23_P208961	-0.125614	0.0522326	0.0258807	0.954465	PWWP3A	chr19:1378272-1378331
A_23_P209055	-0.227173	0.075312	0.0067794	0.954465	CD22	chr19:35837555-35837614
A_23_P209200	0.0948237	0.0400067	0.0274799	0.954465	CCNE1	chr19:30315106-30315165
A_23_P21057	-0.158981	0.0532808	0.00724932	0.954465	SEPTIN1	chr16:30390483-30390424
A_23_P212715	-0.181351	0.074953	0.0247487	0.954465	CBLB	chr3:105377554-105377495
A_23_P213863	-0.113828	0.0415388	0.0124764	0.954465	FAM193B	chr5:176949061-176949002
A_23_P214743	-0.0988412	0.0373488	0.0150798	0.954465	SIM1	chr6:100836819-100836760
A_23_P214882	-0.0909623	0.0348056	0.0164838	0.954465	MTRF1L	chr6:153310633-153310574
A_23_P215296	-0.0899903	0.0340638	0.0153332	0.954465	CDK13	chr7:40134550-40134609
A_23_P216052	0.0921004	0.0329695	0.0111112	0.954465	FAM83A	chr8:124220354-124220413
A_23_P217609	0.194697	0.0721296	0.013892	0.954465	RPL36A	chrX:100650439-100650768
A_23_P219144	0.0951626	0.0278908	0.00266325	0.954465	CLTA	chr9:36211781-36211840
A_23_P21943	0.0714687	0.0285713	0.0212358	0.954465	SAGE1	chrX:134993995-134994053
A_23_P22096	0.0973666	0.0389301	0.0210478	0.954465	PTK2	chr8:141669169-141669110
A_23_P2258	0.0876568	0.0366319	0.0266778	0.954465	CCDC62	chr12:123310988-123311047
A_23_P23279	-0.144756	0.0495803	0.00831097	0.954465	RCSD1	chr1:167674981-167675040
A_23_P24129	0.0939889	0.0318231	0.00774967	0.954465	DKK1	chr10:54076687-54076746
A_23_P2423	0.129039	0.0483114	0.014771	0.954465	MAGOHB	chr12:10758734-10758675
A_23_P24384	-0.146152	0.0650197	0.0357867	0.954465	CCDC88B	chr11:64124935-64124994
A_23_P24709	-0.0698011	0.0322533	0.0421794	0.954465	OSBP	chr11:59342359-59342300
A_23_P24751	0.078896	0.0306298	0.0180654	0.954465	TTC9C	chr11:62505795-62505854
A_23_P250245	-0.159952	0.0655896	0.0238443	0.954465	CD72	chr9:35610744-35610685
A_23_P25097	0.153273	0.0562769	0.0129636	0.954465	LLPH	chr12:66517590-66517531
A_23_P251505	-0.158434	0.048802	0.00404469	0.954465	NSUN5	chr7:72717662-72717603
A_23_P252322	0.172938	0.0729862	0.0280462	0.954465	ATP5F1E	chr20:57603871-57603812
A_23_P252471	-0.118376	0.0449879	0.0159663	0.954465	PECAM1	chr17:62400603-62400544
A_23_P252642	-0.168687	0.049241	0.00263547	0.954465	BBS5	chr2:170362885-170362944
A_23_P253012	-0.204998	0.0872348	0.028873	0.954465	GRAMD1C	chr3:113665696-113665755
A_23_P253321	-0.146181	0.0646263	0.0346588	0.954465	PNOC	chr8:28200772-28200831
A_23_P253446	0.0938947	0.0327678	0.00995145	0.954465	GAP43	chr3:115439985-115440044
A_23_P253464	-0.067823	0.0312335	0.0417076	0.954465	ABRAXAS1	chr4:84382373-84382314
A_23_P254165	0.123935	0.0502618	0.0227564	0.954465	RAI2	chrX:17818437-17818378
A_23_P255286	-0.168221	0.0709037	0.0275091	0.954465	SMPD4	chr2:130909170-130909111
A_23_P256933	0.158581	0.0592189	0.0144865	0.954465	RPL24	chr3:101401280-101400008
A_23_P257164	-0.128151	0.0553141	0.0310608	0.954465	AMT	chr3:49454494-49454435
A_23_P258814	0.123051	0.0558962	0.0392451	0.954465		chr20:61477141-61477200
A_23_P259166	0.100938	0.0392534	0.0183453	0.954465	TCEAL4	chrX:102842228-102842287
A_23_P259413	0.0831153	0.0390034	0.0453341	0.954465	CDV3	chr3:133305460-133305519
A_23_P259451	0.230977	0.0593111	0.000880321	0.938525	LSM6	chr4:147110971-147111030
A_23_P27197	0.0830447	0.039392	0.0473588	0.954465	KRTAP4-5	chr17:39305305-39305246
A_23_P27285	-0.159616	0.0677989	0.0284995	0.954465	MPPE1	chr18:11884349-11884290
A_23_P27584	-0.253521	0.0805518	0.00494644	0.954465	MYADM	chr19:54379561-54379620
A_23_P27677	-0.104101	0.0422225	0.0226343	0.954465	IRF3	chr19:50165258-50164080
A_23_P29422	0.130755	0.0568729	0.032496	0.954465	GYG1	chr3:148714611-148714670
A_23_P29575	0.119857	0.0417816	0.00942506	0.954465	MRPS36	chr5:68525036-68525095
A_23_P301053	-0.0775449	0.0344563	0.0363883	0.954465	PAIP2B	chr2:71410362-71410303
A_23_P301925	-0.200886	0.0915706	0.0400087	0.954465	COX1	chr1:567567-567626
A_23_P30200	0.0798841	0.0346214	0.0316594	0.954465	PCDHB16	chr5:140565335-140565394
A_23_P30338	0.0952023	0.0383203	0.0220246	0.954465	CCNH	chr5:86690889-86690271
A_23_P304287	0.0936279	0.0419735	0.0370687	0.954465	PSMC2	chr7:103007997-103008056
A_23_P307274	0.0860508	0.0402769	0.0450205	0.954465	OR2H2	chr6:29555768-29555827
A_23_P30736	-0.17122	0.050959	0.00298134	0.954465	HLA-DOB	chr6:32780722-32780663
A_23_P309619	-0.139027	0.0427264	0.00402633	0.954465	KIAA1671	chr22:25592703-25592762
A_23_P310931	-0.176836	0.0449911	0.000792387	0.938525	CNR2	chr1:24200579-24200520
A_23_P311150	0.119889	0.0546687	0.040115	0.954465	SPTSSA	chr14:34903583-34903524
A_23_P311640	-0.129655	0.0445961	0.00863551	0.954465	AGFG2	chr7:100163205-100163264
A_23_P312132	-0.198508	0.0681705	0.00862622	0.954465	ITGAX	chr16:31393951-31394010
A_23_P312646	-0.127681	0.0527414	0.025308	0.954465	PAXX	chr9:139888109-139888269
A_23_P312901	0.107596	0.0351586	0.00606597	0.954465	ADGRG4	chrX:135496379-135496438
A_23_P314120	-0.127358	0.0546849	0.0306247	0.954465	CHKB	chr22:51018626-51018460
A_23_P31536	0.155377	0.0524535	0.00771452	0.954465	SSBP1	chr7:141445323-141445382
A_23_P31671	0.438485	0.146972	0.00744839	0.954465	UQCRB	chr8:97244123-97244064
A_23_P31747	0.115724	0.0393686	0.00813121	0.954465	C8orf76	chr8:124238789-124232528
A_23_P321892	0.101231	0.0437298	0.0320231	0.954465	HRG	chr3:186395914-186395973
A_23_P322625	-0.0658403	0.0312097	0.047692	0.954465	GPR55	chr2:231774885-231774826
A_23_P322845	-0.186246	0.0630669	0.00763949	0.954465	PLPP5	chr8:38120995-38120936
A_23_P323143	-0.105044	0.0402444	0.016787	0.954465	ZNF767P	chr7:149244836-149244777
A_23_P323751	-0.100999	0.0341191	0.00760259	0.954465	FAM83D	chr20:37581326-37581385
A_23_P325040	-0.0953215	0.0407617	0.0295117	0.954465	TMPO	chr12:98928260-98928319
A_23_P326893	0.0921289	0.042192	0.0406124	0.954465	ODAD3	chr19:11531597-11531538
A_23_P329924	0.150963	0.0713212	0.0466851	0.954465	HCAR2	chr12:123187755-123187696
A_23_P330419	0.0876022	0.0371292	0.0281437	0.954465	ACP4	chr19:51297824-51298087
A_23_P33045	0.218173	0.10278	0.0464644	0.954465	RPL26	chr17:8283239-8283180
A_23_P331598	-0.107803	0.0513175	0.0482085	0.954465	IPO7	chr11:9467009-9467068
A_23_P337726	-0.247948	0.063368	0.000824595	0.938525	ATP6	chrM:8836-8895
A_23_P337753	-0.111133	0.0489299	0.0340174	0.954465	SP140L	chr2:231267562-231267621
A_23_P33847	0.0856326	0.0396701	0.0431636	0.954465	SYN1	chrX:47432066-47432007
A_23_P338603	0.145313	0.0472837	0.00628209	0.954465	CHCHD7	chr8:57127218-57128998
A_23_P339954	-0.166774	0.0608828	0.0127702	0.954465	NPIPB9	chr16:28783619-28783678
A_23_P340263	0.132459	0.0476113	0.0112217	0.954465	RNF175	chr4:154636721-154633710
A_23_P340822	0.0607441	0.0273476	0.0375273	0.954465	CATSPERD	chr19:5776248-5776307
A_23_P341443	-0.127676	0.0446862	0.00969777	0.954465	MNT	chr17:2287635-2287576
A_23_P34402	-0.126581	0.0454331	0.0111951	0.954465	NCSTN	chr1:160328609-160328668
A_23_P345725	0.0885934	0.0424494	0.0496331	0.954465	HOXD4	chr2:177016317-177016376
A_23_P345799	-0.226888	0.070586	0.00453595	0.954465	NIBAN3	chr19:17660266-17660325
A_23_P346048	-0.151023	0.0530368	0.00973457	0.954465	HERC2P2	chr15:23282829-23282770
A_23_P34628	0.160418	0.0645035	0.0222441	0.954465	GTF2B	chr1:89319001-89318942
A_23_P346302	0.190782	0.0749161	0.0188585	0.954465	ZMAT2	chr5:140086002-140086061
A_23_P346884	-0.0960506	0.0356935	0.0143712	0.954465	RBPJL	chr20:43942760-43943087
A_23_P34852	0.066203	0.0307851	0.0435958	0.954465	CTRC	chr1:15767027-15767086
A_23_P349398	0.0810101	0.0351768	0.0318691	0.954465	ZAR1	chr4:48496199-48496258
A_23_P350059	-0.102858	0.0467956	0.0395621	0.954465	PFN1P2	chr1:146060515-146060574
A_23_P350396	-0.064221	0.0277528	0.031239	0.954465	CDSN	chr6:31083396-31083337
A_23_P351275	0.151576	0.0555449	0.0130278	0.954465	UPP1	chr7:48141567-48142940
A_23_P353056	-0.0872294	0.0390526	0.0369089	0.954465	C2CD2L	chr11:118987673-118987732
A_23_P354297	-0.0925983	0.0391088	0.0279474	0.954465	CHTF18	chr16:847945-848004
A_23_P355289	-0.196215	0.0772196	0.0196695	0.954465	AFG3L1P	chr16:90062393-90062452
A_23_P356122	-0.0897109	0.0354499	0.0195279	0.954465	ZNF451	chr6:57033933-57033992
A_23_P357248	0.0810392	0.0341444	0.0275678	0.954465	ZNF343	chr20:2474457-2474198
A_23_P357717	-0.458638	0.181809	0.0198487	0.954465	TCL1A	chr14:96176331-96176284
A_23_P35820	-0.172595	0.06469	0.0146954	0.954465	CFL1	chr11:65623523-65623464
A_23_P35912	0.213585	0.0705176	0.00656337	0.954465	CASP4	chr11:104815551-104815492
A_23_P360804	-0.126934	0.0579632	0.0405049	0.954465	CPNE5	chr6:36708629-36708570
A_23_P361405	0.151857	0.0604558	0.0203693	0.954465	HYAL3	chr3:50330448-50330389
A_23_P364517	0.24223	0.0774947	0.00511476	0.954465	SELENOK	chr3:53919421-53919362
A_23_P36531	-0.074796	0.030545	0.0235597	0.954465	TSPAN8	chr12:71526574-71526515
A_23_P366726	-0.100684	0.0414793	0.0246246	0.954465	SLC25A35	chr17:8191215-8191156
A_23_P370924	0.152736	0.0442547	0.00260698	0.954465	SMIM4	chr3:52574485-52574544
A_23_P372467	-0.147695	0.0603248	0.0234039	0.954465	AHSA2P	chr2:61413626-61413804
A_23_P372638	-0.147985	0.0501021	0.00773685	0.954465	CHD9	chr16:53191437-53243436
A_23_P37359	-0.126916	0.060421	0.0483798	0.954465	CIDEB	chr14:24774705-24774646
A_23_P374082	-0.133997	0.0462784	0.00866549	0.954465	ADAM19	chr5:156904534-156904475
A_23_P377996	0.0919787	0.0396389	0.0311244	0.954465	RNF180	chr5:63510055-63510114
A_23_P37877	-0.11703	0.0384786	0.00632989	0.954465	CIAO3	chr16:780057-779998
A_23_P379020	0.0960851	0.0413417	0.0304112	0.954465	GNRHR2	chr1:145509955-145509896
A_23_P379475	-0.0935311	0.0435846	0.0440399	0.954465	DHCR24	chr1:55315569-55315510
A_23_P380917	0.101818	0.0429134	0.0277309	0.954465	SEC11A	chr15:85213059-85213000
A_23_P384517	0.143694	0.063032	0.0339872	0.954465	GYG1	chr3:148745204-148745263
A_23_P38813	-0.0717902	0.0334224	0.044102	0.954465	ZNF320	chr19:53384063-53384004
A_23_P389907	-0.089385	0.0409669	0.0412898	0.954465	ATXN2	chr12:111890389-111890330
A_23_P39067	-0.281911	0.0757823	0.00127468	0.938525	SPIB	chr19:50932037-50932096
A_23_P39304	-0.103499	0.0492417	0.0486633	0.954465	PSG9	chr19:43757790-43757731
A_23_P393080	0.111927	0.0359415	0.00526548	0.954465	CALML3	chr10:5567079-5567138
A_23_P394323	0.0800437	0.0320969	0.0212953	0.954465	FAM98B	chr15:38775061-38775120
A_23_P39454	-0.0762627	0.0350192	0.0412054	0.954465	ZNF556	chr19:2878321-2878380
A_23_P395632	0.123513	0.0544076	0.0342772	0.954465	R3HDML	chr20:42969934-42972055
A_23_P39703	-0.138965	0.0565632	0.0229221	0.954465	ABCB11	chr2:169779620-169779561
A_23_P39840	0.234718	0.0883452	0.0150206	0.954465	VAMP5	chr2:85818953-85820097
A_23_P400449	0.122331	0.0402812	0.00629649	0.954465	VAT1L	chr16:78013635-78013694
A_23_P402751	-0.286913	0.0807086	0.00193386	0.954465	COX2	chrM:7987-8046
A_23_P403424	-0.151298	0.0354947	0.000354983	0.938525	JMJD7-PLA2G4B	chr15:42140278-42140337
A_23_P405942	-0.0927306	0.0365346	0.0197784	0.954465	LARP4B	chr10:855899-855840
A_23_P409438	0.101751	0.0444052	0.0327282	0.954465	IFNL2	chr19:39760635-39760694
A_23_P409516	0.0984544	0.0449856	0.0402838	0.954465	PABIR1	chr9:71396108-71396167
A_23_P411157	-0.100216	0.0467353	0.0441531	0.954465	WNT1	chr12:49376278-49376337
A_23_P411953	-0.117431	0.0414739	0.0101003	0.954465	PYGO2	chr1:154929734-154929675
A_23_P41304	0.151595	0.0645946	0.0288548	0.954465	GYPE	chr4:144797989-144797930
A_23_P41487	-0.124085	0.0490119	0.0195745	0.954465	TBC1D9	chr4:141542600-141542541
A_23_P416747	-0.191286	0.0667033	0.00939236	0.954465	CD3E	chr11:118186314-118186373
A_23_P41750	-0.122244	0.0417606	0.00812718	0.954465	SPZ1	chr5:79616947-79617006
A_23_P419202	-0.149881	0.0636956	0.028528	0.954465	ZNF658	chr9:40772009-40771950
A_23_P42032	0.129432	0.0336167	0.000994203	0.938525	IMPG1	chr6:76631572-76631513
A_23_P420361	0.0698237	0.0309674	0.0352511	0.954465	BRK1	chr3:10168506-10168565
A_23_P421436	-0.108974	0.0409607	0.0147966	0.954465	ADD2	chr2:70889810-70889751
A_23_P428219	-0.110103	0.0457257	0.0257004	0.954465	EZH1	chr17:40852733-40852674
A_23_P429461	-0.168138	0.0610729	0.0119857	0.954465	FCSK	chr16:70513961-70514020
A_23_P429535	-0.0946481	0.0422531	0.0361224	0.954465	GTF3C3	chr2:197634742-197634683
A_23_P430658	-0.105556	0.0337084	0.00506186	0.954465	HEYL	chr1:40089900-40089841
A_23_P430792	-0.08324	0.0369206	0.0355025	0.954465	HEATR9	chr17:34182267-34182208
A_23_P431430	0.0982255	0.0293257	0.0032226	0.954465	LINC02871	chr20:11009912-11009971
A_23_P43248	-0.105684	0.0435984	0.0244585	0.954465	TAF2	chr8:120743869-120743810
A_23_P434289	0.110946	0.0422009	0.0160371	0.954465	GPR62	chr3:51991401-51991460
A_23_P434430	-0.107172	0.0380106	0.0103777	0.954465	ZNF439	chr19:11979911-11979970
A_23_P434473	-0.0768109	0.0350901	0.0405833	0.954465	STT3B	chr3:31670855-31674437
A_23_P434919	0.079076	0.0375937	0.0479187	0.954465	RAB42	chr1:28920713-28920772
A_23_P435477	0.0680188	0.0322094	0.0471002	0.954465	TMPRSS13	chr11:117771864-117771805
A_23_P43613	0.123519	0.0461398	0.0142313	0.954465	NDUFB6	chr9:32572889-32571002
A_23_P4400	0.204492	0.0974576	0.0484259	0.954465	KRTAP4-11	chr17:39273838-39273779
A_23_P44166	-0.16635	0.0713242	0.0304499	0.954465	DCXR	chr17:79994081-79993895
A_23_P44581	-0.127289	0.0595739	0.0454371	0.954465	NOMO1	chr16:14978301-14980638
A_23_P44663	0.0635249	0.026792	0.0277143	0.954465	SERPINA2	chr14:94832572-94832513
A_23_P44684	0.118298	0.0467916	0.0198528	0.954465	ECT2	chr3:172538330-172538389
A_23_P45361	-0.11038	0.0385983	0.0094855	0.954465	GLUD2	chrX:120183096-120183155
A_23_P45496	-0.165075	0.0602232	0.0123706	0.954465	GDI1	chrX:153671602-153671661
A_23_P45524	0.137275	0.0654318	0.0488392	0.954465	BEX3	chrX:102632908-102632967
A_23_P46039	-0.278735	0.0986336	0.0102994	0.954465	FCRLA	chr1:161683792-161683851
A_23_P47304	0.184404	0.0631369	0.00836976	0.954465	CASP5	chr11:104868201-104868142
A_23_P47322	0.0789935	0.0337735	0.029664	0.954465	BTG4	chr11:111368771-111368124
A_23_P47357	0.189426	0.0564959	0.00313266	0.954465	RPS25	chr11:118886616-118886557
A_23_P48099	0.0814068	0.029674	0.0123737	0.954465	NUP37	chr12:102471157-102470624
A_23_P48988	-0.0830382	0.0347745	0.0266235	0.954465	SH3GL3	chr15:84287094-84287153
A_23_P4944	-0.0820579	0.0369559	0.0378322	0.954465	CALM3	chr19:47113758-47113817
A_23_P49768	0.14537	0.0406341	0.00190324	0.954465	MRPL27	chr17:48445492-48445433
A_23_P49988	-0.11603	0.055479	0.049258	0.954465	KRTAP4-2	chr17:39333880-39333821
A_23_P500773	-0.103475	0.0482379	0.0438162	0.954465	MAP3K7	chr6:91225746-91225687
A_23_P502312	-0.180082	0.0697894	0.0176801	0.954465	ADGRE5	chr19:14519267-14519326
A_23_P502425	0.21747	0.086012	0.0201131	0.954465	MRPL47	chr3:179306702-179306643
A_23_P502882	-0.118658	0.0361158	0.00362212	0.954465	CBFA2T2	chr20:32237579-32237638
A_23_P50638	-0.165866	0.0661474	0.0207536	0.954465	LRG1	chr19:4537515-4537456
A_23_P51565	0.0814602	0.0361813	0.0359504	0.954465	TNNI1	chr1:201386936-201384353
A_23_P51906	0.13629	0.0485163	0.0113564	0.954465	PFDN2	chr1:161070598-161070539
A_23_P53162	-0.127355	0.0549735	0.0310272	0.954465	STIM1	chr11:4114005-4114064
A_23_P53176	0.120328	0.0420699	0.00968178	0.954465	FOLR1	chr11:71907268-71907327
A_23_P53663	-0.121639	0.0424476	0.00958708	0.954465	PAWR	chr12:79990419-79990360
A_23_P54991	0.0704777	0.0334683	0.0479636	0.954465	DYNLL2	chr17:56166747-56166806
A_23_P55020	-0.104034	0.0478771	0.0416076	0.954465	CD300LF	chr17:72690801-72690742
A_23_P55448	-0.080231	0.03654	0.0400542	0.954465	KRT12	chr17:39017585-39017555
A_23_P55731	-0.110342	0.0528023	0.0495191	0.954465	CIC	chr19:42799560-42799619
A_23_P56922	0.146183	0.0554706	0.0158901	0.954465	HSPE1	chr2:198367803-198367942
A_23_P57268	-0.0751178	0.0307521	0.024073	0.954465	CXADR	chr21:18938329-18938388
A_23_P58132	-0.161964	0.0523166	0.00577465	0.954465	RHOH	chr4:40245659-40245718
A_23_P58676	0.0660241	0.0299248	0.0391301	0.954465	NPR3	chr5:32791717-32791776
A_23_P58854	-0.0833859	0.0346824	0.0265567	0.954465	WNT8A	chr5:137424651-137424710
A_23_P59528	0.108244	0.0476259	0.033972	0.954465	SDHAF3	chr7:96810787-96810846
A_23_P60028	0.106348	0.0497048	0.0451136	0.954465	ELOC	chr8:74858931-74858872
A_23_P60248	0.240722	0.100524	0.0264013	0.954465	TXN	chr9:113007066-113006449
A_23_P60488	-0.11337	0.0510825	0.0381517	0.954465	ODF2	chr9:131263074-131263133
A_23_P61031	-0.100413	0.0425575	0.0281964	0.954465	ZBBX	chr3:166960369-166960310
A_23_P61498	0.0677446	0.0303278	0.0368909	0.954465	KRT76	chr12:53162089-53162030
A_23_P61881	-0.100335	0.0347172	0.008799	0.954465	ARIH2	chr3:49020812-49020871
A_23_P62081	-0.0794288	0.0371556	0.0444838	0.954465	SCG5	chr15:32989106-32989165
A_23_P62270	-0.121623	0.0375772	0.0040452	0.954465	KDM5C	chrX:53221665-53221606
A_23_P62807	0.189165	0.0436838	0.000321787	0.938525	SCCPDH	chr1:246930666-246930725
A_23_P63010	-0.119884	0.0370501	0.0042321	0.954465	CERS2	chr1:150938158-150938099
A_23_P63343	0.12884	0.051455	0.0208662	0.954465	UTS2	chr1:7907888-7907829
A_23_P64129	0.100751	0.0424471	0.0276549	0.954465	HTATIP2	chr11:20404824-20404883
A_23_P64173	0.260176	0.099795	0.0169592	0.954465	CARD16	chr11:104915286-104915227
A_23_P64343	0.131546	0.0560443	0.0294603	0.954465	TIMM10	chr11:57296278-57296219
A_23_P64689	-0.107598	0.0450756	0.0267793	0.954465	PAN2	chr12:56711143-56711084
A_23_P64954	-0.186322	0.0595743	0.00519213	0.954465	USP5	chr12:6973900-6973959
A_23_P64990	-0.0736711	0.0271756	0.0130532	0.954465	RAD52	chr12:1022227-1022168
A_23_P6546	-0.180826	0.0612162	0.00790312	0.954465	TUBGCP6	chr22:50656772-50656713
A_23_P66608	-0.133138	0.0555878	0.0263766	0.954465	KAT2A	chr17:40265294-40265235
A_23_P66739	-0.0954625	0.037104	0.0178883	0.954465	SLC13A5	chr17:6588233-6588174
A_23_P66854	-0.0798486	0.0363006	0.0394228	0.954465	KRT20	chr17:39032591-39032532
A_23_P68106	0.148501	0.0647087	0.0328624	0.954465	TMSB10	chr2:85132798-85133141
A_23_P68121	-0.138742	0.0556943	0.0214284	0.954465	PSD4	chr2:113959842-113959901
A_23_P69188	0.147118	0.0475872	0.00564798	0.954465	DPH3	chr3:16302170-16302111
A_23_P69493	-0.0812438	0.0361074	0.0353762	0.954465	RHOA	chr3:49397271-49397212
A_23_P69791	-0.096213	0.0428547	0.0358578	0.954465	AP1AR	chr4:113190479-113190538
A_23_P69810	0.145199	0.0668694	0.0416774	0.954465	GPAT3	chr4:84526584-84526643
A_23_P71148	0.122301	0.0574177	0.045411	0.954465	BLVRA	chr7:43846842-43846901
A_23_P71241	0.149572	0.0666549	0.0371224	0.954465	SEC61G	chr7:54823522-54820105
A_23_P71598	-0.1064	0.0454241	0.029344	0.954465	MPDZ	chr9:13106858-13106799
A_23_P72627	-0.114091	0.0484313	0.0287034	0.954465	HGS	chr17:79669087-79669146
A_23_P73114	-0.0906864	0.0397058	0.0329833	0.954465	PROS1	chr3:93592208-93592149
A_23_P73589	-0.139525	0.0667798	0.0494288	0.954465	MSN	chrX:64961601-64961660
A_23_P73609	0.0870948	0.0397389	0.0399798	0.954465	NDP	chrX:43808897-43808838
A_23_P74001	0.30421	0.138201	0.0398057	0.954465	S100A12	chr1:153346293-153346234
A_23_P75063	-0.10667	0.0509617	0.0492917	0.954465	DYDC2	chr10:82126699-82126758
A_23_P75402	0.11634	0.032321	0.00181836	0.954465	NDUFS3	chr11:47603979-47605883
A_23_P75430	0.162146	0.07426	0.0409658	0.954465	SMCO4	chr11:93211791-93211732
A_23_P75622	0.120748	0.0432639	0.011154	0.954465	ATP5MG	chr11:118279768-118279827
A_23_P76557	0.15214	0.0359978	0.000432411	0.938525	NDUFA12	chr12:95388011-95387952
A_23_P77430	-0.0805917	0.0384122	0.0484123	0.954465	PRMT7	chr16:68391062-68391121
A_23_P77653	0.092255	0.0395735	0.0301522	0.954465	SLC12A3	chr16:56933520-56936335
A_23_P77714	0.121092	0.0406177	0.00740868	0.954465	CLUAP1	chr16:3586678-3586737
A_23_P77818	0.131638	0.0368625	0.00197128	0.954465	ATP5PD	chr17:73035037-73034978
A_23_P79015	-0.0898728	0.0404885	0.0379785	0.954465	SCN1B	chr19:35523584-35524447
A_23_P79069	-0.160362	0.0766104	0.0488982	0.954465	RASAL3	chr19:15562512-15562453
A_23_P79794	-0.0737633	0.0324657	0.0339765	0.954465	TGIF2	chr20:35221586-35221645
A_23_P80648	-0.089281	0.0399353	0.0365146	0.954465	MFN1	chr3:179110836-179110895
A_23_P81212	0.229648	0.0779525	0.0081538	0.954465	MRPS18C	chr4:84382182-84382329
A_23_P81811	-0.169361	0.0581072	0.00854731	0.954465	TJAP1	chr6:43473898-43473957
A_23_P82065	0.0839276	0.0390115	0.0435862	0.954465	ELOVL4	chr6:80625140-80625081
A_23_P82286	0.115048	0.0481286	0.0263168	0.954465	ZAN	chr7:100386962-100388615
A_23_P82412	-0.154351	0.0469053	0.00382231	0.954465	NSUN5	chr7:72717638-72717509
A_23_P82478	-0.106228	0.0463298	0.0325137	0.954465	PUS7	chr7:105097161-105097102
A_23_P82748	0.190114	0.0905644	0.048776	0.954465	ENY2	chr8:110355682-110355741
A_23_P83192	0.0677916	0.0314699	0.0430431	0.954465	PHPT1	chr9:139745212-139745271
A_23_P83683	0.0942367	0.0435425	0.0426602	0.954465	MORC1	chr3:108677414-108677355
A_23_P845	0.0865274	0.0343798	0.0202519	0.954465	TOMM40L	chr1:161200179-161200238
A_23_P8452	-0.185954	0.0739416	0.0203135	0.954465	LFNG	chr7:2567971-2568030
A_23_P86064	-0.0901849	0.0391106	0.0317186	0.954465	HHIPL2	chr1:222696964-222696181
A_23_P8664	-0.107848	0.0488162	0.0387561	0.954465	DMTF1	chr7:86825190-86825249
A_23_P86943	-0.155495	0.0564787	0.0121319	0.954465	SRPRA	chr11:126133248-126133189
A_23_P87964	0.0710898	0.0331197	0.0439061	0.954465	ESD	chr13:47354114-47351744
A_23_P88222	-0.102309	0.0413663	0.0221672	0.954465	PLD4	chr14:105398513-105398653
A_23_P89123	0.0721713	0.0325835	0.0381637	0.954465	CFDP1	chr16:75429079-75429020
A_23_P89941	0.113027	0.0448806	0.0201935	0.954465	CDKN2D	chr19:10677285-10677226
A_23_P90601	0.107067	0.0383548	0.0110299	0.954465	STEAP3	chr2:120022998-120023057
A_23_P90855	0.0813829	0.0360952	0.0352234	0.954465	FARP2	chr2:242432371-242432430
A_23_P91764	-0.129433	0.0591196	0.0406077	0.954465	TNFRSF13C	chr22:42321231-42321172
A_23_P92334	-0.0941533	0.0435175	0.0428536	0.954465	TMEM156	chr4:38969231-38969172
A_23_P92520	0.071175	0.0304678	0.0296227	0.954465	ANP32C	chr4:165118708-165118649
A_23_P93562	-0.0903026	0.0381801	0.0280338	0.954465	SESN1	chr6:109308536-109308477
A_23_P9362	0.0719237	0.0320641	0.036136	0.954465	PSMB7	chr9:127115950-127115891
A_23_P9392	-0.0979389	0.0284721	0.00255333	0.954465	SPOUT1	chr9:131586099-131586040
A_23_P94053	-0.102676	0.0374417	0.0123205	0.954465	TRRAP	chr7:98610354-98610413
A_23_P94365	-0.105013	0.0485515	0.0423851	0.954465	ADCK5	chr8:145618056-145618191
A_23_P96501	0.0826875	0.038333	0.043268	0.954465	TEX11	chrX:69749033-69748974
A_23_P96658	-0.110657	0.0450654	0.023781	0.954465	TXLNGY	chrY:21767158-21767217
A_23_P97064	0.145199	0.060113	0.0256463	0.954465	FBXO6	chr1:11733440-11733701
A_23_P9761	-0.146221	0.0350097	0.00042694	0.938525	CNTROB	chr17:7852418-7852704
A_23_P98963	-0.0703139	0.030723	0.0326244	0.954465	CCNT1	chr12:49082595-49082536
A_23_P98995	-0.162082	0.0522905	0.00549687	0.954465	CALCOCO1	chr12:54105164-54105105
A_23_P99253	0.180161	0.0605227	0.00752753	0.954465	LIN7A	chr12:81191501-81191442
A_24_P100650	0.0794297	0.036453	0.0409995	0.954465	EQTN	chr9:27296692-27296633
A_24_P101101	0.111944	0.0448149	0.0215427	0.954465		chr17:58804791-58804732
A_24_P101642	-0.0927543	0.0407263	0.0337807	0.954465		chr16:33605576-33605635
A_24_P106363	0.0762571	0.0323453	0.0286576	0.954465	MARVELD2	chr5:68716321-68720449
A_24_P10657	-0.141254	0.0447045	0.00493986	0.954465	SLC44A2	chr19:10754558-10754617
A_24_P111134	-0.0863934	0.0353258	0.023362	0.954465	POMT2	chr14:77741560-77741501
A_24_P113815	-0.113896	0.0367704	0.00555319	0.954465	SLC35E2A	chr1:1670380-1669848
A_24_P118591	0.228217	0.085037	0.014282	0.954465		chr6:159947143-159947094
A_24_P127121	0.150698	0.0565233	0.0148055	0.954465		chrX:106375432-106375493
A_24_P128563	-0.121999	0.0350782	0.00230795	0.954465	KPNA6	chr1:32638495-32638554
A_24_P130936	-0.13849	0.049461	0.0109937	0.954465	DDX3Y	chrY:15027862-15027921
A_24_P131222	-0.100377	0.0464552	0.0427989	0.954465	ATP13A2	chr1:17313405-17313346
A_24_P143492	-0.0674079	0.029334	0.0333944	0.954465	BCAS4	chr20:49446825-49446884
A_24_P144439	0.11294	0.0432255	0.0165288	0.954465	EFHB	chr3:19947235-19947176
A_24_P146892	-0.120331	0.0506638	0.0276883	0.954465	ORAI1	chr12:122079698-122079757
A_24_P153587	0.0642889	0.0289248	0.0381968	0.954465		chr14:092039622-092039563
A_24_P153840	-0.0937008	0.0379981	0.0228443	0.954465	FGD3	chr9:95798362-95798421
A_24_P157342	0.124669	0.0526416	0.0278514	0.954465	BRK1	chr3:10157471-10167336
A_24_P15898	-0.0725459	0.0347307	0.0494049	0.954465	OBSCN-AS1	chr1:228391363-228391304
A_24_P159036	0.108999	0.051905	0.0487435	0.954465	RPL36AL	chr14:50085582-50085523
A_24_P161293	-0.219531	0.0858445	0.0190421	0.954465	NBPF11	chr1:146037482-146037423
A_24_P166311	0.0936525	0.0422532	0.0378889	0.954465	ZBED8	chr5:159820990-159820931
A_24_P166661	0.128993	0.0448146	0.00912285	0.954465	TMEM60	chr7:77423590-77423531
A_24_P167877	-0.176602	0.0843058	0.0490409	0.954465	NPIPB11	chr16:29392883-29392824
A_24_P170234	0.0911943	0.0354728	0.0182858	0.954465	RNF148	chr7:122342035-122341976
A_24_P170763	-0.100408	0.042103	0.0269327	0.954465	KHNYN	chr14:24910286-24910343
A_24_P181101	-0.0843817	0.0261818	0.00421344	0.954465	TMEM135	chr11:87033570-87033629
A_24_P182494	-0.100354	0.0384181	0.0167989	0.954465	DUSP10	chr1:221875832-221875773
A_24_P182620	-0.0918851	0.0312079	0.00799575	0.954465	CELSR2	chr1:109817992-109818051
A_24_P186216	-0.105964	0.0370304	0.00958035	0.954465	PDS5A	chr4:39900034-39899975
A_24_P192805	0.260359	0.0871606	0.00764701	0.954465	CARD17	chr11:104971256-104970106
A_24_P192988	-0.0710605	0.0262327	0.0131978	0.954465	CCDC89	chr11:85396304-85396245
A_24_P195286	0.0910396	0.03736	0.0238417	0.954465		chrX:111933524-111933583
A_24_P196117	0.210802	0.0410378	6.59308e-05	0.751063	GTF2H5	chr6:158613211-158613270
A_24_P196851	-0.224389	0.0818119	0.0123366	0.954465	TLN1	chr9:35697825-35697766
A_24_P204675	-0.189663	0.0654406	0.00895609	0.954465	NPIPB12	chr16:29494888-29494855
A_24_P206317	-0.0926705	0.0361469	0.0182175	0.954465	HDAC9	chr7:18801801-18801860
A_24_P209047	0.0777312	0.0352491	0.0392196	0.954465	IL5	chr5:131877599-131877540
A_24_P213548	-0.113188	0.0430986	0.0158079	0.954465	MAN1A2	chr1:118039385-118039444
A_24_P217628	-0.110162	0.0325007	0.00285831	0.954465	PRDM9	chr5:23523417-23524451
A_24_P218970	-0.109408	0.0498421	0.0397933	0.954465	EIF4B	chr12:53435296-53435355
A_24_P230057	-0.129799	0.0451475	0.00935044	0.954465		chrX:106672353-106672412
A_24_P231546	0.0902007	0.0420582	0.0440687	0.954465	FAM178B	chr2:97541686-97541627
A_24_P233488	0.0711051	0.030449	0.0305506	0.954465	LIF	chr22:30639720-30639661
A_24_P235429	-0.170272	0.0802919	0.0462561	0.954465	ABCA1	chr9:107543763-107543704
A_24_P237443	-0.0879649	0.0419904	0.048681	0.954465	SASH3	chrX:128928864-128928923
A_24_P237486	-0.123334	0.0511316	0.0254649	0.954465	MECP2	chrX:153287382-153287323
A_24_P238333	0.121344	0.0559205	0.0417833	0.954465	NSA2	chr5:74065128-74065187
A_24_P238510	-0.103031	0.0321833	0.00443073	0.954465		chrX:113625420-113625479
A_24_P24570	-0.0836452	0.0275001	0.00628574	0.954465		chr8:095560568-095560627
A_24_P245815	0.127024	0.0589259	0.0431195	0.954465	ASPHD2	chr22:26840444-26840503
A_24_P246173	-0.123393	0.0387768	0.00465502	0.954465	MYO9B	chr19:17323382-17323441
A_24_P24790	0.210866	0.0883737	0.0271172	0.954465		chr12:66431181-66431241
A_24_P24972	0.256805	0.0868995	0.00785792	0.954465		chr2:111391821-111391880
A_24_P252462	-0.0578759	0.0238633	0.0246144	0.954465	TTPA	chr8:63973574-63973515
A_24_P255303	0.115345	0.0528785	0.0411585	0.954465		chr1:211615949-211616010
A_24_P257971	-0.126874	0.0334552	0.00108332	0.938525	SLC27A4	chr9:131122624-131122683
A_24_P263937	0.241843	0.089619	0.0136493	0.954465	SVBP	chr1:43272997-43272938
A_24_P266728	-0.125835	0.050176	0.0208398	0.954465	SF1	chr11:64532338-64532279
A_24_P270525	0.0803112	0.0338511	0.0276667	0.954465	GTF2A2	chr15:59934440-59934381
A_24_P271363	0.107229	0.0510279	0.048117	0.954465	CDS2	chr20:5171891-5171950
A_24_P273143	0.168506	0.0792642	0.0460743	0.954465	CYTOR	chr2:87820743-87820802
A_24_P276576	-0.141501	0.0672689	0.0479449	0.954465	FCRLA	chr1:161683383-161683442
A_24_P280897	0.264852	0.111591	0.0276877	0.954465		chr19:34080305-34080246
A_24_P281447	-0.0881768	0.031134	0.010574	0.954465		chrX:127848883-127848942
A_24_P288993	0.113341	0.0393775	0.00919839	0.954465		chr4:43901303-43901362
A_24_P29445	0.0919158	0.0425875	0.0428021	0.954465	TMEM14B	chr6:10751451-10755417
A_24_P296587	0.130892	0.048847	0.0142768	0.954465	DLX3	chr17:48068187-48068128
A_24_P302998	0.22923	0.0794899	0.0094391	0.954465	ATP5ME	chr4:667722-667153
A_24_P304051	0.118631	0.0537389	0.0389352	0.954465	GSTO1	chr10:106025842-106025901
A_24_P306561	-0.116778	0.0486056	0.025749	0.954465	TCF25	chr16:89940253-89949803
A_24_P306964	0.0893019	0.0378768	0.0284456	0.954465		chrX:39724756-39724817
A_24_P307869	-0.0942615	0.0407146	0.0311588	0.954465	LLGL2	chr17:73559153-73559212
A_24_P313096	-0.126309	0.0560462	0.0350796	0.954465	TUBGCP3	chr13:113140147-113140088
A_24_P314351	-0.102084	0.0424398	0.0256328	0.954465	ZBTB33	chrX:119391560-119391619
A_24_P315444	-0.0874049	0.0393077	0.0377062	0.954465		chr17:16520181-16520162
A_24_P316234	-0.105704	0.0505892	0.0491534	0.954465		chr10:022843154-022843095
A_24_P319647	-0.258597	0.0763462	0.00298727	0.954465	FCRL2	chr1:157736736-157736677
A_24_P323754	0.0978967	0.0387279	0.0199308	0.954465		chr2:25592031-25592005
A_24_P333635	-0.110562	0.0413502	0.0143185	0.954465	C10orf62	chr10:99350303-99350362
A_24_P333857	-0.0943452	0.0354379	0.0151432	0.954465	SGIP1	chr1:67209705-67209764
A_24_P337397	-0.0902098	0.0381499	0.0277639	0.954465	ANKRA2	chr5:72850205-72849311
A_24_P339611	0.0918073	0.0384476	0.0269057	0.954465	PDCD5	chr19:33076773-33077782
A_24_P347488	0.0740589	0.0311505	0.0276021	0.954465	PSMC1	chr14:90738829-90738888
A_24_P350200	-0.233624	0.0825882	0.010217	0.954465		chr1:569958-570017
A_24_P355967	0.0794584	0.0290253	0.012874	0.954465	HTR2A	chr13:47407996-47407937
A_24_P358084	-0.174705	0.0790596	0.0388856	0.954465	NPIPB2	chr16:12027706-12027484
A_24_P358205	0.301137	0.108724	0.0117227	0.954465		chr6:10214131-10214114
A_24_P358245	0.103734	0.0316782	0.00372041	0.954465	ATP8B5P	chr9:35450183-35450244
A_24_P358305	0.102013	0.0485787	0.0487184	0.954465		chr8:70042275-70042336
A_24_P359117	-0.0932053	0.0395107	0.0282241	0.954465	GPATCH8	chr17:42472986-42472927
A_24_P361167	-0.164433	0.0417853	0.000794462	0.938525	CHD8	chr14:21853849-21853790
A_24_P363100	0.0697819	0.030779	0.0344812	0.954465	RGMB	chr5:98115718-98115777
A_24_P365753	-0.0932605	0.0425259	0.039757	0.954465	NKAPP1	chrX:119378826-119378767
A_24_P366165	0.294219	0.119647	0.0230582	0.954465		chr1:165788611-165788670
A_24_P367242	-0.107054	0.0403653	0.0150411	0.954465	KRTAP19-1	chr21:31852472-31852413
A_24_P371194	0.145611	0.0440822	0.00352099	0.954465	MRPL53	chr2:74699584-74699525
A_24_P372223	0.0927196	0.0430889	0.0448588	0.954465	MSR1	chr8:15965525-15965466
A_24_P376309	-0.127209	0.0609126	0.0494182	0.954465	PPP1R9B	chr17:48211189-48211130
A_24_P380061	0.0880832	0.0347625	0.019448	0.954465	ARHGAP24	chr4:86923279-86923338
A_24_P383581	0.0900215	0.0391103	0.0326137	0.954465	MICOS13	chr19:5679386-5678631
A_24_P383901	-0.154131	0.0490205	0.00500664	0.954465		chr22:41470381-41470322
A_24_P385336	-0.155323	0.0652455	0.0269342	0.954465	HIPK1	chr1:114512610-114512669
A_24_P387437	0.131471	0.0297865	0.000281696	0.938525	CTCFL	chr20:56072754-56072695
A_24_P389415	0.0763309	0.0354558	0.0432678	0.954465	PNMA2	chr8:26362941-26362882
A_24_P389959	0.118033	0.0362023	0.00399998	0.954465	COPZ1	chr12:54744570-54744629
A_24_P391853	0.115796	0.0343303	0.00308271	0.954465		chr2:180679236-180679295
A_24_P392690	0.131699	0.0487302	0.0134408	0.954465		chr15:75614126-75614114
A_24_P392713	0.138183	0.051138	0.0136844	0.954465		chr15:90750001-90750062
A_24_P392925	0.0955453	0.0415287	0.0320709	0.954465	GLTPD2	chr17:4693360-4693419
A_24_P39639	-0.156961	0.0576698	0.0132116	0.954465	EXOSC6	chr16:70284830-70284771
A_24_P39928	-0.0736425	0.0327107	0.0353809	0.954465	SYCN	chr19:39694625-39694566
A_24_P410086	-0.185587	0.0818935	0.0341446	0.954465	SSBP4	chr19:18545192-18545251
A_24_P414256	0.219338	0.0761298	0.00915526	0.954465	TMA7	chr3:48485552-48485611
A_24_P41570	0.116968	0.0276306	0.000390355	0.938525	H2AZ1	chr4:100869272-100869245
A_24_P416257	-0.155297	0.0489012	0.00474763	0.954465	GGA2	chr16:23475820-23475761
A_24_P417352	-0.416731	0.125939	0.00344953	0.954465		chr14:106321243-106321184
A_24_P453921	-0.0690975	0.0330509	0.04955	0.954465	DPY19L1P1	chr7:32663022-32660675
A_24_P45451	-0.115862	0.0512003	0.0347901	0.954465	SLAMF6	chr1:160455780-160455721
A_24_P47182	-0.154876	0.066858	0.0311159	0.954465	VCL	chr10:75879227-75879286
A_24_P481375	-0.149811	0.0704776	0.0458804	0.954465	CCDC18-AS1	chr1:93803884-93803825
A_24_P481783	-0.0997921	0.0395423	0.0200115	0.954465	UBAP1L	chr15:65385408-65385349
A_24_P481824	0.072287	0.0314912	0.0324423	0.954465	DPY19L4	chr8:95805979-95806038
A_24_P49106	0.090415	0.041323	0.0402803	0.954465	TCEAL7	chrX:102585937-102586332
A_24_P49687	0.128522	0.0437926	0.00815381	0.954465		chr4:62641433-62641374
A_24_P497226	-0.167322	0.0561833	0.00728447	0.954465	RPS6KB1	chr17:58027510-58027569
A_24_P50157	0.134055	0.0525666	0.0191164	0.954465		chr6:151546724-151546685
A_24_P551842	-0.263436	0.0908341	0.00878173	0.954465	CYTB	chrM:000015588-000015646
A_24_P58881	0.147784	0.0654774	0.0352745	0.954465		chr2:48110777-48110837
A_24_P59053	-0.127878	0.056974	0.0359712	0.954465		chr7:142008722-142008781
A_24_P6125	-0.104982	0.0480873	0.0407391	0.954465	KCNJ4	chr22:38823162-38823103
A_24_P648176	-0.0762262	0.0358801	0.0461959	0.954465	ETFRF1	chr12:25357149-25357207
A_24_P652502	-0.120325	0.0578336	0.0499271	0.954465		chr14:22205044-22205103
A_24_P65941	-0.134189	0.0643472	0.0496871	0.954465	RUNX1-IT1	chr21:36410835-36410776
A_24_P664995	-0.0984075	0.0366906	0.014036	0.954465	CBX5	chr12:54624854-54624795
A_24_P678104	-0.103128	0.0484	0.045858	0.954465	STMN3	chr20:62272003-62271944
A_24_P67898	-0.108508	0.0499321	0.0416883	0.954465	OGA	chr10:103556891-103556832
A_24_P67929	-0.0830374	0.0329018	0.0198329	0.954465	KANSL2	chr12:49063025-49062966
A_24_P68088	-0.088162	0.0344888	0.0184529	0.954465	TCAM1P	chr17:61941668-61941727
A_24_P701776	-0.0932958	0.0431874	0.0426017	0.954465	ARHGEF35	chr7:143884665-143884606
A_24_P729905	-0.121479	0.0511189	0.0271323	0.954465	AGAP9	chr10:48216434-48216493
A_24_P74508	-0.0811955	0.0380599	0.0455439	0.954465	SLC25A18	chr22:18072938-18072997
A_24_P751492	0.0728907	0.0325476	0.0362469	0.954465	FAM221B	chr9:35818494-35818435
A_24_P753161	-0.0882929	0.0358848	0.0230823	0.954465	BMPR2	chr2:203431522-203431581
A_24_P75456	0.0892826	0.0410728	0.0422834	0.954465		chr7:28319095-28319036
A_24_P77364	0.13275	0.0431345	0.00589649	0.954465	BOLA3	chr2:74362689-74362630
A_24_P79712	-0.104842	0.0495947	0.0467691	0.954465	COX20	chr1:245007601-245007660
A_24_P833256	0.0847561	0.0405528	0.0496591	0.954465
A_24_P83678	-0.0959625	0.0384966	0.0214274	0.954465	MMS22L	chr6:97597747-97594723
A_24_P83808	0.0968593	0.0434429	0.0373409	0.954465		chr8:55435755-55435696
A_24_P862886	0.0832763	0.0320821	0.0170564	0.954465	DRD5	chr4:9784811-9784870
A_24_P8768	0.0952602	0.0326191	0.00830298	0.954465	MRPL20	chr1:1341252-1341193
A_24_P87746	-0.257718	0.100998	0.0187043	0.954465	KIR2DS4	chr19:55354345-55358669
A_24_P878388	0.18471	0.0746265	0.0223233	0.954465		chrX:6907761-6907820
A_24_P882914	0.0795759	0.0346569	0.0326142	0.954465	CACUL1	chr10:120441541-120441482
A_24_P911607	0.0810101	0.0381213	0.0457884	0.954465	WNT7B	chr22:46372630-46372571
A_24_P912439	-0.103206	0.0460382	0.0363093	0.954465	AKNA	chr9:117121825-117121766
A_24_P92183	-0.106953	0.0374207	0.00977596	0.954465	PABPC1L	chr20:43566771-43566830
A_24_P925664	-0.134426	0.0502326	0.0143155	0.954465	MDM2	chr12:69238891-69238950
A_24_P925737	-0.0899552	0.0422505	0.0457859	0.954465	C1orf226	chr1:162353222-162353281
A_24_P926195	-0.101872	0.0435388	0.0293014	0.954465	MAN1A2	chr1:118067852-118067911
A_24_P927474	0.194924	0.0600805	0.00402255	0.954465		chr12:76358613-76358672
A_24_P928901	0.102257	0.0379352	0.0139785	0.954465	SLC31A1	chr9:116026107-116026166
A_24_P9321	0.144747	0.0544354	0.0148531	0.954465	H3C11	chr6:27839916-27839857
A_24_P935782	-0.125407	0.0511628	0.0232586	0.954465	ZNF121	chr19:9677344-9677285
A_24_P940310	0.0858761	0.0400152	0.0438037	0.954465	URB1	chr21:33683708-33683649
A_24_P940411	0.118786	0.0422184	0.0107925	0.954465	DIPK2B	chrX:45008078-45008019
A_24_P942211	-0.13273	0.0598499	0.0389197	0.954465	SLC35E2B	chr1:1593473-1593414
A_24_P942250	-0.116888	0.0488674	0.0264702	0.954465	CHD9	chr16:53360496-53360555
A_24_P9671	0.161116	0.0554812	0.0089911	0.954465	DNAJA1	chr9:33036682-33037066
A_24_P97197	-0.130639	0.0551596	0.0279301	0.954465	CTDSP1	chr2:219268088-219269026
A_24_P9883	0.252038	0.0893195	0.010539	0.954465	AP5B1	chr11:65544099-65544040
A_24_P99046	-0.161931	0.0389968	0.000604478	0.938525	STK38L	chr12:27478395-27478454
A_32_P100430	0.145772	0.0648058	0.0355171	0.954465	CBLL1-AS1	chr7:107383512-107383453
A_32_P10100	0.254226	0.0953695	0.0148924	0.954465		chr1:205320559-205320618
A_32_P101689	-0.0821671	0.0389842	0.0473768	0.954465	FAM3C	chr7:120989898-120989839
A_32_P104000	0.0771506	0.0297983	0.0171098	0.954465	DCUN1D3	chr16:20866252-20866247
A_32_P110243	0.159675	0.0671893	0.0274993	0.954465	RPS20P27	chr3:186618314-186618373
A_32_P114726	-0.0846833	0.0403489	0.0481728	0.954465	LINC02411	chr12:128115975-128115916
A_32_P115505	-0.101309	0.047737	0.0462402	0.954465	LTN1	chr21:30301477-30301418
A_32_P117422	-0.103159	0.0413065	0.0211988	0.954465	PMS2P4	chr7:66764296-66762256
A_32_P12104	-0.10445	0.0384528	0.0133569	0.954465	ANAPC1	chr2:112582737-112582584
A_32_P122754	-0.0776664	0.0312077	0.0213523	0.954465	MSANTD3	chr9:103213052-103213110
A_32_P131640	0.0975627	0.0428495	0.0335914	0.954465	SLITRK4	chrX:142716215-142716156
A_32_P133884	0.0862027	0.0405648	0.0464744	0.954465	TUSC1	chr9:25677283-25677224
A_32_P139738	-0.0962558	0.0422351	0.0334417	0.954465		chr16:32163218-32163159
A_32_P14721	0.13003	0.0310214	0.000458795	0.938525	DNAH12	chr3:57327856-57327797
A_32_P14850	-0.160424	0.0565697	0.0102706	0.954465	NPIPB15	chr16:74425436-74425495
A_32_P148710	-0.196327	0.0858355	0.0331047	0.954465	CFL1	chr11:65623161-65622908
A_32_P149060	-0.0947748	0.035481	0.0145477	0.954465	LINC00515	chr21:26955240-26955181
A_32_P160972	0.171458	0.0521882	0.0037115	0.954465	ABRACL	chr6:139364343-139364402
A_32_P170481	0.0775489	0.031097	0.0212571	0.954465	LOC107985433	chr20:29521897-29521838
A_32_P171181	-0.161529	0.0675302	0.0265869	0.954465	NBPF10	chr1:145309945-145310004
A_32_P173298	-0.123914	0.0412704	0.00686181	0.954465	SF3B3	chr16:70562923-70562982
A_32_P18470	0.178814	0.0530231	0.0029384	0.954465	TCEAL5	chrX:102528719-102528660
A_32_P185481	-0.0815058	0.0362241	0.0354462	0.954465		chr19:007096467-007096408
A_32_P190488	0.222045	0.105314	0.0475327	0.954465		chr14:102144580-102144639
A_32_P192545	0.13601	0.0474559	0.00940067	0.954465	TCEAL6	chrX:101395635-101395576
A_32_P19840	0.0812959	0.0365415	0.0375672	0.954465	LOC100507507	chr7:143076846-143076787
A_32_P205241	0.0829816	0.0351474	0.0281884	0.954465	GJA3	chr13:20712694-20712635
A_32_P207767	-0.0685011	0.0306784	0.0368088	0.954465	LOC105371730	chr17:30469279-30469220
A_32_P212058	0.18081	0.0751995	0.0259817	0.954465	CEP19	chr3:196434263-196434204
A_32_P212373	0.17928	0.0681705	0.0159705	0.954465		chr1:231664197-231663134
A_32_P213881	-0.106058	0.040882	0.0171847	0.954465	C20orf202	chr20:1188716-1188775
A_32_P216872	-0.168454	0.0623182	0.0134683	0.954465	PDXDC2P-NPIPB14P	chr16:70010702-70010643
A_32_P221748	0.113859	0.0455855	0.0212338	0.954465		chr1:226259454-226259395
A_32_P226149	-0.0664666	0.0284228	0.0294145	0.954465	YWHAZ	chr8:101931167-101931108
A_32_P228501	0.117135	0.0457087	0.0185667	0.954465	CDC26	chr9:116029538-116029479
A_32_P234604	-0.145305	0.0679513	0.044924	0.954465	PFN1	chr17:4849238-4849180
A_32_P2392	-0.154598	0.0563836	0.0123063	0.954465	GOLGA8A	chr15:34673393-34673334
A_32_P24372	-0.11011	0.0354166	0.00550407	0.954465	TBC1D3L	chr17:36294685-36294743
A_32_P2634	0.0882949	0.0375567	0.0288552	0.954465	XLOC_l2_001592	chr10:48952880-48952939
A_32_P31618	0.0913003	0.0429715	0.0458791	0.954465	GSR	chr8:30536325-30536266
A_32_P31992	0.109662	0.0369805	0.00778604	0.954465		chr1:43369135-43369194
A_32_P347617	-0.0863309	0.0412143	0.0493654	0.954465	APOBEC3H	chr22:39497974-39498033
A_32_P355396	0.137511	0.0656477	0.0487778	0.954465	TECPR2	chr14:102968719-102968778
A_32_P3955	-0.0855092	0.0334061	0.018563	0.954465	C7orf57	chr7:48099967-48100026
A_32_P404549	-0.0985958	0.0378922	0.0167064	0.954465	CCDC39	chr3:180332861-180332802
A_32_P407293	-0.126822	0.0439765	0.00896229	0.954465	PRR18	chr6:166720912-166720853
A_32_P426044	-0.138184	0.0471526	0.00860264	0.954465	FAM47A	chrX:34149155-34149096
A_32_P458472	0.0957203	0.0372006	0.017775	0.954465	STUM	chr1:226792564-226792623
A_32_P494620	0.314248	0.130052	0.0252024	0.954465	LHFPL5	chr6:35782332-35782391
A_32_P52519	0.0838278	0.0350417	0.0263315	0.954465	OTOA	chr16:21764351-21764410
A_32_P53486	0.102294	0.0473815	0.0435344	0.954465	BOLA2B	chr16:30204680-30204338
A_32_P55871	0.0920194	0.032306	0.00969337	0.954465	CFAP91	chr3:119485317-119485376
A_32_P56604	-0.0800505	0.0359285	0.0373666	0.954465	CBY2	chr13:46288619-46288678
A_32_P62997	0.0695888	0.0321345	0.0426739	0.954465	PBK	chr8:27667843-27667784
A_32_P69802	-0.0778308	0.0352566	0.0386602	0.954465	SLCO1A2	chr12:21418501-21418442
A_32_P75299	0.128325	0.0460363	0.011153	0.954465	TOMM5	chr9:37588890-37588831
A_32_P78681	0.0837995	0.0375294	0.0366692	0.954465	GLP2R	chr17:9795340-9795399
A_32_P80850	0.101533	0.03858	0.0156446	0.954465	COL14A1	chr8:121381649-121381708
A_32_P8156	0.0802634	0.0333878	0.0257883	0.954465	CABCOCO1	chr10:63520724-63525718
A_32_P83465	-0.238099	0.0892304	0.0148843	0.954465	NBPF10	chr1:145313371-145313430
A_32_P8813	-0.47481	0.159951	0.00758116	0.954465	LINC00926	chr15:57599800-57599859
A_32_P91250	0.152279	0.0386811	0.000779234	0.938525	UBE2L3	chr22:21947172-21947231
A_32_P92281	-0.0894256	0.0420236	0.0455261	0.954465	PMS2P9	chr7:76682142-76682201
A_32_P94087	0.188991	0.0808066	0.0297513	0.954465	RPL21P44	chr4:54853065-54853006
A_32_P99055	-0.104125	0.0303259	0.00249827	0.954465	WNK3	chrX:54223592-54223533
A_33_P3209176	-0.108941	0.0493246	0.0386555	0.954465		chr7:44051652-44051593
A_33_P3209615	-0.0884406	0.035498	0.0217084	0.954465	KRTAP4-8	chr17:39254329-39254270
A_33_P3210647	0.110633	0.0484659	0.0331198	0.954465	COL16A1	chr1:32148595-32148536
A_33_P3210760	0.139643	0.0326798	0.000370879	0.938525		chr15:082635144-082635203
A_33_P3210866	-0.121092	0.0474806	0.0188194	0.954465	ZNF808	chr19:53067543-53067602
A_33_P3211153	-0.107181	0.0412066	0.0169612	0.954465	ANKS3	chr16:4746572-4746513
A_33_P3211263	0.0953182	0.0363589	0.0162879	0.954465	GPATCH4	chr1:156564838-156564779
A_33_P3212172	-0.16566	0.0757636	0.0409159	0.954465	SNX22	chr15:64449621-64449680
A_33_P3212316	0.0563844	0.0261623	0.0430731	0.954465		chr2:133110359-133110300
A_33_P3212679	0.224475	0.0884046	0.019696	0.954465	SNRPG	chr2:70508737-70508678
A_33_P3212860	-0.0884258	0.0384858	0.0322128	0.954465	AMTN	chr4:71398396-71398455
A_33_P3213493	-0.137816	0.062305	0.0384004	0.954465	VAMP2	chr17:8064986-8064927
A_33_P3213767	0.10863	0.0360096	0.00675741	0.954465	CCDC157	chr22:30762715-30762774
A_33_P3213874	0.131304	0.0407394	0.00410784	0.954465	OR5T3	chr11:56020479-56020538
A_33_P3214027	0.0706866	0.0334043	0.0470111	0.954465	SPECC1L	chr22:24730402-24730461
A_33_P3215906	-0.142735	0.0681754	0.0489723	0.954465	NBPF26	chr1:148341855-148341796
A_33_P3216621	0.0972175	0.0371511	0.0163476	0.954465		chr16:054371169-054371228
A_33_P3217403	-0.0759619	0.0261792	0.00877045	0.954465	TRIM67-AS1	chr1:231320880-231320821
A_33_P3217731	-0.0662242	0.0290113	0.0329588	0.954465	TLE1	chr9:84214882-84214823
A_33_P3218435	0.0930373	0.0397114	0.0294275	0.954465	KCNIP1-AS1	chr5:170107629-170107570
A_33_P3218659	-0.101396	0.0428778	0.0278648	0.954465	OR4N2	chr14:20296472-20296531
A_33_P3219055	0.101529	0.0481206	0.0472651	0.954465	C15orf61	chr15:67818833-67818892
A_33_P3219115	-0.0820557	0.034066	0.0255007	0.954465		chr4:143238618-143238677
A_33_P3219641	-0.149556	0.0560932	0.014738	0.954465	CEP78	chr9:80881548-80881607
A_33_P3219821	0.0752731	0.0358233	0.0479649	0.954465	FMN2	chr1:240601450-240601509
A_33_P3221040	0.11628	0.052212	0.0374286	0.954465		chrY:008149484-008149543
A_33_P3221563	-0.0999182	0.0377585	0.0154268	0.954465	ARMC5	chr16:31478426-31478485
A_33_P3221688	0.101704	0.0339233	0.00703158	0.954465		chr2:235370712-235370771
A_33_P3222129	0.0725207	0.0331637	0.0410383	0.954465	OR6B2	chr2:240968967-240968908
A_33_P3222807	-0.0817356	0.0367713	0.0378082	0.954465		chr8:048173169-048173228
A_33_P3222937	-0.138164	0.0554811	0.0213161	0.954465	TMEM214	chr2:27264502-27264561
A_33_P3223607	-0.124149	0.0478592	0.0170884	0.954465	NDOR1	chr9:140113756-140113813
A_33_P3225258	0.0871152	0.0389529	0.036973	0.954465	PRSS59P	chr7:141968717-141968658
A_33_P3225685	-0.102702	0.0475552	0.0430398	0.954465	B3GAT3	chr11:62382931-62382872
A_33_P3225983	-0.166112	0.0568924	0.00847787	0.954465		chr2:096548086-096548027
A_33_P3226810	0.197264	0.0897762	0.0397792	0.954465	TNFSF10	chr3:172224285-172224226
A_33_P3227225	-0.0866743	0.0389174	0.0375208	0.954465		chr2:132056513-132056454
A_33_P3227920	0.0851251	0.033436	0.0188111	0.954465	SLC16A4	chr1:110905674-110905615
A_33_P3228271	0.135858	0.0629133	0.0428922	0.954465	CST3	chr20:23608763-23608704
A_33_P3228385	0.151354	0.0564936	0.0145689	0.954465	ATP5IF1	chr1:28562903-28562962
A_33_P3230264	0.182759	0.0840595	0.0415434	0.954465	GPC3	chrX:132669886-132669827
A_33_P3230688	-0.176664	0.0563213	0.00517389	0.954465	CDK10	chr16:89762692-89762751
A_33_P3232047	0.134339	0.0537707	0.0210802	0.954465	TMEM14B	chr6:10757032-10757091
A_33_P3232508	-0.126249	0.0550124	0.0324304	0.954465	SMARCB1	chr22:24176642-24176701
A_33_P3233170	-0.116818	0.0463833	0.0202492	0.954465		chr8:27205084-27205143
A_33_P3233834	-0.108589	0.03777	0.00924155	0.954465	IL6ST	chr5:55260096-55260037
A_33_P3233947	0.120717	0.0385988	0.00512978	0.954465	COX20	chr1:245006469-245006528
A_33_P3235776	-0.0878005	0.0412891	0.0458068	0.954465	FAM184A	chr6:119327266-119327207
A_33_P3235831	0.099451	0.0470762	0.0469846	0.954465		chr10:065187765-065187824
A_33_P3237835	-0.118745	0.0505222	0.028978	0.954465		chr1:154305127-154305186
A_33_P3237927	-0.17792	0.0618864	0.00925401	0.954465	ARHGAP4	chrX:153172894-153172835
A_33_P3238315	0.112351	0.0438575	0.0189289	0.954465	RBCK1	chr20:389363-389422
A_33_P3238415	0.113979	0.0516352	0.0387934	0.954465	GSG1	chr12:13237895-13237836
A_33_P3239084	-0.0884492	0.0292296	0.00654313	0.954465	EEF2KMT	chr16:5134996-5134937
A_33_P3239152	-0.126138	0.0483432	0.0166319	0.954465	RABEP2	chr16:28915801-28915742
A_33_P3240148	-0.0911199	0.0389265	0.0293776	0.954465		chr2:236899308-236899367
A_33_P3241090	0.0726284	0.0336622	0.0430475	0.954465	OR6Q1	chr11:57799309-57799368
A_33_P3241325	0.0890039	0.0378161	0.0289812	0.954465	MAFG-DT	chr17:79885872-79885931
A_33_P3241753	0.224799	0.0530391	0.000424019	0.938525	NDUFA12	chr12:95365169-95365110
A_33_P3242578	-0.0866545	0.0389741	0.0373478	0.954465		chr14:85991599-85991540
A_33_P3242649	-0.105911	0.0453794	0.0299225	0.954465	KIF18A	chr11:28042475-28042416
A_33_P3242748	-0.096881	0.026522	0.0015408	0.954465	ARFRP1	chr20:62330903-62330844
A_33_P3243168	-0.0901487	0.0414542	0.0417686	0.954465	MZF1	chr19:59073344-59073288
A_33_P3243600	-0.0827906	0.0265187	0.00521202	0.954465		chr7:131812594-131812653
A_33_P3243878	-0.191451	0.0698761	0.0123322	0.954465	GOLGA6L9	chr15:83105094-83105615
A_33_P3244322	0.0666424	0.0282617	0.0285889	0.954465	BCL2L12	chr19:50170290-50170349
A_33_P3244931	0.253374	0.0777103	0.00400159	0.954465	DBI	chr2:120129987-120130046
A_33_P3245348	-0.0940439	0.0384124	0.0235118	0.954465	KRTAP4-1	chr17:39341099-39341040
A_33_P3245434	-0.0920165	0.0436542	0.0474775	0.954465		chr17:034500607-034500548
A_33_P3245883	0.113807	0.0356308	0.0044435	0.954465	RNASE9	chr14:21024312-21024253
A_33_P3245922	-0.146451	0.0499198	0.00794641	0.954465	MAP3K4	chr6:161455421-161455480
A_33_P3246028	-0.0802865	0.0358469	0.0364152	0.954465	DCDC2B	chr1:32681737-32681793
A_33_P3246063	0.073836	0.0309988	0.0272715	0.954465	MIR3976HG	chr18:5793873-5793932
A_33_P3246438	-0.0900996	0.031781	0.0101912	0.954465	PDPR2P	chr16:74366364-74366305
A_33_P3246997	-0.0808615	0.0380494	0.0458773	0.954465	LUC7L3	chr17:48814662-48814721
A_33_P3247068	-0.10971	0.0459818	0.0267121	0.954465		chr8:096084901-096084842
A_33_P3248799	-0.0735404	0.0279429	0.0157254	0.954465	TRDN	chr6:123869659-123869600
A_33_P3249002	0.192335	0.0739907	0.0171003	0.954465		chr2:109868129-109868188
A_33_P3249046	0.0964215	0.0418774	0.0318255	0.954465	CLDN2	chrX:106174032-106174091
A_33_P3249224	0.0598972	0.0274844	0.0409952	0.954465	BAAT	chr9:104123129-104123070
A_33_P3249314	-0.082637	0.0360453	0.0327184	0.954465	GTF2IRD1P1	chr7:66275043-66274984
A_33_P3250268	0.108144	0.0512114	0.047217	0.954465	GOLGA6L7	chr15:29087527-29087468
A_33_P3250438	0.0810619	0.0360274	0.035508	0.954465	SMIM7	chr19:16763364-16763305
A_33_P3251163	0.0769118	0.0357227	0.0438321	0.954465	RNASET2	chr6:167346122-167346063
A_33_P3251369	-0.13524	0.0589845	0.0326168	0.954465	GAB3	chrX:153904815-153904756
A_33_P3251430	-0.0988638	0.0425767	0.0305066	0.954465	NRIP1	chr21:16337033-16336974
A_33_P3251518	-0.0730804	0.0343031	0.0454185	0.954465	PYCR2	chr1:226111241-226111182
A_33_P3252236	-0.0769055	0.0274746	0.0109756	0.954465	N6AMT1	chr21:30244575-30244516
A_33_P3252369	-0.0941694	0.0420959	0.0364471	0.954465	TMEM182	chr2:103433819-103433878
A_33_P3252479	0.106513	0.0336287	0.00474077	0.954465	SETDB1	chr1:150917712-150917771
A_33_P3252989	-0.102579	0.0345798	0.00757538	0.954465	ZSWIM8	chr10:75561488-75561547
A_33_P3253239	0.112904	0.0507138	0.037197	0.954465		chr1:180922784-180922843
A_33_P3253476	-0.116875	0.046822	0.0210007	0.954465	NBPF25P	chr1:145289712-145289771
A_33_P3253743	-0.0803057	0.0373538	0.0436337	0.954465		chr15:74355173-74355232
A_33_P3254431	-0.0779794	0.0326653	0.0266981	0.954465		chr1:002120848-002120789
A_33_P3254555	-0.0903399	0.0420066	0.0433997	0.954465	MCM9	chr6:119148015-119147956
A_33_P3256505	0.107949	0.0428543	0.0200633	0.954465	ADAM3A	chr8:39308659-39308600
A_33_P3256894	-0.131419	0.0571209	0.0321008	0.954465	WASHC2C	chr10:46252526-46252585
A_33_P3257523	-0.0820126	0.0354731	0.0314207	0.954465	ZNF451	chr6:56966835-56966894
A_33_P3257568	-0.12904	0.0566111	0.0334459	0.954465	CNTRL	chr9:123912863-123912922
A_33_P3257628	-0.0977667	0.0418343	0.0296895	0.954465	COG4	chr16:70543214-70543155
A_33_P3258712	0.0902733	0.0405839	0.0375454	0.954465	ZNF232-AS1	chr17:5017618-5017677
A_33_P3259865	-0.104262	0.0488529	0.0453184	0.954465	C1orf220	chr1:178517965-178518024
A_33_P3260986	-0.0719642	0.0285835	0.0204998	0.954465		chr7:149740009-149740068
A_33_P3261328	0.0798983	0.0288727	0.0120739	0.954465	FLG	chr1:152276505-152276446
A_33_P3261818	0.159752	0.0510823	0.00531242	0.954465	MDH1	chr2:63834131-63834190
A_33_P3261937	0.130235	0.0507175	0.0181897	0.954465	RNASE13	chr14:21501049-21500990
A_33_P3263170	0.238493	0.0939937	0.0196602	0.954465	SNRPG	chr2:70508734-70508675
A_33_P3263307	-0.117598	0.0548044	0.0441872	0.954465	RANGAP1	chr22:41641680-41641621
A_33_P3263651	-0.0839772	0.03051	0.0119322	0.954465	SEMA6B	chr19:4550259-4550200
A_33_P3264121	0.239667	0.0729377	0.00375915	0.954465	TBCA	chr5:76987202-76987143
A_33_P3264188	0.0959972	0.04492	0.0449985	0.954465	OR2D3	chr11:6943160-6943219
A_33_P3265290	0.194841	0.0537976	0.00171823	0.954465	RPL24	chr3:101401333-101401274
A_33_P3265301	0.0811154	0.0309714	0.0161632	0.954465	GJD3	chr17:38517385-38517326
A_33_P3265355	0.173759	0.0641236	0.0136361	0.954465	SNRPE	chr1:203839075-203839134
A_33_P3265624	-0.0874048	0.0385639	0.0341241	0.954465		chr22:020383215-020383156
A_33_P3265709	-0.0939633	0.0425955	0.0388852	0.954465	OR2Y1	chr5:180166199-180166140
A_33_P3266530	-0.158125	0.0437906	0.00173903	0.954465	DUS1L	chr17:80015933-80015874
A_33_P3266780	0.0991868	0.0402146	0.0227251	0.954465	PODXL2	chr3:127381094-127381153
A_33_P3267305	-0.116681	0.0497762	0.0291013	0.954465	ANKRD52	chr12:56631650-56631591
A_33_P3268532	0.089676	0.041859	0.0440007	0.954465	PCK2	chr14:24569694-24569753
A_33_P3268763	-0.0920226	0.0380624	0.0249974	0.954465	TMUB1	chr7:150778233-150778174
A_33_P3268863	-0.0712449	0.0280099	0.0192466	0.954465	LINC02873	chr11:130584203-130584262
A_33_P3269791	0.109779	0.0366345	0.00703768	0.954465	NPBWR2	chr20:62737242-62737183
A_33_P3270059	0.106434	0.0393385	0.013598	0.954465	RBMXL2	chr11:7111983-7112042
A_33_P3270262	-0.0972131	0.0465044	0.0489897	0.954465		chr16:34318625-34318684
A_33_P3270623	-0.0798715	0.0298282	0.0146476	0.954465	FAM181B	chr11:82443591-82443532
A_33_P3271176	-0.0705495	0.0302349	0.0301115	0.954465		chr16:50589989-50590048
A_33_P3271226	0.110309	0.039829	0.0117484	0.954465	OR5T3	chr11:56020613-56020672
A_33_P3272281	0.0956043	0.0425596	0.0365204	0.954465		chr12:5475997-5475938
A_33_P3272479	0.109898	0.0437769	0.0206529	0.954465	NPM2	chr8:21883178-21883237
A_33_P3272520	0.0903208	0.0414436	0.0413257	0.954465		chr3:97957869-97957928
A_33_P3273324	0.167891	0.0516752	0.00389523	0.954465	ZNF880	chr19:52877906-52877965
A_33_P3273752	-0.125491	0.0510961	0.0231973	0.954465		chr8:042009873-042009932
A_33_P3274851	0.151361	0.0566202	0.0149	0.954465	COX5B	chr2:98264535-98264594
A_33_P3275000	-0.101952	0.0430564	0.0275548	0.954465	ZBTB40	chr1:22817927-22817986
A_33_P3275233	0.116576	0.0324819	0.00182933	0.954465		chr5:126189187-126189246
A_33_P3275315	0.101007	0.0429137	0.0286985	0.954465	CELF2-AS1	chr10:11360801-11360742
A_33_P3276217	-0.082993	0.037743	0.0394626	0.954465		chr14:037046752-037046693
A_33_P3277097	0.109383	0.0469672	0.0302797	0.954465	LY6G6E	chr6:31680333-31680274
A_33_P3277140	0.0796665	0.0363736	0.0405048	0.954465	MICOS10	chr1:19950017-19950076
A_33_P3277323	0.25623	0.114621	0.0368749	0.954465		chr4:165841855-165841796
A_33_P3277328	0.068772	0.0226204	0.00643897	0.954465	CRYZL2P-SEC16B	chr1:177991769-177991710
A_33_P3277344	-0.201131	0.0825173	0.0240823	0.954465		chr14:22772306-22772365
A_33_P3277437	-0.072407	0.0309179	0.029407	0.954465	ERI2	chr16:20809108-20809049
A_33_P3278298	-0.0823189	0.0357444	0.0319905	0.954465		chr7:156755624-156755683
A_33_P3278303	-0.129805	0.0613564	0.046769	0.954465		chr21:039618944-039618885
A_33_P3278490	-0.0858571	0.0406552	0.046936	0.954465	LINC02843	chr9:91262153-91262094
A_33_P3279162	0.101433	0.0430425	0.0286249	0.954465	NBPF4	chr1:108769370-108769311
A_33_P3279456	0.170222	0.06085	0.0112227	0.954465		chr2:042077385-042077326
A_33_P3279629	-0.0803191	0.0350702	0.0329688	0.954465	UCN2	chr3:48599234-48599175
A_33_P3279871	-0.108776	0.0402298	0.0133903	0.954465	LOC400682	chr19:21838600-21838659
A_33_P3280009	0.0700116	0.0313711	0.0372371	0.954465		chr6:157706456-157706397
A_33_P3280163	0.0601318	0.0271437	0.0388221	0.954465	FAM90A7P	chr8:7416500-7416441
A_33_P3280597	-0.106514	0.0459265	0.0307478	0.954465		chr20:56820861-56820802
A_33_P3281196	0.114437	0.0364321	0.0053632	0.954465	MRPS36	chr5:68524132-68524191
A_33_P3281283	0.159283	0.0580135	0.0122879	0.954465	S1PR3	chr9:91619814-91619873
A_33_P3281930	0.117934	0.0385692	0.00611663	0.954465	LRRFIP2	chr3:37095273-37095214
A_33_P3282291	0.128756	0.057472	0.0363649	0.954465
A_33_P3282474	-0.0763936	0.0288944	0.0153231	0.954465		chr8:001263339-001263398
A_33_P3283490	0.0845976	0.0370847	0.0331531	0.954465		chr2:89319700-89319641
A_33_P3284646	-0.0956056	0.0324603	0.00776148	0.954465	FBXL6	chr8:145579156-145579097
A_33_P3285354	0.180078	0.0789007	0.033338	0.954465	ZFTA	chr11:63533339-63533280
A_33_P3285824	0.195427	0.0626078	0.00537231	0.954465	C4orf3	chr4:120221550-120221491
A_33_P3287562	-0.123458	0.0569036	0.0421057	0.954465	BCAP29	chr7:107260832-107260891
A_33_P3287610	-0.118443	0.0563365	0.0480981	0.954465		chr22:23114823-23114882
A_33_P3288180	-0.121018	0.0453774	0.0153018	0.954465	CDK11A	chr1:1634958-1634693
A_33_P3288659	0.104573	0.0448113	0.0299636	0.954465	ACTL8	chr1:18152913-18152972
A_33_P3289825	-0.119565	0.0298319	0.000675641	0.938525		chr2:243007453-243007512
A_33_P3290477	0.0887983	0.0395785	0.0360595	0.954465	ZNF648	chr1:182023799-182023740
A_33_P3291776	0.176974	0.0467476	0.00111294	0.938525	NANS	chr9:100845266-100845325
A_33_P3291976	0.0884716	0.0345347	0.0188211	0.954465	TERF1	chr8:73921563-73921622
A_33_P3292138	-0.0722277	0.0322912	0.0365811	0.954465		chr10:44778434-44778375
A_33_P3292198	0.10306	0.0274192	0.00121724	0.938525	SUN5	chr20:31571645-31571586
A_33_P3292241	0.0904594	0.0407601	0.0378564	0.954465		chr8:027847456-027847515
A_33_P3292387	0.148681	0.0667507	0.0373898	0.954465	LRRIQ3	chr1:74648282-74648223
A_33_P3293187	0.092728	0.0348414	0.0148978	0.954465	SLC14A2	chr18:43212383-43212442
A_33_P3293469	-0.0595189	0.0278163	0.0445083	0.954465		chr17:78914290-78914231
A_33_P3293645	0.070015	0.0249144	0.0106129	0.954465		chr1_gl000192_random:000192755-000192696
A_33_P3293778	-0.0976248	0.0393412	0.0219728	0.954465	KRTAP10-4	chr21:45994928-45994987
A_33_P3294966	0.0679111	0.0281715	0.0255015	0.954465	LOC554206	chr16:25043455-25043514
A_33_P3295056	-0.154234	0.0709753	0.0417312	0.954465	CORO1B	chr11:67203521-67203462
A_33_P3295091	0.168599	0.0671465	0.0210056	0.954465	LINC02817	chr1:221503329-221503270
A_33_P3295786	-0.0871352	0.0411373	0.0465943	0.954465	SHISAL2A	chr1:53122668-53122727
A_33_P3296169	-0.111919	0.051989	0.0434975	0.954465	CDCA7	chr2:174232387-174232446
A_33_P3296193	0.124863	0.0502256	0.0215996	0.954465	HM13	chr20:30135944-30136003
A_33_P3296682	0.181716	0.0659963	0.0120799	0.954465	NDUFB5	chr3:179342191-179342250
A_33_P3297310	-0.0792662	0.0373481	0.0460783	0.954465		chr1:001534324-001534383
A_33_P3297321	-0.0958881	0.0455381	0.0477142	0.954465	CDRT15P2	chr17:20482950-20483009
A_33_P3298750	0.209349	0.0539874	0.000950608	0.938525		chr20:047319537-047319596
A_33_P3298810	0.117044	0.047167	0.0217119	0.954465	FFAR3	chr19:35851300-35851359
A_33_P3299254	-0.399528	0.09378	0.000355001	0.938525	VPREB3	chr22:24094996-24094937
A_33_P3299376	0.0871264	0.0410084	0.0459779	0.954465		chrX:137566105-137566164
A_33_P3299386	-0.0788813	0.0362423	0.0412811	0.954465	ZNF550	chr19:58058402-58058343
A_33_P3300837	0.0859954	0.0359171	0.0264549	0.954465	LDB2	chr4:16510299-16510240
A_33_P3300864	-0.114066	0.0475454	0.0259641	0.954465	OR8H2	chr11:55873240-55873299
A_33_P3301559	0.0684429	0.0326557	0.048814	0.954465	CLUAP1	chr16:3586522-3586581
A_33_P3302796	-0.104064	0.0360584	0.00888457	0.954465	U2AF2	chr19:56186011-56186070
A_33_P3304369	0.1194	0.0395644	0.00666622	0.954465		chr1:149832991-149832932
A_33_P3304759	0.106319	0.0471275	0.0348461	0.954465	LINC02101	chr5:57403544-57403485
A_33_P3304893	0.103244	0.0259626	0.000800415	0.938525		chr14:69256474-69256533
A_33_P3305710	-0.0938952	0.0271278	0.00237981	0.954465		chr2:89113889-89113830
A_33_P3305770	-0.0804503	0.0342575	0.029114	0.954465	NBR1	chr17:41361592-41361651
A_33_P3305915	-0.091404	0.0433269	0.0472935	0.954465	GGA1	chr22:38028629-38028688
A_33_P3306232	-0.0754542	0.0359259	0.0483487	0.954465	PABPC1L2A	chrX:72297317-72297258
A_33_P3306272	0.138642	0.0625689	0.038168	0.954465	KIAA0825	chr5:93489771-93489712
A_33_P3307187	0.0957387	0.0299924	0.0044596	0.954465	NPAS3	chr14:33525140-33525199
A_33_P3307223	0.0791196	0.0368143	0.0436976	0.954465		chr2:175200660-175200601
A_33_P3307957	0.0705477	0.0329623	0.0449817	0.954465	ABCD3	chr1:94941224-94941283
A_33_P3308105	0.0938851	0.0437203	0.0436195	0.954465	GGH	chr8:63927801-63927742
A_33_P3309319	-0.133885	0.0537682	0.0215466	0.954465	PIDD1	chr11:799239-799180
A_33_P3309859	-0.0890629	0.0323749	0.0122184	0.954465		chr3:194366000-194366059
A_33_P3311160	-0.08248	0.0365345	0.0350209	0.954465		chr11:047806535-047806476
A_33_P3312242	0.0918886	0.0395857	0.0316442	0.954465	CCL25	chr19:8122689-8122748
A_33_P3312564	0.19443	0.0880189	0.0391069	0.954465		chr1:175266308-175266367
A_33_P3313075	0.0979313	0.0461432	0.0459667	0.954465		chr7:045960805-045960864
A_33_P3313338	0.0950326	0.0446881	0.0456348	0.954465		chr14:22466308-22466367
A_33_P3313652	0.0733357	0.0260416	0.0108825	0.954465		chr1:228252147-228252088
A_33_P3313785	-0.116587	0.0448208	0.0170355	0.954465	CCDC14	chr3:123633295-123633236
A_33_P3315819	0.1084	0.050313	0.0431348	0.954465		chr2:241922775-241922716
A_33_P3316173	0.0956549	0.0398607	0.0262331	0.954465	KCNJ13	chr2:233632881-233632822
A_33_P3316233	-0.0631885	0.0250078	0.0201097	0.954465	MRPS18C	chr4:84382817-84382876
A_33_P3316310	-0.134368	0.0534413	0.0202717	0.954465	MTERF4	chr2:242039005-242038946
A_33_P3317780	-0.105403	0.0457799	0.0319327	0.954465		chr6:166798244-166798303
A_33_P3317942	0.0927203	0.0421782	0.0395138	0.954465		chr4:99877351-99877410
A_33_P3318596	-0.134364	0.0521021	0.0177841	0.954465	ZNF345	chr19:37369023-37369082
A_33_P3318960	0.119912	0.0394807	0.00656603	0.954465	POLR2F	chr22:38352789-38352848
A_33_P3319113	-0.0867028	0.0329645	0.015832	0.954465	PDPR	chr16:70164384-70164443
A_33_P3319134	0.07299	0.0307868	0.0279732	0.954465		chr1:148942526-148942585
A_33_P3320112	-0.0652291	0.0292764	0.0372317	0.954465		chr15:085045807-085045748
A_33_P3320152	0.144964	0.0612773	0.0282075	0.954465	SNRPE	chr1:203839049-203839108
A_33_P3320197	-0.103861	0.0396991	0.0162932	0.954465	ALKAL2	chr2:280028-279969
A_33_P3320743	0.114693	0.049609	0.0311783	0.954465	BSPH1	chr19:48471374-48471315
A_33_P3320832	0.0918337	0.037116	0.0220035	0.954465	NMS	chr2:101095828-101095887
A_33_P3320943	0.0854138	0.0366808	0.0306328	0.954465		chr17:015410670-015410729
A_33_P3322175	0.11034	0.0434521	0.0193544	0.954465	ZNF577	chr19:52343361-52343302
A_33_P3322230	-0.0819857	0.0381943	0.0437837	0.954465		chr13:50702537-50702596
A_33_P3322288	-0.121237	0.0382925	0.00476069	0.954465	AZI2	chr3:28378290-28378231
A_33_P3322834	0.0749526	0.0329691	0.0341584	0.954465	CSRNP3	chr2:166536589-166536648
A_33_P3322884	0.0870389	0.032313	0.0141813	0.954465		chr13:031115537-031115478
A_33_P3323678	0.161916	0.0405341	0.000808986	0.938525		chr12:64732126-64732067
A_33_P3323842	0.120614	0.0463194	0.0168865	0.954465	BDNF-AS	chr11:27699226-27699285
A_33_P3324086	0.116688	0.0530418	0.0393515	0.954465	MCUR1	chr6:13791080-13791021
A_33_P3324181	0.0802591	0.0374202	0.0442591	0.954465		chr11:20689542-20689483
A_33_P3324415	0.0942986	0.0354943	0.0149593	0.954465	LOC642414	chr11:89554119-89554178
A_33_P3324675	0.127294	0.0483314	0.0155856	0.954465		chr19:000298701-000298642
A_33_P3324810	0.0845478	0.0310517	0.0128162	0.954465		chr14:22471815-22471874
A_33_P3324860	-0.10193	0.0384731	0.0151358	0.954465	ETV3	chr1:157094518-157094459
A_33_P3325087	0.0607948	0.0283023	0.0439767	0.954465	NSRP1	chr17:28512706-28512765
A_33_P3325165	0.0983559	0.0381056	0.0176058	0.954465	PAGE3	chrX:55287027-55286968
A_33_P3325306	0.137252	0.0508776	0.013643	0.954465	HSPE1	chr2:198367823-198367882
A_33_P3325748	-0.0986523	0.0295761	0.00333319	0.954465	TRIOBP	chr22:38155900-38155959
A_33_P3326271	-0.0736645	0.0325886	0.0351728	0.954465	OR13C2	chr9:107367131-107367072
A_33_P3326617	0.118896	0.034288	0.00245813	0.954465	FAHD1	chr16:1890113-1890172
A_33_P3326914	0.0636323	0.0254093	0.0207645	0.954465	RGP1	chr9:35752754-35752813
A_33_P3327290	-0.157214	0.0597251	0.0157794	0.954465	DCAF4L1	chr4:41985061-41985120
A_33_P3327375	0.108987	0.0447369	0.0241182	0.954465	DMBT1L1	chr10:124585749-124585808
A_33_P3327479	0.0802486	0.0349429	0.0323764	0.954465	ZDHHC3	chr3:44956813-44956754
A_33_P3327687	0.152178	0.0553513	0.0123463	0.954465	PDYN-AS1	chr20:1946336-1946395
A_33_P3328559	-0.156466	0.0492145	0.00459946	0.954465	TBC1D10C	chr11:67177498-67177557
A_33_P3330428	0.137786	0.0386499	0.00185065	0.954465	LOC105369209	chr20:60808451-60808510
A_33_P3331178	-0.101052	0.0459994	0.0403763	0.954465		chr14:106621986-106621927
A_33_P3331228	-0.135013	0.0611132	0.0390053	0.954465		chr14:106610383-106610324
A_33_P3331588	-0.140108	0.0434603	0.00412745	0.954465	ATAD3B	chr1:1431507-1431566
A_33_P3332860	-0.137913	0.061487	0.0360491	0.954465	STX16	chr20:57246274-57246333
A_33_P3333805	-0.0775364	0.0296462	0.0163968	0.954465	ZNF337	chr20:25655729-25655670
A_33_P3335661	0.0983413	0.034442	0.00982066	0.954465	NXPE2	chr11:114577452-114577511
A_33_P3336557	-0.105478	0.0352681	0.00729644	0.954465		chr3:197387558-197387499
A_33_P3336696	-0.23782	0.0858922	0.0119216	0.954465	ND4L	chrM:10708-10767
A_33_P3336878	0.0654808	0.0310279	0.0472695	0.954465	MFSD13A	chr10:104228892-104228951
A_33_P3337450	-0.102131	0.0450548	0.0343974	0.954465		chr16:89334513-89334572
A_33_P3337500	-0.0669609	0.0305677	0.0402597	0.954465		chr14:22539411-22539470
A_33_P3338186	-0.108817	0.0509976	0.0454736	0.954465	HEXD	chr17:80400456-80400515
A_33_P3338220	-0.0734341	0.0272257	0.0136749	0.954465	SH2D7	chr15:78396250-78396309
A_33_P3338379	0.0736381	0.0336846	0.0405453	0.954465		chr7:78806467-78806526
A_33_P3339715	0.0980523	0.0297944	0.00354972	0.954465		chr7:155303293-155303352
A_33_P3340109	0.0943935	0.0361576	0.0168126	0.954465	OOSP1	chr11:59705928-59705987
A_33_P3340956	-0.105518	0.0414384	0.0191666	0.954465		chr2:133074619-133074678
A_33_P3341329	0.0804823	0.0385264	0.049222	0.954465	ZCRB1	chr12:42706894-42706836
A_33_P3342106	-0.135567	0.0601855	0.0352616	0.954465	ZHX3	chr20:39833327-39833268
A_33_P3342365	0.0911677	0.0378937	0.0255323	0.954465	LINC01518	chr10:43139976-43139917
A_33_P3342375	0.0905031	0.0346745	0.0164512	0.954465	MAGEA6	chrX:151870745-151870804
A_33_P3342443	-0.0982937	0.0412428	0.0269187	0.954465	RASA4	chr7:102228142-102228083
A_33_P3342953	-0.0629639	0.0268825	0.0293997	0.954465		chr17:033826346-033826405
A_33_P3343295	-0.148111	0.0482885	0.00600631	0.954465	CORO7	chr16:4404604-4404545
A_33_P3343365	0.105206	0.031166	0.00298355	0.954465	CCSER1	chr4:91549323-91549382
A_33_P3343457	-0.0525959	0.0224828	0.0293464	0.954465	ANKRD30B	chr18:14852678-14852737
A_33_P3343750	-0.0803709	0.0334877	0.0257665	0.954465	ZNF567	chr19:37211307-37211366
A_33_P3344127	0.143102	0.0623996	0.0325804	0.954465	H2AC6	chr6:26124461-26124520
A_33_P3345186	0.099751	0.0466215	0.0446684	0.954465	CHST13	chr3:126260898-126260957
A_33_P3345210	-0.116087	0.0507019	0.0327735	0.954465	TLCD2	chr17:1611129-1611070
A_33_P3345225	-0.101146	0.0357583	0.0101735	0.954465		chr2:194746690-194746631
A_33_P3345304	0.085849	0.0350072	0.0237063	0.954465		chr4:146153393-146153452
A_33_P3345663	-0.106183	0.048066	0.0386255	0.954465	PPP1R21	chr2:48707094-48707153
A_33_P3346267	0.0964241	0.0435624	0.0382463	0.954465	TMIGD1	chr17:28651894-28651835
A_33_P3346292	-0.0641252	0.0289197	0.0378944	0.954465	UBAP2	chr9:33935617-33935558
A_33_P3346333	0.102961	0.0399702	0.0178595	0.954465		chr12:123900390-123900449
A_33_P3346573	-0.091203	0.0378582	0.0256503	0.954465	MAP4	chr3:47910775-47910716
A_33_P3346691	-0.0767156	0.0353005	0.0415732	0.954465		chr8:048423130-048423071
A_33_P3346826	-0.198483	0.0837646	0.0276982	0.954465	IL32	chr16:3119014-3119073
A_33_P3346891	-0.128254	0.0495065	0.0172511	0.954465	MYBL1	chr8:67514728-67514669
A_33_P3347787	0.0973768	0.0284674	0.00259371	0.954465
A_33_P3348328	-0.0904492	0.03765	0.0260266	0.954465		chr10:088515735-088515794
A_33_P3348564	0.0858835	0.0383763	0.0364275	0.954465	OR9G1	chr11:56468643-56468702
A_33_P3349870	0.0761973	0.0361759	0.047861	0.954465	PARPBP	chr12:102542664-102542723
A_33_P3350306	-0.0879219	0.0417911	0.0478957	0.954465	ZNF589	chr3:48310169-48310228
A_33_P3350673	0.137365	0.0647289	0.0468273	0.954465	HOPX	chr4:57516909-57516850
A_33_P3351249	0.193344	0.0631227	0.0059667	0.954465	CXCL16	chr17:4637866-4637807
A_33_P3351440	0.0926559	0.0401372	0.0315368	0.954465	TAFA5	chr22:49089123-49089182
A_33_P3351529	0.209771	0.067504	0.00562256	0.954465		chr7:152299325-152299266
A_33_P3352073	0.0768663	0.0336853	0.0334554	0.954465	MBNL1-AS1	chr3:151980488-151980429
A_33_P3354728	0.137485	0.0486439	0.0110711	0.954465		chr14:65735706-65735765
A_33_P3354965	0.0923272	0.036957	0.0211245	0.954465	CRIP1	chr14:105953106-105953165
A_33_P3355208	0.202943	0.0772813	0.0160147	0.954465	CROT	chr7:86989366-86989425
A_33_P3355703	-0.071311	0.029044	0.0231301	0.954465	LINC01588	chr14:50448817-50448758
A_33_P3356022	-0.0791619	0.0327518	0.024968	0.954465		chr14:22690307-22690366
A_33_P3356910	0.139548	0.0486452	0.0092606	0.954465	TCEAL6	chrX:101395741-101395682
A_33_P3357082	-0.0620716	0.0297694	0.0498318	0.954465	METTL8	chr2:172187129-172187070
A_33_P3357332	0.0906397	0.032865	0.0120394	0.954465	HSDL2-AS1	chr9:115246889-115246830
A_33_P3357591	-0.12577	0.0570012	0.0389419	0.954465	PGGHG	chr11:293175-293234
A_33_P3358740	-0.155162	0.0558981	0.0117357	0.954465	OSBPL7	chr17:45884793-45884734
A_33_P3359183	0.0946937	0.0411084	0.0318042	0.954465	AWAT2	chrX:69260451-69260392
A_33_P3360867	-0.19417	0.0914989	0.0460817	0.954465		chr7:066367818-066367877
A_33_P3361023	0.0701354	0.0284668	0.02269	0.954465	C1orf146	chr1:92711275-92711334
A_33_P3361272	0.0929776	0.032374	0.00924287	0.954465	LOC100506258	chr11:7448865-7448806
A_33_P3361925	-0.142593	0.0492693	0.00870353	0.954465	PHF8	chrX:54014278-54014219
A_33_P3363537	0.100593	0.0438394	0.0325027	0.954465		chr7_gl000195_random:59862-59803
A_33_P3363637	-0.154771	0.0641018	0.0252351	0.954465	BLNK	chr10:97951697-97951638
A_33_P3363685	0.0802566	0.03118	0.0181269	0.954465	OR52A5	chr11:5152987-5152928
A_33_P3364433	-0.0817558	0.0234986	0.00227547	0.954465	ACVR1B	chr12:52380666-52380725
A_33_P3364488	-0.0839682	0.0387746	0.0420354	0.954465	FCAMR	chr1:207131570-207131511
A_33_P3365368	0.103969	0.0436807	0.0269659	0.954465		chr3:46951438-46951497
A_33_P3365735	-0.0798747	0.0352811	0.0345345	0.954465	THBS2	chr6:169620353-169620294
A_33_P3365750	-0.0898072	0.0387133	0.0308697	0.954465	EML5	chr14:89081388-89081329
A_33_P3366082	0.0768086	0.0320697	0.0262514	0.954465	EBPL	chr13:50237253-50237194
A_33_P3366120	-0.240968	0.0866367	0.011326	0.954465	FLNA	chrX:153577323-153577264
A_33_P3366758	0.102245	0.0422317	0.0249274	0.954465	ST8SIA6	chr10:17362735-17362676
A_33_P3367795	-0.104536	0.041127	0.0190993	0.954465	RPS6	chr9:19379001-19378942
A_33_P3368375	-0.12024	0.0563528	0.0453867	0.954465	RANBP3	chr19:5923265-5923206
A_33_P3368388	-0.0682437	0.0266598	0.0182954	0.954465	DNAAF1	chr16:84193341-84193400
A_33_P3369213	-0.135715	0.0626941	0.0425342	0.954465	FAM157A	chr3:197942969-197943028
A_33_P3369393	-0.111131	0.0500924	0.0381236	0.954465	NCF1	chr7:74203435-74203494
A_33_P3369964	-0.102009	0.0315263	0.00398106	0.954465	ATXN1L	chr16:71917157-71917216
A_33_P3371553	0.155144	0.0568092	0.0126709	0.954465	TBC1D22A-AS1	chr22:47310056-47309997
A_33_P3372074	-0.177582	0.0812188	0.0404087	0.954465	LLGL2	chr17:73571211-73571270
A_33_P3372466	-0.137239	0.0541767	0.019538	0.954465	TECR	chr19:14675604-14675663
A_33_P3372869	0.0773842	0.035651	0.0421726	0.954465	DDX52	chr17:35972502-35972443
A_33_P3373009	-0.069696	0.0319289	0.0408581	0.954465		chr15:081293517-081293458
A_33_P3373446	-0.0835679	0.0394091	0.0466035	0.954465	LOC647264	chr13:64321196-64321255
A_33_P3373805	-0.118342	0.0386401	0.0061151	0.954465		chr5:148450920-148450979
A_33_P3373975	-0.0926667	0.0354305	0.0161725	0.954465	TMEM106B	chr7:12279962-12280021
A_33_P3374878	-0.104606	0.041005	0.0187724	0.954465	FAT4	chr4:126412840-126412899
A_33_P3375451	-0.183516	0.0677132	0.0131196	0.954465	NYNRIN	chr14:24885710-24885769
A_33_P3375673	0.107664	0.0500113	0.0438746	0.954465		chr17:4608351-4608292
A_33_P3376140	0.2054	0.0947734	0.0419856	0.954465	KCNJ15	chr21:39673353-39673412
A_33_P3376745	0.0874849	0.0376423	0.0303476	0.954465		chr15:090838212-090838271
A_33_P3376976	0.0883962	0.0378693	0.0298006	0.954465		chr11:050379683-050379742
A_33_P3377176	0.0924988	0.0287662	0.00440243	0.954465		chr9:033662646-033662705
A_33_P3377714	-0.0672229	0.0299502	0.0359275	0.954465		chr9:075680975-075680916
A_33_P3378835	-0.144544	0.0595957	0.0245412	0.954465	SLC9A3R1	chr17:72765312-72765371
A_33_P3379081	-0.0961931	0.0350394	0.0121727	0.954465		chrX:11932693-11932752
A_33_P3379492	-0.0918293	0.0316925	0.00864383	0.954465		chr8:12436689-12436748
A_33_P3380076	-0.0949375	0.0267848	0.00198214	0.954465		chr6:000164889-000164830
A_33_P3380793	-0.0915094	0.03662	0.0211962	0.954465	MIR3667HG	chr22:50018203-50018144
A_33_P3381245	0.124778	0.056098	0.037541	0.954465	PDCD5	chr19:33078221-33078280
A_33_P3382125	0.120157	0.0507425	0.0279765	0.954465		chr17:42722899-42722955
A_33_P3382412	-0.1109	0.0510293	0.0417167	0.954465	ZNF468	chr19:53342568-53342509
A_33_P3382538	-0.0785569	0.0359039	0.0411961	0.954465	JRKL	chr11:96125502-96125561
A_33_P3383009	-0.105384	0.0504308	0.0494863	0.954465		chr15:074834435-074834494
A_33_P3384657	-0.0752251	0.033132	0.034083	0.954465	BIVM-ERCC5	chr13:103501484-103501543
A_33_P3385477	-0.143607	0.0450926	0.00464489	0.954465	ATAD3B	chr1:1431522-1431581
A_33_P3385882	0.0987715	0.0416613	0.0275035	0.954465	GPR182	chr12:57391276-57391335
A_33_P3385988	0.158503	0.0591276	0.0144877	0.954465	TTLL8	chr22:50453671-50453612
A_33_P3386532	-0.0962084	0.0387348	0.0216996	0.954465	MRPL38	chr17:73900384-73900325
A_33_P3386965	-0.129317	0.0545284	0.0274274	0.954465	PIGM	chr1:159997682-159997623
A_33_P3387300	0.0914302	0.0348412	0.0162524	0.954465	FXR1	chr3:180688091-180693910
A_33_P3387796	0.091178	0.0321079	0.0101602	0.954465	PHLDB1	chr11:118527421-118527480
A_33_P3388016	0.282257	0.0886675	0.00458718	0.954465	TMA7	chr3:48485479-48485537
A_33_P3388806	-0.0778488	0.0293168	0.0149081	0.954465	FPGT-TNNI3K	chr1:74930515-74930574
A_33_P3388855	-0.110833	0.0383402	0.00887633	0.954465	LRPPRC	chr2:44190787-44190728
A_33_P3389271	0.112113	0.0451921	0.0222596	0.954465	IQCF5-AS1	chr3:51908164-51908223
A_33_P3389603	-0.0857137	0.0337572	0.0194037	0.954465		chr6:111630997-111631056
A_33_P3390773	-0.145026	0.0561375	0.0174227	0.954465	TRIM66	chr11:8637153-8637094
A_33_P3391339	0.126834	0.0356684	0.00193015	0.954465	DUXAP10	chr14:19686959-19687018
A_33_P3392052	-0.0878079	0.0386102	0.0338833	0.954465		chr5:147272331-147272272
A_33_P3392097	-0.0737282	0.0352742	0.0490485	0.954465		chr2:95881292-95881351
A_33_P3392187	0.0949048	0.0346848	0.0124177	0.954465	CCDC85A	chr2:56612642-56612701
A_33_P3393013	0.108368	0.0313308	0.00237116	0.954465	PKDCC	chr2:42280622-42280681
A_33_P3393331	-0.130801	0.0410846	0.00462595	0.954465	MFSD6L	chr17:8700757-8700698
A_33_P3393350	-0.105533	0.0445072	0.0274727	0.954465	RHOT2	chr16:724111-724170
A_33_P3394075	-0.142674	0.0651774	0.0405403	0.954465	RIT1	chr1:155867726-155867667
A_33_P3396562	0.101713	0.0420713	0.0249389	0.954465		chr11:89560003-89560062
A_33_P3397180	0.186572	0.0721764	0.0173829	0.954465		chr16:068401287-068401228
A_33_P3397530	0.0988094	0.0338278	0.0082151	0.954465	OR8I2	chr11:55861656-55861715
A_33_P3398065	0.0956911	0.0413365	0.0308378	0.954465	TPD52L1	chr6:125550352-125550411
A_33_P3398946	-0.0929927	0.0324047	0.00926109	0.954465	IRF2BP1	chr19:46387337-46387278
A_33_P3399480	-0.0678438	0.0304663	0.0378622	0.954465		chr6:69344248-69344189
A_33_P3399618	0.132333	0.0584478	0.0343342	0.954465	KLHL33	chr14:20897205-20897146
A_33_P3400263	0.124403	0.0328109	0.00109612	0.938525	CHRAC1	chr8:141527098-141527157
A_33_P3401243	0.0892397	0.0414495	0.0432263	0.954465	OLFML2B	chr1:161953465-161953406
A_33_P3401477	0.0930556	0.0418195	0.0376387	0.954465	FAM13B-AS1	chr5:137372483-137372542
A_33_P3401711	0.0837891	0.0327305	0.0183498	0.954465	USH1G	chr17:72912235-72912176
A_33_P3401753	0.0644239	0.0296794	0.0417909	0.954465	GPR42	chr19:35863239-35863298
A_33_P3401990	-0.425996	0.112054	0.00107091	0.938525	VPREB3	chr22:24095142-24095083
A_33_P3403169	0.0878064	0.0343452	0.0201174	0.954465		chr2:079412619-079412678
A_33_P3403867	-0.0821919	0.0377574	0.0415205	0.954465	PMEPA1	chr20:56227153-56227094
A_33_P3404286	-0.119911	0.0547633	0.0402644	0.954465	ECPAS	chr9:114132775-114132716
A_33_P3405213	-0.198771	0.0589697	0.00294589	0.954465	PECAM1	chr17:62400731-62400672
A_33_P3405429	0.0828931	0.0350004	0.0279679	0.954465	VWA5B1	chr1:20665630-20665689
A_33_P3405864	-0.109597	0.0408326	0.0139281	0.954465		chr15:023158676-023158617
A_33_P3407007	-0.186054	0.0575887	0.00428049	0.954465	LINC00861	chr8:126958051-126957992
A_33_P3407230	0.138277	0.0306844	0.000226375	0.938525		chr19:011634611-011634670
A_33_P3407880	0.147939	0.0571317	0.0178019	0.954465	ANKRD22	chr10:90579787-90579728
A_33_P3409508	0.100122	0.0415312	0.0252663	0.954465	MAPK11	chr22:50703284-50703225
A_33_P3409553	0.0788482	0.030973	0.0193143	0.954465		chr1:16119595-16119654
A_33_P3409665	-0.10209	0.039283	0.0171605	0.954465	DEPDC5	chr22:32211912-32211971
A_33_P3410385	0.108877	0.0464042	0.0290625	0.954465	ARHGAP44	chr17:12893352-12893411
A_33_P3410454	-0.08654	0.0378513	0.0327377	0.954465	GTF2IRD2B	chr7:74559793-74559852
A_33_P3410507	-0.116288	0.0462635	0.0203715	0.954465	CEP170	chr1:243288171-243288112
A_33_P3412125	0.288748	0.133769	0.0431603	0.954465		chr19:21416316-21416375
A_33_P3412160	-0.0992561	0.0450265	0.0392571	0.954465	CLCC1	chr1:109486200-109486141
A_33_P3413020	0.103668	0.0375696	0.0121968	0.954465	CPB2	chr13:46629957-46629898
A_33_P3413404	-0.139049	0.0405493	0.00263327	0.954465	PARVB	chr22:44515673-44515732
A_33_P3413597	0.326383	0.118589	0.0123311	0.954465	NDUFB3	chr2:201950378-201950437
A_33_P3413732	-0.119612	0.0574813	0.0498964	0.954465	PDXDC2P-NPIPB14P	chr16:70026921-70026862
A_33_P3413840	0.144362	0.0657387	0.0398132	0.954465	GK	chrX:30739101-30746989
A_33_P3413905	0.097616	0.0450003	0.0420133	0.954465	ADM2	chr22:50924807-50924866
A_33_P3414017	0.134192	0.0535276	0.0209186	0.954465		chr7:002299242-002299301
A_33_P3414880	-0.117296	0.0509629	0.0325911	0.954465	FMNL1-DT	chr17:43296741-43296682
A_33_P3414982	-0.0816694	0.032495	0.0203517	0.954465	KLHL32	chr6:97578759-97578818
A_33_P3415199	-0.0983532	0.0444988	0.038577	0.954465		chr12:132854829-132854888
A_33_P3415207	-0.0686203	0.0313415	0.0403134	0.954465	MPV17	chr2:27534422-27534363
A_33_P3415957	0.173947	0.0487161	0.00188744	0.954465	GTF2A2	chr15:59931124-59931065
A_33_P3415992	0.0879588	0.0299349	0.00798134	0.954465		chr3:012579086-012579027
A_33_P3416124	-0.100977	0.0448333	0.0354004	0.954465	LOC100130872	chr4:1190500-1190441
A_33_P3416414	-0.0692366	0.0314796	0.0398236	0.954465		chr8:50652922-50652863
A_33_P3418394	-0.0647563	0.0302857	0.0446051	0.954465	ATG12	chr5:115165900-115165841
A_33_P3420035	-0.168238	0.0432949	0.000903686	0.938525	ZNF445	chr3:44482828-44482769
A_33_P3420048	0.056729	0.0265039	0.0444497	0.954465	CSRNP3	chr2:166536204-166536263
A_33_P3421331	-0.132202	0.055509	0.0273205	0.954465	SKOR2	chr18:44746374-44746315
A_33_P3421480	-0.0917205	0.0367546	0.0212255	0.954465		chr17:77389443-77389384
A_33_P3422374	0.0691034	0.0311286	0.0379212	0.954465	C6orf163	chr6:88075101-88075160
A_33_P3422404	-0.121781	0.0406447	0.00693676	0.954465	ACSS1	chr20:25028781-25028722
A_33_P3422897	-0.0863982	0.040404	0.0447492	0.954465	ABCA1	chr9:107624071-107624012
A_33_P3423171	-0.0855767	0.0283119	0.00665946	0.954465	WDR6	chr3:49049479-49049538
A_33_P3424207	-0.147811	0.0476707	0.00557424	0.954465	RABEP2	chr16:28915816-28915757
A_33_P3424507	0.150452	0.0659334	0.0335724	0.954465	OR51F1	chr11:4790483-4790424
A_33_P3428984	-0.0746675	0.0320832	0.0303869	0.954465		chr8:42009230-42009171
A_33_P3455790	0.0737579	0.0348859	0.046824	0.954465	LOC401312	chr7:22689686-22689627
A_33_P3460460	0.0970873	0.0319743	0.00654296	0.954465	LIF-AS2	chr22:30642913-30642972
A_33_P3468017	-0.0976161	0.0366763	0.0149495	0.954465	LINC01342	chr1:1079340-1079399
A_33_P3509019	-0.0847367	0.0358311	0.0278047	0.954465
A_33_P3510335	-0.149924	0.053611	0.0110074	0.954465	WNK1	chr12:978138-978197
A_33_P3523583	-0.0741308	0.0324381	0.033023	0.954465	CIBAR1-DT	chr8:94358755-94358696
A_33_P3547141	-0.0999436	0.039153	0.0194797	0.954465		chr22:042029819-042029878
A_33_P3549091	0.0920307	0.034183	0.0139999	0.954465	RDM1P5	chr17:37237527-37237586
A_33_P3591761	-0.0672444	0.0308427	0.0406971	0.954465	FAM91A1	chr8:124824840-124824899
A_33_P3596355	0.121455	0.0485232	0.0210165	0.954465	LINC00622
A_33_P3666884	-0.164703	0.0603143	0.0129022	0.954465	PNPLA7	chr9:140354470-140354411
A_33_P3677050	-0.0515931	0.0247025	0.0499491	0.954465	REL-DT	chr2:61074954-61074895
A_33_P3677298	-0.0951072	0.0360729	0.0160898	0.954465		chr3:12913015-12912956
A_33_P3679221	0.0936948	0.0390801	0.0260566	0.954465	LINC01618	chr4:53681519-53681578
A_33_P3689678	-0.117381	0.0393041	0.00722502	0.954465	LINC02537	chr6:43808441-43808382
A_33_P3693034	0.0829985	0.0348094	0.0274306	0.954465	CSMD2-AS1	chr1:34350999-34351058
A_33_P3708364	-0.0810366	0.0371695	0.0412762	0.954465	LOC644285	chr5:86614292-86614233
A_33_P3708658	-0.0943737	0.0385887	0.0239335	0.954465		chr11:126220169-126220110
A_33_P3724157	-0.148615	0.0633559	0.0293663	0.954465	DERL3	chr22:24177425-24177366
A_33_P3725324	-0.0768237	0.0334946	0.0324869	0.954465	USP9Y	chrY:14971489-14971548
A_33_P3729375	-0.120535	0.044533	0.0133617	0.954465		chr2:219687183-219687242
A_33_P3738799	-0.0732642	0.0333829	0.0396358	0.954465	SLC25A48-AS1	chr5:134984432-134984373
A_33_P3766667	0.0700981	0.0317792	0.0392428	0.954465	OR10R3P	chr1:158463183-158463242
A_33_P3777207	0.103159	0.0340297	0.00638556	0.954465	MMEL1	chr1:2524332-2524273
A_33_P3782529	0.0861541	0.0393619	0.0401236	0.954465	MIR3936HG	chr5:131647062-131647003
A_33_P3787645	0.0881057	0.0419073	0.0479296	0.954465	CYMP-AS1	chr1:111030362-111030303
A_33_P3791123	0.167478	0.0455769	0.00149048	0.954465	ATP5MGL	chr22:43035995-43035936
A_33_P3792641	-0.104458	0.0318851	0.00368402	0.954465	LOC100144595	chr2:155292578-155292519
A_33_P3807268	0.220746	0.0659783	0.00324507	0.954465	DNAJA1P5	chr1:102359662-102359720
A_33_P3808371	-0.120688	0.0403523	0.00713822	0.954465	LOC107985856	chr2:20701118-20701059
A_33_P3809606	-0.104825	0.0427006	0.023109	0.954465	LOC400212	chr14:51423054-51422995
A_33_P3811287	-0.124328	0.0534102	0.030488	0.954465	HUWE1	chrX:53561537-53561478
A_33_P3842886	-0.0827491	0.0325106	0.0192137	0.954465	POLM	chr7:44111921-44111862
A_33_P3865962	0.0699538	0.0302919	0.031462	0.954465	LINC02869	chr4:61146468-61146409
A_33_P3881262	-0.161911	0.0610698	0.0150552	0.954465	CSF3R	chr1:36931755-36931696

## Sheet: 3. EWAS prevalent CD Individual
ProbeID	estimate	std.error	pval	FDR	gene_HGNC	CHR	MAPINFO
cg00122679	0.0907059	0.0395924	0.0222174	0.942963	CPXM2	10	125673028
cg00124432	-0.111036	0.0520183	0.0330953	0.9651	HCG17;HCG18;TRIM39	6	30294015
cg00139092	-0.0643241	0.0300975	0.0328783	0.9651	KCP	7	128530129
cg00554437	-0.0616349	0.0301297	0.041109	0.971178	RP11-478C1.7;ZFYVE28	4	2304832
cg00715696	0.0761881	0.0384172	0.0476805	0.980075	GSE1	16	85660534
cg00728848	0.0621183	0.0296255	0.0363182	0.96812	GFOD1	6	13483832
cg00845319	-0.0382743	0.0193615	0.0483963	0.980729	PTAFR	1	28520623
cg00847044	0.0514737	0.0257493	0.0459343	0.976995	CFAP99;RP11-503N18.1;ZFYVE28	4	2419822
cg00946507	0.0760178	0.0371669	0.0411435	0.971208	RECQL5	17	73627743
cg00948274	-0.0632128	0.0244032	0.009758	0.887816	CAPN15;LA16c-366D1.3	16	599580
cg00964055	0.052841	0.0187884	0.00503471	0.836054	NUP43;PCMT1	6	150070705
cg00964055	0.052841	0.0187884	0.00503471	0.836054	NUP43;PCMT1	6	150070705
cg00978519	-0.0692906	0.0291524	0.0176903	0.932082	ITGB1	10	33224744
cg01027397	0.0601996	0.0293677	0.0406969	0.971178	RP5-1186N24.3;ZBED9	6	28554788
cg01101058	0.0760681	0.0331621	0.0220528	0.942636	SRSF5	14	70235157
cg01159793	0.0554302	0.021628	0.0105583	0.889537	COPS9	2	241069144
cg01199327	0.131142	0.0610617	0.0320391	0.962783	CD82;RP11-58K22.5	11	44626750
cg01253676	0.0631322	0.0307455	0.0403529	0.971178	TAPBP	6	33280212
cg01367587	-0.059226	0.0241661	0.0144622	0.912322	INTS1	7	1538338
cg01523769	0.0927914	0.0349383	0.00806417	0.878989	ANKRD11	16	89406260
cg01529207	-0.111729	0.0341737	0.00112276	0.753757	NDUFA6;NDUFA6-DT;RP1-257I20.14	22	42485811
cg01649611	-0.121359	0.0407797	0.00300692	0.816056	THADA	2	43521066
cg01674119	-0.100918	0.0332711	0.00249623	0.803159	AIF1	6	31583231
cg01791232	0.0876875	0.0382032	0.0219683	0.942636	KREMEN1;chr22-38_28785274-29006793.1	22	29469490
cg01796075	0.0429066	0.0186935	0.0219694	0.942636	PEAR1	1	156878573
cg01842890	-0.127146	0.0607107	0.0365492	0.968174	HCG17;HCG18	6	30292264
cg01856023	0.0690846	0.0348922	0.0480434	0.980075	PLCG2	16	81969883
cg01953429	0.102855	0.0425365	0.0158221	0.921295	UVSSA	4	1367848
cg01984858	0.106819	0.0404416	0.00841641	0.880032	RP5-1186N24.3;ZBED9	6	28555079
cg02045285	0.105756	0.047904	0.0275438	0.95563	CTB-58E17.3;MLLT6	17	36861674
cg02092590	0.0715781	0.0318021	0.0246677	0.947791	KLF6	10	3827595
cg02117685	-0.0518787	0.0234945	0.0275121	0.95563	RECQL5	17	73627603
cg02240622	-0.0683389	0.0269206	0.0113161	0.892448	PLCB2	15	40601467
cg02244374	-0.048709	0.0238204	0.0411885	0.971395	USP42	7	6197678
cg02249841	-0.048946	0.0231363	0.0346849	0.965806	CD81;CD81-AS1	11	2397784
cg02300390	0.0735945	0.0365632	0.0444622	0.975571	KCNK10	14	88788343
cg02603251	-0.0558441	0.0209774	0.00791742	0.878989	CTB-109A12.1;CYFIP2	5	156798048
cg02629205	0.0676171	0.0277527	0.015045	0.918916	ZFYVE28	4	2418921
cg02681858	-0.0750556	0.0247424	0.00249384	0.803159	THUMPD2	2	39965301
cg02726121	0.0933153	0.0279683	0.000886718	0.735553	GATA4	8	11561531
cg02735919	0.0487552	0.0206619	0.0185247	0.933602	MRPS21	1	150265649
cg02863594	0.157156	0.0490393	0.00140472	0.767914	TAPBP	6	33280199
cg02883668	0.21105	0.0654379	0.00130864	0.764677	KCNK10	14	88791298
cg02908120	-0.0955047	0.0485805	0.0496477	0.981185	CMTR2	16	71321318
cg03218198	0.12501	0.0409244	0.00232624	0.801148	CAPN15	16	588562
cg03228288	0.115746	0.0566461	0.0413406	0.971395	ZNF83	19	53141778
cg03286774	0.0619004	0.0303067	0.0414261	0.971395	SPG7	16	89590357
cg03333634	0.11891	0.040502	0.00341861	0.825019	GATA4	8	11555251
cg03630088	0.0794085	0.0299111	0.00808899	0.878989	CPXM2	10	125651526
cg03682719	0.118513	0.0576177	0.0400139	0.971178	ZBED9	6	28584103
cg03814389	-0.0510312	0.0238451	0.0326409	0.965015	ZFYVE28	4	2388906
cg03828109	-0.0814756	0.0351599	0.0207338	0.939701	P2RX5;P2RX5-TAX1BP3	17	3600356
cg03860020	0.0923436	0.0451378	0.041095	0.971178	RASGRP2	11	64510466
cg03869874	0.0736727	0.0300798	0.0145241	0.912322	NAXD;RP11-90L1.8	13	111267849
cg04167595	0.0687237	0.0293038	0.0192534	0.936765	GATA4	8	11555548
cg04259752	-0.102059	0.0310746	0.00106564	0.749123	ENTPD4;LOXL2	8	23262159
cg04304802	-0.0519499	0.0261994	0.0477154	0.980075	CDH23	10	73499965
cg04477203	0.0676249	0.0274405	0.0139279	0.911329	ARAP3	5	141061883
cg04498624	-0.0447074	0.0214608	0.0375425	0.969842	UVSSA	4	1365689
cg04567435	0.116367	0.050787	0.0222008	0.942885	GSE1	16	85687652
cg04610897	-0.0609778	0.0239432	0.0110543	0.890076	CD81	11	2418102
cg04630273	-0.063148	0.0265445	0.01759	0.931038	ZBTB46	20	62406879
cg04651621	0.097132	0.048803	0.0468912	0.979812	HCG17;HCG18	6	30292292
cg04654716	-0.0346883	0.0174958	0.0477399	0.980075	CTD-2377O17.1;FAM169A	5	74162924
cg04678230	-0.0534068	0.027072	0.0488583	0.980729	TAPBP;ZBTB22	6	33283189
cg04764416	-0.0701692	0.033296	0.0353842	0.965806	NDUFA6;NDUFA6-DT;RP1-257I20.14	22	42487145
cg04879696	0.0541841	0.0271052	0.0459345	0.976995	SPG7	16	89574810
cg04961235	0.153085	0.0539125	0.00463044	0.830153	PAPOLB;RADIL	7	4901628
cg05001992	0.101128	0.0393436	0.010334	0.889132	WDR59;ZNRF1	16	75033300
cg05183487	0.0521055	0.0263117	0.0480039	0.980075	TUBB3	16	89992959
cg05195318	-0.106188	0.0523417	0.0428076	0.973017	CYFIP2	5	156722426
cg05380885	0.0491821	0.0244281	0.0444045	0.975518	NMNAT2	1	183274661
cg05493336	0.0418189	0.0177211	0.0185174	0.933602	ANKRD11;RP1-168P16.2	16	89469845
cg05557291	0.102641	0.0470102	0.0292948	0.95893	KDM2B	12	121958763
cg05608261	-0.0446316	0.022582	0.0484412	0.980729	UBASH3B	11	122647924
cg05654361	-0.0496276	0.022872	0.0303092	0.959199	ABCA3	16	2338111
cg05674406	-0.0469339	0.0234554	0.045724	0.976938	INTS1	7	1541901
cg05694840	0.112539	0.0494271	0.0230505	0.944713	MYOD1	11	17743080
cg05699304	-0.0799563	0.0388202	0.0397479	0.971178	ARHGEF10L	1	17956219
cg05700142	0.127835	0.0505339	0.0116034	0.896373	TAPBP	6	33280454
cg05760722	0.102544	0.0444089	0.0211873	0.940596	SCN8A	12	52115238
cg06100618	-0.0855166	0.0379176	0.0243758	0.947064	RIMBP2	12	131077533
cg06114471	-0.141022	0.044328	0.00152118	0.775416	RP11-146F11.5;ZNF785	16	30597305
cg06135480	0.077788	0.0299721	0.0096187	0.886652	GSE1	16	85644718
cg06233738	-0.130293	0.0524139	0.0131232	0.905518	ANKRD11;RP1-168P16.2	16	89459257
cg06297023	0.0617508	0.023894	0.00992762	0.888051	SPG7	16	89607162
cg06375761	0.136674	0.0607235	0.0246677	0.947791	TAPBP	6	33280408
cg06385584	0.0932596	0.0303408	0.00218396	0.801148	ZNF786	7	148784696
cg06460691	-0.0395864	0.0180307	0.0284077	0.95563	CTD-2377O17.1;FAM169A	5	74162851
cg06551464	0.0512913	0.0237706	0.0312368	0.960612	CAPN15;MIR3176	16	592317
cg06587243	-0.138366	0.0603227	0.0220581	0.942636	USP42	7	6145105
cg06589109	-0.0396746	0.0197878	0.0452908	0.975872	GSE1	16	85690690
cg06850852	-0.19951	0.0536758	0.000215357	0.587314	UVSSA	4	1340206
cg06871246	0.138997	0.0655454	0.0342569	0.965412	UVSSA	4	1363661
cg06871646	0.0922203	0.0290227	0.00154108	0.775416	OR7E155P;OR7E37P	13	42016333
cg07179872	0.126713	0.0554477	0.0225525	0.943665	PCDHGA1;PCDHGA10;PCDHGA11;PCDHGA2;PCDHGA3;PCDHGA4;PCDHGA5;PCDHGA6;PCDHGA7;PCDHGA8;PCDHGA9;PCDHGB1;PCDHGB2;PCDHGB3;PCDHGB4;PCDHGB5;PCDHGB6;PCDHGB7	5	140802135
cg07240000	-0.052784	0.0243642	0.0305632	0.959199	ARHGEF10L	1	17878538
cg07396047	0.0724208	0.0328435	0.0277302	0.95563	KLHDC4	16	87735077
cg07433411	-0.0764564	0.0365489	0.03676	0.968764	RIMBP2	12	130953785
cg07452625	0.0756967	0.0279626	0.00692908	0.865402	SPG7	16	89598568
cg07676145	-0.0429614	0.0212818	0.0438436	0.975098	CDH23	10	73506646
cg07775601	-0.0451806	0.0212397	0.0337041	0.9651	ZFYVE28	4	2388738
cg07793148	0.0710028	0.0344499	0.0396137	0.971178	PIK3CD;PIK3CD-AS1	1	9712988
cg07796002	0.0922482	0.0299538	0.00214157	0.801148	ARHGEF1	19	42392337
cg07810106	0.0699041	0.0260293	0.00738624	0.871759	P4HA2;SLC22A4	5	131630122
cg07810106	0.0699041	0.0260293	0.00738624	0.871759	P4HA2;SLC22A4	5	131630122
cg07811110	0.114186	0.0373546	0.00230963	0.801148	SLC6A15	12	85307131
cg07821160	-0.0986278	0.0485816	0.0426643	0.973017	PTAFR	1	28504285
cg08068007	-0.0581253	0.0260453	0.0259044	0.949375	ABLIM2	4	8126221
cg08127916	-0.0455115	0.0218975	0.0379839	0.970113	UBASH3B	11	122643989
cg08141245	0.053776	0.0242142	0.026634	0.951991	AC087294.2;TMEM11	17	21117936
cg08166720	-0.0822251	0.0358584	0.0220972	0.942636	RNA5SP434;ZZEF1	17	3960489
cg08197981	-0.0612277	0.0240099	0.0109499	0.889537	SPG7	16	89595769
cg08224785	0.0995561	0.0347206	0.0042453	0.828648	CYFIP2	5	156696189
cg08383705	-0.0608401	0.0276165	0.0278696	0.95563	TUBB3	16	90002862
cg08575122	0.0604533	0.0304418	0.047381	0.980075	ITGB1;RP11-462L8.1	10	33269417
cg08726900	0.103769	0.0381271	0.00663394	0.857199	ANKRD11	16	89550474
cg08745329	0.0514214	0.0229264	0.0251702	0.948808	PFKFB3	10	6189073
cg08770771	-0.0513816	0.0233779	0.0282375	0.95563	TAPBP	6	33276448
cg08847761	-0.0575238	0.0243652	0.0184641	0.933602	INTS1	7	1513089
cg08896030	0.0377949	0.0188405	0.0451785	0.975872	RECQL5;SMIM5	17	73636250
cg08927754	-0.0733424	0.0283421	0.00983161	0.887895	ANKRD11	16	89344197
cg09011746	0.121206	0.0484703	0.0125921	0.902927	CMTR2	16	71316773
cg09033641	-0.0521641	0.0257317	0.0429612	0.973017	ANKRD11	16	89436838
cg09080030	0.0887118	0.0413076	0.0320386	0.962783	SRRM2	16	2820366
cg09123615	-0.0748567	0.0285073	0.00880357	0.883145	ABLIM2	4	7986477
cg09190795	-0.0481968	0.0234685	0.0403231	0.971178	CAPN15;MIR5587	16	585171
cg09414045	0.11285	0.0377224	0.00285834	0.814975	AMPD2;GNAT2	1	110162465
cg09664550	0.0739992	0.0323479	0.0224146	0.943166	ITGB1;RP11-462L8.1	10	33294358
cg09681286	-0.0745473	0.0347921	0.0324352	0.964576	ABCA3	16	2334256
cg09702453	-0.0460332	0.0231445	0.0470397	0.980075	UVSSA	4	1362219
cg09852427	0.0490511	0.0228943	0.032447	0.964576	ARHGEF10L	1	17973011
cg09945896	-0.063652	0.0306266	0.0379903	0.970113	ABCA3	16	2335328
cg10069666	-0.0614158	0.02465	0.012917	0.903627	BAIAP2L1;BRI3	7	97922154
cg10078688	0.120793	0.0479661	0.011982	0.900395	OXR1	8	107290576
cg10088715	0.0493906	0.0229633	0.0317795	0.962213	RP11-6O2.4;SYNM	15	99672863
cg10115348	-0.116071	0.0401241	0.00391927	0.828648	ARHGEF10L	1	17865653
cg10123662	0.129423	0.0470614	0.00608918	0.845702	ARHGEF10L	1	17865713
cg10202457	0.101144	0.038252	0.00834614	0.878989	NMNAT2	1	183387751
cg10275969	-0.0676848	0.0264477	0.0106696	0.889537	ABCA3	16	2326752
cg10325478	0.0865728	0.041307	0.0364029	0.96812	KCNK10	14	88793021
cg10451078	0.105578	0.0402439	0.00886641	0.884383	GATA4	8	11560851
cg10469980	-0.0544066	0.0240307	0.0238325	0.9468	GSE1	16	85660101
cg10507156	-0.0787595	0.0349818	0.0246225	0.947791	KDM2B	12	121903328
cg10578938	0.0887091	0.0355661	0.0128197	0.903627	CYFIP2	5	156695410
cg10674793	0.0864942	0.0367205	0.0187336	0.934506	DVL3;EIF2B5	3	183872704
cg10704534	-0.05237	0.020278	0.00997881	0.888238	KDM2B;MIR7107	12	121882208
cg10866709	0.0892135	0.0279321	0.00145704	0.77432	GATA4	8	11561361
cg10896676	0.0935366	0.037009	0.0116778	0.898321	FAT1	4	187517794
cg11111740	0.111361	0.0493187	0.0242083	0.9468	ZBED9	6	28584288
cg11191210	0.0776768	0.036321	0.0327621	0.9651	VGLL2	6	117585815
cg11235697	0.0902774	0.0336607	0.00746761	0.872013	UQCRH	1	46774670
cg11279454	0.085031	0.039312	0.0308317	0.959624	TAPBP	6	33277914
cg11390978	0.0981664	0.0390423	0.0121152	0.900584	SIN3B	19	16986831
cg11402700	0.182179	0.0645372	0.00487618	0.836038	NAXD;RP11-90L1.8	13	111267793
cg11414709	0.0973907	0.0291743	0.000881128	0.735553	RP5-1186N24.3;ZBED9	6	28555055
cg11420883	0.0873382	0.0437763	0.0463643	0.977512	PAPOLB;RADIL	7	4901523
cg11527772	-0.0752783	0.0285678	0.00857059	0.880941	HLA-DOA	6	32972093
cg11616560	0.0500726	0.0253098	0.0482201	0.980398	CTB-58E17.9;MLLT6	17	36873351
cg11639984	-0.0701617	0.0228775	0.00223438	0.801148	CPXM2	10	125617197
cg11680826	0.0746743	0.0379924	0.0496926	0.981185	ZNF383;ZNF585B	19	37710094
cg11705746	-0.0799955	0.0376455	0.0338878	0.9651	CD81;CD81-AS1	11	2398061
cg11730703	0.0827763	0.041392	0.0458518	0.976938	INF2	14	105167607
cg11742472	0.0878432	0.0370665	0.0180251	0.932082	ARHGEF10L	1	18010807
cg11893951	0.144242	0.0456981	0.00165635	0.776845	ARAP3	5	141061521
cg11969144	-0.122835	0.0487674	0.0119659	0.900395	LMO4	1	87797684
cg11970254	-0.0661196	0.0275158	0.0164844	0.925815	MIR4747;UHRF1	19	4932662
cg12012426	0.233038	0.0896217	0.00948386	0.88546	UVSSA	4	1366463
cg12087627	-0.0456466	0.0220726	0.0389522	0.970681	ZZEF1	17	3911415
cg12128017	0.0963634	0.0358593	0.00735002	0.871554	EPHA10	1	38230769
cg12164321	0.0638607	0.0307479	0.0381202	0.970116	CPXM2	10	125651085
cg12214617	0.0523342	0.0257233	0.0422215	0.973017	ARHGEF1	19	42405234
cg12221713	-0.0762178	0.0378432	0.0443317	0.975518	ZFYVE28	4	2332560
cg12290764	-0.0442496	0.022457	0.0491271	0.980729	POLE4	2	75185568
cg12351310	-0.0697169	0.0316634	0.0279561	0.95563	NDUFS4	5	52937992
cg12830671	-0.0575521	0.0199395	0.00399981	0.828648	CDH23	10	73335297
cg12877039	0.116795	0.0489308	0.0172145	0.927843	PCDHGA1;PCDHGA10;PCDHGA11;PCDHGA12;PCDHGA2;PCDHGA3;PCDHGA4;PCDHGA5;PCDHGA6;PCDHGA7;PCDHGA8;PCDHGA9;PCDHGB1;PCDHGB2;PCDHGB3;PCDHGB4;PCDHGB5;PCDHGB6;PCDHGB7;PCDHGC3	5	140857192
cg12878183	0.0763266	0.0309394	0.0138297	0.911329	ABCA17P;ABCA3	16	2389707
cg12878382	-0.0672623	0.0274236	0.0143856	0.912322	UVSSA	4	1360387
cg12888660	0.0671668	0.0294218	0.0226915	0.943808	KDM2B;RP13-941N14.1	12	122018449
cg13132775	0.0795297	0.0325978	0.014909	0.918266	HLA-DOA	6	32978140
cg13191049	0.0933089	0.0366309	0.0110395	0.889723	RP11-654A16.3;SYNM	15	99645663
cg13262687	0.0968913	0.0330839	0.00349857	0.828648	AC093887.1;POU4F2	4	147559579
cg13338798	0.0754018	0.0355996	0.0344708	0.965806	RP5-1186N24.3;ZBED9	6	28557846
cg13376158	0.0509404	0.0230403	0.0273166	0.95563	NT5C;RP11-649A18.3	17	73128023
cg13396060	0.0689972	0.0282513	0.0148055	0.916739	AKT3	1	243670224
cg13558899	-0.0499971	0.0243705	0.0405312	0.971178	MSI2	17	55665232
cg13638257	0.115428	0.0559449	0.0394053	0.971178	TAPBP	6	33280436
cg13654253	-0.132259	0.057145	0.0208903	0.940379	P4HA2;SLC22A4	5	131629910
cg13654253	-0.132259	0.057145	0.0208903	0.940379	P4HA2;SLC22A4	5	131629910
cg13740185	0.0499813	0.022674	0.0277781	0.95563	C10orf105;CDH23	10	73486801
cg13795234	0.112753	0.0459564	0.0143559	0.912322	SRSF5	14	70233693
cg13816414	-0.1378	0.0696015	0.0480562	0.980075	RIMBP2	12	130935796
cg13871187	0.123562	0.0442308	0.00533435	0.842039	ABLIM2	4	7967393
cg14036041	-0.120205	0.0607431	0.0481616	0.9802	INTS1	7	1543936
cg14039343	0.051642	0.0250946	0.0399161	0.971178	RGL2;TAPBP	6	33267684
cg14054883	0.0746903	0.0354031	0.0351904	0.965806	SYK	9	93619467
cg14096180	0.0474899	0.0227772	0.0373805	0.969842	AP003419.11;CLCF1;CTC-1337H24.4;RAD9A	11	67141628
cg14234176	0.145023	0.0416681	0.000527175	0.684194	SCRIB	8	144887661
cg14251267	-0.0987884	0.0497864	0.0475615	0.980075	ZBTB46	20	62406428
cg14251555	-0.0620822	0.0305842	0.0426928	0.973017	RECQL5;SAP30BP	17	73663432
cg14417099	-0.0870206	0.0343634	0.0115155	0.894976	PCMT1	6	150073879
cg14419102	0.0683548	0.0347995	0.0498409	0.981185	TAPBP	6	33280400
cg14529598	0.163451	0.0615064	0.00802625	0.878989	ABLIM2	4	8098851
cg14664412	-0.0877246	0.0367866	0.0173201	0.92837	CSTA	3	122044043
cg14666113	0.127487	0.0566878	0.0247817	0.947791	GATA4	8	11561724
cg14696348	-0.0627385	0.0231655	0.00690411	0.865402	MC1R;RP11-566K11.7;TUBB3	16	89984517
cg14712262	-0.0744039	0.0231513	0.00136108	0.765773	RP11-478C1.7;ZFYVE28	4	2299172
cg14739785	-0.0719992	0.0308994	0.0200421	0.939593	RIMBP2;RP11-662M24.2	12	131127767
cg14754427	-0.0633694	0.028325	0.0255398	0.948808	DERA	12	16135308
cg14761923	-0.0418743	0.0191116	0.0287297	0.95698	UVSSA	4	1370502
cg14804706	0.0863163	0.036183	0.0172814	0.928092	CD81	11	2416749
cg14998713	-0.154005	0.0730085	0.0352145	0.965806	ETS1;MIR6090	11	128391908
cg15051226	0.0674715	0.0265985	0.0113763	0.892448	RP5-1186N24.3;ZBED9	6	28555118
cg15208375	0.0874154	0.043354	0.0440924	0.975158	AC007796.1;TSHZ3	19	31841555
cg15233892	0.0744957	0.0314146	0.0179522	0.932082	VGLL2	6	117591433
cg15422644	-0.067732	0.0332105	0.0417239	0.97238	SCN8A	12	52116112
cg15581061	-0.0928344	0.0247639	0.000190166	0.587136	RIMBP2;RP11-117L5.1	12	130911541
cg15688324	-0.0771678	0.0350705	0.0280597	0.95563	ABLIM2	4	8102944
cg15732107	0.189091	0.0613193	0.00211306	0.799388	RIMBP2;RP11-662M24.2	12	131171530
cg15765380	0.0659684	0.0308525	0.0327971	0.9651	SIAH2	3	150477722
cg15835713	-0.0799271	0.0321893	0.0132263	0.905518	FAM169A	5	74147080
cg15857627	0.0679674	0.0240526	0.00483114	0.834701	RIMBP2;RP11-662M24.2	12	131174829
cg15868208	-0.0539072	0.0234846	0.0219609	0.942636	ATG16L2	11	72536190
cg15934674	-0.0578469	0.029441	0.049769	0.981185	MRPS21	1	150266645
cg15976779	0.0518746	0.0253814	0.0412919	0.971395	INTS1	7	1529888
cg16004738	-0.0489474	0.0238612	0.0405527	0.971178	INF2	14	105155327
cg16050333	-0.0618864	0.0306332	0.0436837	0.974535	SRSF5	14	70234252
cg16051002	-0.111275	0.0501143	0.0266627	0.952472	CH17-140K24.2;CH17-140K24.7;PCDHB11	5	140579160
cg16058430	-0.119445	0.05887	0.0427861	0.973017	STPG1	1	24729384
cg16060740	0.0870323	0.0341005	0.0108846	0.889537	C1orf159	1	1023891
cg16075139	0.0656762	0.0257238	0.010856	0.889537	CD81	11	2406923
cg16147932	0.0639283	0.0239959	0.00787033	0.878989	INF2	14	105165186
cg16186938	-0.0631301	0.0306034	0.0394412	0.971178	RP5-1186N24.3;ZBED9	6	28555324
cg16382322	0.0785673	0.0299311	0.00882771	0.883153	ARAP3	5	141061902
cg16412148	-0.113415	0.0489182	0.0206695	0.9396	MRPS17	7	56016941
cg16655291	-0.147854	0.0639019	0.0209293	0.940587	KDM2B	12	122012243
cg16657453	0.08275	0.0376497	0.0282369	0.95563	SREBF1	17	17735704
cg16679343	0.0564408	0.0250341	0.0244243	0.947064	C1orf159	1	1052949
cg16710656	0.0617357	0.0265311	0.0202122	0.939593	ANKRD11	16	89381968
cg16780078	0.091367	0.0351274	0.009462	0.88546	KCNK10	14	88788422
cg16797714	0.0543782	0.0249581	0.0296323	0.959199	SCRIB	8	144898325
cg16844941	0.0839767	0.0365336	0.0217776	0.941864	GATA4	8	11555178
cg17093615	0.102464	0.0505878	0.0431422	0.973538	P2RX5;P2RX5-TAX1BP3	17	3585069
cg17140815	0.0566126	0.0282892	0.0457002	0.976938	ATP6V1F;KCP;RP11-309L24.2	7	128502651
cg17146526	-0.0882898	0.0394649	0.0255437	0.948808	LINC01305	2	175192666
cg17279912	0.112771	0.0379963	0.00308537	0.816056	NAXD;RP11-90L1.8	13	111267790
cg17313945	0.0972694	0.0473791	0.0403901	0.971178	HLA-DOA	6	32977983
cg17340492	0.0563227	0.0251691	0.0255038	0.948808	NMRK2	19	3932951
cg17393635	0.0628579	0.0234355	0.00746258	0.872013	CD37;CTC-301O7.4	19	49843565
cg17480669	-0.0800291	0.0317633	0.0119394	0.900395	RPL37	5	40835317
cg17510922	-0.0718998	0.0365208	0.0493213	0.980729	ITGA4	2	182386517
cg17526462	-0.0547127	0.0238304	0.0219326	0.942636	WDFY4	10	49892927
cg17589866	0.125135	0.0415571	0.00268246	0.810111	ALK	2	29643465
cg17714703	0.128325	0.0457186	0.00512244	0.839	UHRF1	19	4912221
cg17924520	-0.0649208	0.0328026	0.0481358	0.9802	USP42	7	6188871
cg18001435	0.0756631	0.038036	0.0470077	0.980075	NAXD	13	111291955
cg18007268	0.122017	0.0461522	0.00835488	0.878989	ABLIM2	4	8074192
cg18169610	0.0655076	0.0269399	0.0152452	0.920665	CD81	11	2415617
cg18284427	0.0979757	0.0436079	0.0249226	0.948164	PIK3CD;PIK3CD-AS1	1	9713284
cg18353226	0.089414	0.0358274	0.0127672	0.903627	TAPBP	6	33280390
cg18392016	-0.101487	0.0498189	0.0419665	0.972817	VGLL2	6	117591684
cg18404112	0.0401243	0.0194236	0.0391666	0.970964	SCRIB	8	144893173
cg18618429	-0.0840611	0.0394955	0.0336046	0.9651	CSTA	3	122043865
cg18645335	0.074735	0.0356766	0.0364957	0.968163	FCHO1	19	17858607
cg18930100	0.0838588	0.0357896	0.0193641	0.936765	TAPBP	6	33280478
cg19049194	0.0502275	0.0245505	0.0410859	0.971178	LINC01305	2	175193754
cg19143959	-0.0681256	0.0306602	0.0265627	0.951819	PLCB2	15	40572794
cg19285552	0.0666654	0.0237682	0.00515444	0.839	ATG16L2	11	72525216
cg19416088	-0.106329	0.0455593	0.0198446	0.939593	UQCR10;ZMAT5	22	30162989
cg19588649	0.0758433	0.0312115	0.0153134	0.920665	ABLIM2	4	8137155
cg19622569	-0.0855855	0.0293303	0.00361933	0.828648	UVSSA	4	1368560
cg19638398	0.0861206	0.0331041	0.00944867	0.88546	COPS9	2	241076131
cg19685285	0.0746726	0.0343299	0.0299038	0.959199	WDFY4	10	50010529
cg19686001	0.116021	0.0343676	0.000770444	0.722468	SLC6A15	12	85307080
cg19713959	0.0576264	0.0238133	0.0157401	0.921274	FYN	6	112092994
cg19822214	0.0490395	0.0247134	0.0475527	0.980075	CNOT3	19	54641139
cg19847601	-0.0425262	0.0208747	0.0419491	0.972817	RP11-6O2.4;SYNM	15	99670282
cg19996501	0.0907677	0.0387131	0.0192841	0.936765	VGLL2	6	117585479
cg20079298	-0.179148	0.068858	0.00944469	0.88546	PLCB2	15	40572326
cg20207973	0.0608564	0.0285516	0.0333489	0.9651	BAIAP2L2	22	38506712
cg20213329	-0.209909	0.0824058	0.0110387	0.889723	ZFYVE28	4	2401542
cg20274950	0.0916529	0.0402535	0.0230495	0.944713	FAT1	4	187647402
cg20283498	-0.0661197	0.0274412	0.016195	0.924489	CDH23	10	73387917
cg20349625	0.0643798	0.0294766	0.0292377	0.958889	PLCG2	16	81804389
cg20461704	-0.0699055	0.0283918	0.0140146	0.911463	SH3GLB1	1	87179284
cg20544410	0.0592724	0.0294291	0.0443285	0.975518	AC087294.2;TMEM11	17	21117924
cg20921659	-0.0425039	0.0173887	0.0147211	0.915415	ALK	2	29698784
cg20938085	-0.107787	0.0545111	0.0483384	0.980729	PCDHGA1;PCDHGA2;PCDHGA3;PCDHGA4;PCDHGA5;PCDHGA6;PCDHGA7;PCDHGA8;PCDHGB1;PCDHGB2;PCDHGB3;PCDHGB4	5	140768230
cg21108085	-0.0688865	0.0321552	0.0324634	0.964576	CD82	11	44591098
cg21139312	0.0917444	0.0421494	0.0297915	0.959199	MSI2	17	55663225
cg21193071	-0.0600403	0.0237954	0.0118176	0.898321	RP11-216B9.9;SPTAN1	9	131395133
cg21200539	0.115057	0.0398013	0.0039441	0.828648	POU4F2	4	147562073
cg21213388	0.0739098	0.0287067	0.0102083	0.888238	C9orf116	9	138387515
cg21224759	0.0882564	0.0378458	0.0199415	0.939593	PIN4	X	71401335
cg21310636	-0.0859004	0.0327939	0.0089712	0.88546	APOBEC3C;APOBEC3D	22	39408909
cg21368354	0.131867	0.0405084	0.00117922	0.761765	NAXD;RP11-90L1.8	13	111267856
cg21544644	-0.193506	0.0431366	8.2988e-06	0.254797	ZFYVE28	4	2359942
cg21645973	0.0383462	0.0191031	0.0450423	0.975872	ARHGEF10L	1	17914070
cg21689613	0.0577907	0.0283396	0.0417485	0.972583	CNTD1;COA3	17	40950290
cg21702506	0.0974874	0.0449353	0.0303374	0.959199	SLC6A15	12	85306648
cg21790461	0.0645393	0.0289076	0.0258443	0.94909	UVSSA	4	1376261
cg21851534	0.0562986	0.0269272	0.036855	0.968868	ZZEF1	17	3907994
cg22033476	-0.122012	0.041221	0.00316574	0.81827	THADA	2	43532275
cg22048922	0.0525546	0.0255742	0.0401986	0.971178	NMRK2	19	3938802
cg22180410	0.045513	0.021374	0.0335219	0.9651	FAT1	4	187646446
cg22228296	0.0477697	0.0243138	0.0497846	0.981185	RNF7	3	141457315
cg22301854	-0.0598075	0.0278892	0.0322888	0.964345	ABLIM2	4	8081109
cg22387890	-0.273343	0.138885	0.0493925	0.98084	USP42	7	6145595
cg22395019	0.0579439	0.0258981	0.0255298	0.948808	GALNT14	2	31361692
cg22590522	-0.0502399	0.0227676	0.0276156	0.95563	RECQL5;SMIM5	17	73629390
cg22677124	-0.0697597	0.0220215	0.0015929	0.77613	ZAP70	2	98354060
cg22772300	0.0776961	0.027799	0.00531247	0.842039	USP42	7	6194677
cg22833809	0.0417896	0.0199579	0.0365768	0.968174	TMC6;TMC8	17	76129984
cg22854223	-0.0451278	0.0228378	0.0484882	0.980729	CD82	11	44586505
cg22867156	-0.0822684	0.0377397	0.0295498	0.959199	RP5-1186N24.3;ZBED9	6	28555664
cg22883125	0.0778382	0.03893	0.0458925	0.976938	GATA4	8	11540758
cg22966895	-0.0505862	0.021505	0.0188971	0.936117	RGL2;TAPBP	6	33268050
cg23271556	0.0714042	0.0255497	0.00531592	0.842039	FAT1	4	187646055
cg23350065	0.066054	0.0329354	0.0452327	0.975872	UHRF1	19	4909600
cg23462242	0.0902606	0.0392507	0.021722	0.941693	CYFIP2	5	156696185
cg23530850	0.0843223	0.0389319	0.0306151	0.959199	GSE1	16	85647010
cg23819679	-0.0895591	0.043072	0.0379015	0.969842	MRPS21	1	150266488
cg23864283	0.0506152	0.023583	0.032145	0.962787	INTS1	7	1529015
cg23867673	0.0634076	0.027621	0.0219493	0.942636	CDH23	10	73404170
cg23877401	-0.0933085	0.0454358	0.0403284	0.971178	KDM2B;RP13-941N14.1	12	122017247
cg23879263	-0.047124	0.0227594	0.0387156	0.970669	KDM2B	12	121978205
cg24168549	-0.0938421	0.0358837	0.00908229	0.88546	THADA	2	43654130
cg24177983	0.0497995	0.0214072	0.0202461	0.939593	CD81;CD81-AS1	11	2398403
cg24282826	0.0888314	0.034172	0.00950261	0.88546	AP000304.12;ATP5PO;LINC00649	21	35288546
cg24296036	-0.0553592	0.0188667	0.00343697	0.825019	RIMBP2	12	130925482
cg24305381	-0.0554827	0.0256238	0.0306536	0.959354	LRRC41;UQCRH	1	46769030
cg24320816	-0.0542418	0.0273484	0.04766	0.980075	GFOD1	6	13372573
cg24378095	0.0841661	0.024834	0.000734655	0.722468	HCG17;HCG18;TRIM39	6	30295029
cg24457649	0.0809064	0.0344709	0.0191578	0.936403	C10orf105;CDH23	10	73472344
cg24595261	0.0464387	0.0227934	0.041932	0.972817	RAB32	6	146864491
cg24696151	-0.0497351	0.023919	0.0378992	0.969842	HLA-DOA	6	32975986
cg24752563	0.11391	0.0433057	0.00868987	0.882158	CD81	11	2410796
cg24954895	0.0881442	0.0430341	0.0408539	0.971178	PCDHGA1;PCDHGA10;PCDHGA11;PCDHGA2;PCDHGA3;PCDHGA4;PCDHGA5;PCDHGA6;PCDHGA7;PCDHGA8;PCDHGA9;PCDHGB1;PCDHGB2;PCDHGB3;PCDHGB4;PCDHGB5;PCDHGB6;PCDHGB7	5	140800761
cg24988684	0.0627146	0.0259619	0.0159254	0.922448	TMC6;TMC8	17	76128556
cg25138365	0.075327	0.0288992	0.00931218	0.88546	ZAP70	2	98351315
cg25288807	0.0741785	0.0317636	0.0197664	0.939447	CTB-58E17.9;MLLT6	17	36876314
cg25388823	0.0609628	0.0259901	0.0192333	0.936665	ZFYVE28	4	2361876
cg25476939	0.125414	0.0585402	0.0324607	0.964576	ATP6V1F;KCP;RP11-309L24.2	7	128502784
cg25477606	0.0874162	0.0386787	0.0240792	0.9468	CLHC1;RPS27A	2	55458422
cg25504988	0.0991024	0.0390672	0.0113761	0.892448	HCG17;HCG18;TRIM39	6	30293159
cg25529875	-0.112367	0.0349582	0.00135873	0.765773	GFOD1	6	13413705
cg25564535	0.0371731	0.0189319	0.0499234	0.981185	ZAP70	2	98329463
cg25592526	0.101696	0.0481392	0.0349422	0.965806	LINC01305	2	175192312
cg25604326	0.0944749	0.0446698	0.0347337	0.965806	ARAP3	5	141061747
cg25825204	0.0588935	0.0286627	0.0402231	0.971178	UVSSA	4	1339874
cg25979543	0.070613	0.0352155	0.0452728	0.975872	ARHGEF10L	1	17888104
cg26033127	0.15264	0.0531501	0.00418605	0.828648	KCNK10	14	88788545
cg26224223	0.108175	0.0504086	0.0321701	0.963028	AC007796.1;TSHZ3	19	31840737
cg26431550	-0.0619786	0.0284645	0.029735	0.959199	STPG1	1	24691176
cg26460483	-0.0465755	0.0225852	0.039503	0.971178	BRI3	7	97914016
cg26541649	-0.0586642	0.0274635	0.0329688	0.9651	CROCC;RP11-108M9.4	1	17216201
cg26557242	-0.0921847	0.0380548	0.0156331	0.920959	RP11-478C1.7;ZFYVE28	4	2302622
cg26578373	0.142207	0.0652867	0.029676	0.959199	PIN4	X	71401206
cg26624744	0.0630375	0.0223207	0.00485518	0.834701	CTC-248O19.1;CYFIP2	5	156692507
cg26672431	-0.126965	0.0458572	0.00575531	0.844248	DPH6;DPH6-DT	15	35838580
cg26846943	-0.0961087	0.039986	0.0164574	0.925815	FYN	6	112165062
cg26870936	-0.0669842	0.032788	0.0413784	0.971395	RECQL5;SMIM5	17	73631785
cg26928972	-0.0914714	0.039357	0.0203615	0.939593	CSTA	3	122043799
cg26942829	-0.0673216	0.0342962	0.0499906	0.981185	GFOD1	6	13408158
cg26953293	0.0743378	0.0366057	0.042602	0.973017	GSE1	16	85684108
cg26964907	0.0700287	0.0309894	0.0240988	0.9468	VGLL2	6	117592358
cg27048409	0.0629276	0.0251002	0.0123664	0.900958	ARHGEF1	19	42388722
cg27090289	-0.09216	0.0409454	0.0246645	0.947791	MRNIP;TBC1D9B	5	179290641
cg27100236	0.0913849	0.0407724	0.0252717	0.948808	GATA4	8	11561458
cg27169685	-0.0562666	0.0257285	0.02903	0.958602	C1orf159	1	1027716
cg27209578	0.0644549	0.0218084	0.00321093	0.822396	LINC01305	2	175193470
cg27227029	-0.0866787	0.0353841	0.0145076	0.912322	CROCC;RP11-108M9.4;RP11-108M9.5	1	17215834
cg27251155	-0.140255	0.0651882	0.0317282	0.962213	ABLIM2	4	8155589
cg27315742	0.101085	0.0294384	0.00062522	0.706742	VGLL2	6	117586681
cg27372713	-0.0800878	0.0312099	0.0104615	0.889537	ANKRD11	16	89352650
cg27407935	-0.0758446	0.0329454	0.0215775	0.941693	SREBF1	17	17723235
cg27498751	-0.10008	0.0371404	0.00719128	0.868004	CMTR2	16	71324608
cg27556913	0.0875378	0.0421961	0.0383433	0.970391	UVSSA	4	1341059
cg00002809	0.0584091	0.0285379	0.0410034	0.971178	DNAH17;RP11-559N14.5	17	76482353
cg00008671	0.0668387	0.0302341	0.0273315	0.95563	CCSER2	10	86087961
cg00028935	0.0717286	0.0297233	0.0160308	0.922745	ZIC1;ZIC4	3	147114406
cg00056767	0.0511243	0.0237335	0.0315231	0.96184	AL512506.1;CCDC122;LACC1;RP11-5G9.5	13	44453183
cg00165323	0.120864	0.0461993	0.00905731	0.88546	LRRC7	1	70035080
cg00172376	0.0708867	0.0315803	0.0250566	0.948755	TIAM1	21	32929871
cg00179663	-0.0871757	0.042065	0.0385405	0.970669	CCSER1	4	92189705
cg00202496	-0.0999616	0.0310016	0.00131243	0.764677	CLEC16A	16	11037903
cg00206058	-0.118482	0.0375244	0.00164971	0.776845	GREB1	2	11750918
cg00210856	-0.072737	0.0268122	0.00681288	0.862762	EBF1	5	158466226
cg00214780	0.0607202	0.0280479	0.0306852	0.959354	CELF1;NDUFS3;PTPMT1	11	47585888
cg00214780	0.0607202	0.0280479	0.0306852	0.959354	CELF1;NDUFS3;PTPMT1	11	47585888
cg00222801	-0.0518393	0.0250074	0.0384897	0.970391	NOL10;RN7SL832P	2	10829047
cg00228281	-0.100953	0.0512293	0.0491047	0.980729	GRB10	7	50800963
cg00251125	0.0857725	0.0273615	0.00178107	0.778384	OBSCN;OBSCN-AS1	1	228395450
cg00288736	0.0725834	0.0267735	0.006848	0.863088	COL14A1	8	121140957
cg00299558	0.137601	0.0556991	0.0136983	0.909196	EIF2B5;MIR1224;VWA5B2	3	183958478
cg00314240	0.048482	0.0242943	0.0463058	0.977512	EPHX4	1	92495877
cg00355945	-0.0820163	0.035366	0.0206378	0.939593	HCCS;RP11-120D5.1	X	11129241
cg00368577	-0.0948405	0.0353163	0.00738944	0.871759	KRT5	12	52915064
cg00370106	-0.111414	0.0442596	0.012016	0.900395	SYTL3	6	159071106
cg00374672	-0.0521217	0.0210216	0.0133599	0.906702	SLC12A9;TRIP6	7	100463416
cg00374839	0.07806	0.0363423	0.032013	0.962687	ALX4	11	44332454
cg00381376	0.193141	0.0923071	0.0367123	0.968632	IQSEC2	X	53350680
cg00466121	0.124222	0.0528936	0.0190858	0.936403	ZNHIT6	1	86174151
cg00466436	0.0868507	0.0408328	0.0337197	0.9651	DEFB126	20	123163
cg00483640	0.0530711	0.0264186	0.0448799	0.975751	LINC01600	6	2623483
cg00501006	0.0601825	0.0294657	0.0414249	0.971395	SNHG14;SNORD115-36	15	25480975
cg00568044	0.0469795	0.0208498	0.0245077	0.947384	RP11-68L18.1;TMEM64	8	91658696
cg00614182	0.0725944	0.0368242	0.0490169	0.980729	NRG1	8	31498006
cg00623328	-0.204776	0.0653566	0.00179129	0.778384	ISY1-RAB43;RAB43	3	128840692
cg00626119	0.0445219	0.0225136	0.0483146	0.980729	NTRK1;SH2D2A	1	156785288
cg00627045	0.184306	0.0642028	0.00420148	0.828648	SHISA6	17	11461244
cg00630781	-0.0503952	0.0226228	0.0261766	0.949475	PFDN6;RGL2	6	33263475
cg00632549	0.0529532	0.0267787	0.0483269	0.980729	AFG3L1P	16	90063942
cg00641828	-0.0545267	0.0257379	0.0344297	0.965806	PTK2	8	141715451
cg00644814	0.0732422	0.0350067	0.0367246	0.968632	HES2	1	6480929
cg00791468	0.0582757	0.0292115	0.0463779	0.977512	KCNA2	1	111148984
cg00801636	0.0424679	0.0203913	0.037593	0.969842	CRIP1;TEDC1	14	105956369
cg00808740	-0.0452844	0.0221449	0.0411825	0.971395	SLC38A1	12	46661305
cg00815013	0.0974589	0.0487453	0.0459003	0.976938	COL4A5;COL4A6	X	107681737
cg00857963	0.0638829	0.0286484	0.0260238	0.949475	DISP3	1	11589486
cg00874990	0.0755405	0.0294268	0.010433	0.889537	LINC01006	7	156409160
cg00895196	0.0860703	0.0427695	0.0445025	0.975571	CASC15;NBAT1	6	22147182
cg00908927	-0.100185	0.04308	0.0202852	0.939593	TENM4	11	79152969
cg00945810	0.0808505	0.0384326	0.035709	0.966286	DNAAF5	7	814391
cg00950343	-0.0688887	0.0284818	0.015793	0.921295	NREP;NREP-AS1	5	111312498
cg00954833	-0.0866175	0.0360846	0.0165994	0.925815	SEM1	7	96339613
cg00974985	0.0548053	0.0247566	0.0271193	0.95563	TMEM229B	14	67915433
cg00977256	-0.0931604	0.0472665	0.049065	0.980729	RBFA;RP11-795F19.5;TXNL4A	18	77793479
cg01008256	-0.0579449	0.0245702	0.0185903	0.933602	SLC12A9;TRIP6	7	100463985
cg01040259	-0.0751007	0.0243954	0.00214989	0.801148	GRB2	17	73314451
cg01043583	-0.0429413	0.0194247	0.0273346	0.95563	MSRA	8	10273726
cg01053316	0.101683	0.0448161	0.0235331	0.9468	SNHG14;SNORD116-12	15	25321871
cg01117384	0.0504425	0.0230538	0.0289487	0.958187	PMEPA1	20	56274096
cg01123353	-0.0834919	0.0418553	0.0464	0.977512	ABTB1	3	127394884
cg01126560	0.102345	0.0400442	0.0107738	0.889537	PAXX	9	139886304
cg01150943	-0.0723724	0.03579	0.0434875	0.97409	COL25A1	4	109832501
cg01178063	0.0891773	0.0431476	0.0390666	0.970851	OTUD6A	X	69283055
cg01178703	0.0490379	0.0235311	0.0374733	0.969842	MFN2	1	12066560
cg01215356	-0.144829	0.0726529	0.0465454	0.9781	TMEM229B	14	67982170
cg01219426	0.0555271	0.0256249	0.030528	0.959199	MAML2	11	95856658
cg01232511	0.179176	0.0818997	0.0289716	0.958187	PRSS21	16	2867446
cg01234748	-0.056175	0.0251274	0.025646	0.949005	MRPL23;MRPL23-AS1	11	2005425
cg01245966	0.0589611	0.0234136	0.0119834	0.900395	ADCY8	8	132053823
cg01275932	0.0564858	0.0272789	0.0387032	0.970669	SEC16A	9	139367244
cg01281078	0.128477	0.0587516	0.0290448	0.958686	MIEN1	17	37886864
cg01301326	0.0984493	0.0437505	0.024699	0.947791	BCOR	X	40014433
cg01305745	0.0820809	0.0314546	0.00923373	0.88546	RP11-196G11.1;RP11-196G11.3;VKORC1	16	31106788
cg01313514	0.0879519	0.0252252	0.000515089	0.684194	WNT3A	1	228194916
cg01323371	0.10304	0.0343118	0.00275442	0.811885	PEX5L	3	179667823
cg01381679	-0.149442	0.0754606	0.0479925	0.980075	VAC14	16	70834771
cg01394390	0.0604128	0.0249262	0.0155803	0.920665	PKD2L1	10	102090921
cg01395659	-0.151174	0.051837	0.00363816	0.828648	NSUN2;SRD5A1	5	6633232
cg01397070	0.0691173	0.0287713	0.0165138	0.925815	OTOL1	3	161213521
cg01454815	-0.130614	0.0650196	0.0448872	0.975823	SCNN1G	16	23193933
cg01462607	-0.0829592	0.0373395	0.026572	0.951846	SPACA6	19	52206446
cg01477253	0.0488063	0.0218815	0.0259854	0.949475	SEMA4F	2	74885882
cg01509141	0.0732201	0.0308837	0.0179783	0.932082	AL512506.1;CCDC122;LACC1;RP11-5G9.5	13	44453359
cg01515913	0.0822719	0.0274575	0.00281469	0.814975	MYCBP;RP5-864K19.4;RP5-864K19.6;RP5-864K19.7	1	39339553
cg01562897	0.079967	0.0364809	0.0286584	0.956894	MYCBP;RP5-864K19.4;RP5-864K19.6;RP5-864K19.7	1	39339986
cg01564033	-0.0588779	0.0279533	0.035482	0.965806	ALX4	11	44332216
cg01575816	0.103048	0.0496143	0.0381156	0.970116	COL4A5;COL4A6	X	107683385
cg01578987	0.060055	0.027903	0.0316666	0.962043	PPFIA2	12	82152469
cg01604411	0.0560696	0.0253474	0.0272385	0.95563	TGFB1	19	41834514
cg01621080	-0.0812211	0.0300112	0.00694386	0.865402	SULT1A2	16	28608125
cg01639892	0.0929219	0.0316119	0.00338091	0.825019	CASC15	6	22079302
cg01699028	0.0584232	0.0275457	0.0342257	0.9651	SNHG14;SNORD116-13	15	25322897
cg01710607	0.0755152	0.0360558	0.0365308	0.968174	GAP43	3	115417878
cg01716316	0.0487531	0.0215575	0.0239869	0.9468	EZH1	17	40897182
cg01724456	0.0762978	0.0273487	0.00539674	0.842039	EDDM3B	14	21238436
cg01737026	0.0622969	0.0269685	0.0211367	0.940596	GRIK2	6	101847656
cg01738457	0.0726973	0.0295086	0.0139592	0.911329	ME3;RP11-317J19.1	11	86207067
cg01759761	0.0706578	0.0267519	0.00841821	0.880032	C5orf49;MTRR	5	7850327
cg01764954	0.104858	0.039901	0.00875153	0.88287	GRAMD2A	15	72476792
cg01781018	0.113806	0.0386668	0.00333995	0.825019	PLCL2	3	16924563
cg01782487	0.0663547	0.0292271	0.0234474	0.946081	ERMAP;SVBP	1	43283185
cg01788205	-0.0494578	0.023884	0.0386944	0.970669	ATP10A	15	25959097
cg01795982	0.0827191	0.0370445	0.0258205	0.949005	ACTR8	3	53915933
cg01799588	0.0545991	0.0242912	0.0248609	0.947791	TRIM5	11	5706381
cg01809639	0.0636564	0.0289146	0.0279759	0.95563	RCSD1	1	167602860
cg01856509	0.0477385	0.0191337	0.0127918	0.903627	GRID1;MIR346	10	88025255
cg01881899	0.0828765	0.0351726	0.0186934	0.934252	ABCG1	21	43652704
cg01911239	0.06495	0.0328633	0.0484483	0.980729	PCDHGA1;PCDHGA2;PCDHGA3;PCDHGA4;PCDHGA5;PCDHGB1;PCDHGB2	5	140744076
cg01920129	0.0793636	0.0304873	0.00940362	0.88546	MIR32;TMEM245	9	111808842
cg01966344	-0.176415	0.0696369	0.0114855	0.894334	DEPDC5	22	32150049
cg01970784	0.0728332	0.0246218	0.00318448	0.819941	MSRA	8	10191983
cg01974875	-0.0987781	0.0368756	0.00753906	0.874248	SLC13A5	17	6617580
cg01995938	0.0638536	0.0283264	0.0244465	0.947064	CALCA;CALCB	11	14994130
cg02019805	-0.119842	0.0420785	0.00451055	0.82929	CHKB;CTA-384D8.33	22	51035937
cg02034910	-0.057761	0.0227835	0.0114227	0.893616	NOL3	16	67207062
cg02035866	-0.127771	0.0577857	0.0273035	0.95563	PHKA2	X	19002442
cg02106279	-0.0921746	0.042973	0.0322506	0.963761	COX7A2	6	75960530
cg02150231	0.057837	0.0202859	0.0044663	0.829264	CTA-29F11.1;TBC1D22A	22	47159188
cg02151625	0.0660087	0.0303388	0.0298616	0.959199	PRR18	6	166722060
cg02153871	0.0499266	0.0247442	0.0439469	0.975158	HARS;HARS2	5	140070879
cg02175308	0.0817819	0.0318722	0.0104664	0.889537	SORT1	1	109941060
cg02179982	-0.0950766	0.0404322	0.0189332	0.936403	WNT7B	22	46365647
cg02196655	0.130537	0.0457178	0.00440851	0.828648	Metazoa_SRP;NOL10;RN7SL832P	2	10830764
cg02236679	0.0616736	0.0224186	0.00607208	0.845702	WWOX	16	78782477
cg02247561	0.0434989	0.0208433	0.0372015	0.969842	ZNF808	19	53030958
cg02260587	-0.0693753	0.0309047	0.0250462	0.948755	CTC-270D5.1;PCDHB2	5	140474248
cg02316713	0.0576163	0.0260306	0.0271446	0.95563	ABCG1	21	43619559
cg02319733	0.0428171	0.0184491	0.0205416	0.939593	MSRA	8	10282549
cg02346135	-0.0708796	0.0330891	0.0324813	0.964683	RNF126	19	648389
cg02374982	0.0812564	0.0380232	0.032892	0.9651	DNAH17	17	76472461
cg02390329	0.105343	0.0436803	0.0160985	0.923137	ZIC1;ZIC4	3	147113092
cg02396676	-0.0523991	0.0244371	0.0323073	0.964364	CLEC3B;EXOSC7	3	45067564
cg02400538	0.0565586	0.0232989	0.0154177	0.920665	ANO10;SNRK	3	43406311
cg02409108	0.140817	0.0538548	0.00909304	0.88546	TENM4	11	79152112
cg02432107	-0.0989047	0.0462667	0.0328351	0.9651	ALKBH4;LRWD1;MIR5090	7	102105641
cg02438545	0.0460953	0.0202567	0.0231297	0.944713	CDC14B	9	99380444
cg02441747	0.0743228	0.0307258	0.0157841	0.921295	AC004051.2;COL25A1	4	110223646
cg02457461	-0.0640352	0.026523	0.015982	0.922488	MSRA	8	9913680
cg02470858	0.0559262	0.0268458	0.037539	0.969842	MELTF	3	196749317
cg02478409	0.196678	0.0874726	0.0248132	0.947791	ITPR3	6	33589019
cg02479299	-0.0605945	0.0229251	0.00837026	0.879003	RP11-483G21.3;TRIM50	7	72726840
cg02520281	-0.12157	0.046735	0.00945618	0.88546	AC005754.7;CH17-140K24.2;PCDHB17P	5	140535668
cg02552572	0.0698941	0.0324424	0.031499	0.96184	MT4	16	56597746
cg02590710	0.0783222	0.0319199	0.014346	0.912322	KLF8	X	56258440
cg02609127	0.120367	0.0563081	0.0328394	0.9651	DIO3;DIO3OS	14	102026258
cg02609733	0.0637778	0.0315763	0.0437293	0.974732	PFDN6;RGL2	6	33260145
cg02635932	0.0934606	0.0413881	0.0241979	0.9468	CACNB2;RP11-109I13.2	10	18549778
cg02646615	0.0663469	0.0266845	0.0131042	0.905518	ERC2	3	56500015
cg02676865	-0.0475136	0.0228311	0.0377375	0.969842	MMS19;UBTD1	10	99259738
cg02685484	0.059388	0.0233334	0.0111039	0.890695	CORO1B;PTPRCAP;RPS6KB2-AS1	11	67203360
cg02709924	0.129834	0.0488145	0.00797273	0.878989	NRG1	8	32579011
cg02710503	-0.0838094	0.0297743	0.00499747	0.836038	PTPN22;RP5-1073O3.2	1	114359256
cg02759765	-0.0783742	0.0322745	0.015381	0.920665	MATR3;SIL1	5	138629210
cg02791024	0.0775738	0.0388422	0.0461393	0.977386	IGHMBP2;MRPL21	11	68671237
cg02795629	0.0730929	0.0226863	0.00132377	0.765107	WWOX	16	79236007
cg02799466	0.234653	0.0690801	0.000714574	0.720232	PID1	2	230136411
cg02801152	-0.053238	0.0267149	0.0466134	0.978351	DCAF15	19	14066899
cg02807882	0.0641662	0.0243957	0.00869302	0.882158	TPD52L1	6	125534847
cg02874908	0.0537677	0.0260557	0.0393734	0.971178	CORO1B;PTPRCAP	11	67205113
cg02896496	0.0731007	0.0341895	0.0328027	0.9651	WNK3	X	54385394
cg02900136	-0.143113	0.0492449	0.00375891	0.828648	RPS29	14	50049393
cg02913194	-0.0882659	0.0344074	0.0104849	0.889537	PHACTR2	6	143928514
cg02919982	0.0523197	0.0241406	0.0305005	0.959199	SPRR1B	1	153005121
cg02927836	0.0498287	0.0241491	0.0393911	0.971178	CNNM2	10	104678975
cg02928365	0.137104	0.0451347	0.00245973	0.803159	HLX;HLX-AS1	1	221054201
cg02935154	0.0922541	0.0279848	0.00102086	0.749123	VWDE	7	12443704
cg02946570	0.140108	0.056105	0.0127111	0.903039	LDAH	2	21023387
cg02954052	0.0969192	0.0446198	0.030136	0.959199	TMEM44	3	194324527
cg02962597	0.158298	0.063942	0.0134999	0.906788	NOS1	12	117799749
cg02969500	-0.0530288	0.0267473	0.0477471	0.980075	NPAS3	14	33767024
cg03032214	0.0893733	0.0367928	0.0153502	0.920665	GALR1	18	74961809
cg03059073	0.103329	0.0281221	0.000253998	0.596751	LINC00996	7	150130708
cg03095800	0.0997434	0.0330461	0.00262114	0.809419	NOL3	16	67208728
cg03098981	0.0712931	0.0274845	0.00965829	0.88727	RUNX1	21	37021315
cg03102788	0.0530033	0.0267244	0.0476639	0.980075	NPBWR2	20	62738880
cg03117556	0.0798453	0.026091	0.00228343	0.801148	DMRTC2;LYPD4	19	42349127
cg03135023	0.0848746	0.0409655	0.0385909	0.970669	KCNQ1-AS1	11	2871856
cg03143725	-0.0481739	0.024296	0.0477239	0.980075	DNAAF5	7	800987
cg03146012	0.089454	0.038827	0.0214767	0.941282	PLXNA4	7	131831483
cg03165383	0.0808511	0.0305933	0.00838032	0.879003	GALR1	18	74981431
cg03175653	0.135429	0.0309028	1.32673e-05	0.272309	GALR1	18	74961798
cg03208198	0.0767757	0.03849	0.046407	0.977512	COL18A1;MIR6815	21	46898048
cg03226844	-0.214176	0.0823635	0.00947967	0.88546	RPH3AL	17	185102
cg03243965	0.0800385	0.0330009	0.0155088	0.920665	HSH2D	19	16254516
cg03363417	0.0874869	0.029495	0.00310328	0.816056	SNHG14;SNORD116-24	15	25339084
cg03371613	0.175972	0.0520017	0.000748581	0.722468	C1QL1	17	43043737
cg03382925	0.0871924	0.0435443	0.0455722	0.976938	IQSEC2	X	53350144
cg03383695	0.05322	0.0241105	0.0275671	0.95563	SIPA1L2	1	232651092
cg03385846	0.0519164	0.0255841	0.0427555	0.973017	NUDT7	16	77756558
cg03393602	0.0991506	0.0473753	0.0366672	0.968632	ABHD3;MIB1	18	19285336
cg03406626	-0.0721923	0.032058	0.0245909	0.947791	MAML2	11	96036104
cg03411939	-0.0563015	0.0270318	0.0375806	0.969842	CDC14B	9	99258148
cg03418002	-0.0858854	0.0369204	0.0202494	0.939593	MAML3;MGST2	4	140655478
cg03420998	-0.0716462	0.0321783	0.0262491	0.950039	GRID1	10	88124936
cg03459312	0.0650192	0.0329465	0.0487778	0.980729	WWC2;WWC2-AS2	4	184021405
cg03493300	-0.0937704	0.0468915	0.0458588	0.976938	CNNM2	10	104813866
cg03505443	-0.0648237	0.0303478	0.0329734	0.9651	RGL2	6	33267087
cg03514545	0.126903	0.0467826	0.00681635	0.862762	SYT6	1	114696698
cg03527511	0.0996804	0.0433494	0.0217291	0.941712	BCOR	X	40006072
cg03538326	0.105327	0.0449366	0.0193217	0.936765	VWA1	1	1375845
cg03538436	0.0653391	0.0312769	0.0370107	0.969639	NOS1	12	117799370
cg03605284	-0.0859999	0.0399442	0.031612	0.962043	LIMCH1;RP11-227F19.5	4	41694796
cg03608003	-0.0463501	0.0197937	0.0194363	0.937339	UBTD1	10	99330447
cg03609488	0.0496048	0.0229947	0.0312776	0.960931	ETV6	12	12044761
cg03691156	0.10358	0.0474285	0.0292532	0.95893	IL15RA	10	6020009
cg03700449	0.110113	0.0405374	0.00674024	0.860798	ASCL1;PAH	12	103352326
cg03709613	-0.0994353	0.0410538	0.0156491	0.920959	GTF2A1L;LHCGR;RP11-310N16.1;STON1-GTF2A1L	2	48960164
cg03732020	0.0619305	0.0216967	0.00442104	0.828648	NR1H3	11	47282968
cg03746015	-0.0918423	0.0440874	0.0375441	0.969842	CLEC16A	16	11141000
cg03769939	0.077589	0.0346228	0.0252942	0.948808	RUNX3	1	25254129
cg03807314	-0.0961405	0.0333809	0.00407932	0.828648	MAP3K8	10	30722678
cg03833604	-0.10822	0.0345953	0.00182115	0.778384	HOXC-AS3;HOXC10;RP11-834C11.12	12	54378500
cg03841977	-0.0906562	0.0438328	0.038932	0.970681	AP000688.14;CBR1;SETD4	21	37442777
cg03847535	-0.0662103	0.0305172	0.0303242	0.959199	MITF	3	69812973
cg03935352	-0.0466291	0.0201255	0.0207538	0.939701	EFCAB11;RAB42P1;RP11-33N16.3	14	90358374
cg03965138	0.0581895	0.0284118	0.0408826	0.971178	SIGLEC5	19	52134393
cg04058237	0.0911935	0.0429014	0.0338302	0.9651	LINC01006	7	156337107
cg04086019	-0.0838521	0.0251719	0.000903422	0.735553	ABRACL	6	139349634
cg04090697	-0.060684	0.0232047	0.00908216	0.88546	PPP2R2D	10	133751502
cg04101050	0.0637287	0.0273559	0.0200683	0.939593	B3GALT5;B3GALT5-AS1	21	40984700
cg04126760	0.0480687	0.0211004	0.0229775	0.944713	PLXNA4	7	132299570
cg04179625	-0.108241	0.0506912	0.0330324	0.9651	RNF157	17	74236251
cg04185841	-0.0643546	0.031726	0.0428362	0.973017	TCEAL5	X	102533138
cg04238185	0.111181	0.0539064	0.0394755	0.971178	EPHA3	3	89164223
cg04239009	0.0536776	0.0210625	0.0109999	0.889537	GK5	3	141944519
cg04248279	-0.138829	0.0539365	0.0102292	0.888238	RPH3AL	17	184833
cg04271791	-0.0754757	0.0285933	0.00845781	0.880168	CRTAC1;GOLGA7B	10	99629457
cg04273303	-0.1078	0.0530107	0.0423181	0.973017	WNT3A	1	228225533
cg04277056	-0.0610889	0.0288695	0.0346429	0.965806	S100B	21	48021941
cg04278444	-0.0309714	0.0155019	0.046059	0.977386	SNHG14;SNORD115-23	15	25456904
cg04283751	0.0657884	0.0248563	0.00828328	0.878989	ZNF503;ZNF503-AS2	10	77162881
cg04335207	0.108377	0.0522443	0.0383568	0.970391	AC097468.4;CFAP65	2	219879552
cg04342999	-0.122593	0.0612351	0.0456134	0.976938	MATR3;SIL1	5	138629163
cg04347845	0.0542481	0.0265119	0.0410582	0.971178	NIM1K	5	43192945
cg04353769	-0.0552787	0.0274461	0.0443298	0.975518	MS4A6A	11	59951557
cg04415114	0.0755548	0.0345561	0.0290659	0.958686	LINC01141	1	20726674
cg04424630	0.0496292	0.0234451	0.0345762	0.965806	NR3C2	4	149363778
cg04439516	-0.121761	0.0614058	0.0477142	0.980075	PLLP	16	57318697
cg04453471	0.0758575	0.0289517	0.00895224	0.88546	MAP3K8	10	30726531
cg04509607	-0.145559	0.0652931	0.0260635	0.949475	PRC1	15	91538344
cg04516022	0.109971	0.0398701	0.0059407	0.845702	CNPY1	7	155283233
cg04548483	0.110886	0.0345339	0.00137508	0.766194	ADCK5	8	145597148
cg04561937	0.0520594	0.0208778	0.0128447	0.903627	AC006548.28;GAB4	22	17443619
cg04563643	0.0439917	0.0223351	0.0492189	0.980729	DCXR;RP13-650J16.1	17	79995691
cg04617640	0.0571155	0.0271501	0.0357093	0.966286	COL18A1	21	46874243
cg04658772	0.088379	0.0421858	0.0364793	0.968163	VAT1L	16	77822433
cg04711162	0.0854814	0.0291388	0.00344399	0.825019	CTC-525D6.1;CTC-525D6.2;VSTM2B	19	30017511
cg04727522	0.0839347	0.0406904	0.0394495	0.971178	RBFA;RP11-795F19.5;TXNL4A	18	77793182
cg04805619	0.0976388	0.043735	0.0258549	0.94909	ZBBX	3	167097928
cg04818710	0.0895954	0.0298287	0.00274863	0.811885	DIO3;DIO3OS	14	102026294
cg04847478	-0.0460933	0.0207143	0.0263395	0.950953	PPP2R2D	10	133735188
cg04850999	-0.0848942	0.0379427	0.0255261	0.948808	LRMDA	10	77872084
cg04863703	0.0589148	0.0249968	0.0186631	0.933602	CACNA2D2	3	50540224
cg04865672	0.0464611	0.020812	0.0258562	0.94909	NIT1;PFDN2	1	161087935
cg04866380	0.0544192	0.0176665	0.00213653	0.801148	PPP1R17	7	31725973
cg04886060	-0.0945762	0.0419003	0.0242598	0.947064	SDR42E1	16	82044788
cg04894619	0.101397	0.0437278	0.0206496	0.939593	PEX5L	3	179754615
cg04907595	-0.120424	0.0415802	0.00387804	0.828648	RUNX3	1	25258264
cg04924099	0.0541265	0.0258858	0.0368379	0.968783	OBSCN	1	228547769
cg04924696	0.0822748	0.0370856	0.0267932	0.953408	APOO;CXorf58	X	23925746
cg04997812	0.0425648	0.0215286	0.0483651	0.980729	NLRP14;ZNF214	11	7041194
cg05031931	-0.100683	0.0269113	0.000195844	0.587136	FAM20C	7	214779
cg05040724	-0.0667691	0.0290473	0.0217773	0.941864	SNHG14;SNORD116-4	15	25303244
cg05048523	0.0477691	0.0229588	0.037776	0.969842	OBSCN	1	228502681
cg05048730	-0.0949575	0.0409364	0.0206057	0.939593	OR5B12	11	58208576
cg05063328	-0.0588982	0.0261696	0.0246727	0.947791	MSRA	8	10200813
cg05070332	0.0760897	0.0293679	0.00974338	0.887816	AC007743.1;CCDC85A;RP11-482H16.1	2	56411072
cg05164570	0.0523208	0.0266189	0.0496871	0.981185	HARS;HARS2	5	140071033
cg05172655	-0.111348	0.0375792	0.00313425	0.816183	SNHG14;SNORD116-16;SNORD116-17	15	25327489
cg05172693	-0.182294	0.0866121	0.0356216	0.965806	NKAPP1	X	119379153
cg05222216	-0.0621997	0.029801	0.0371819	0.969842	MUC16	19	9093098
cg05229355	0.0845536	0.0291541	0.00382855	0.828648	ADCY8	8	132052702
cg05232118	0.0731091	0.0309776	0.0185053	0.933602	LINC00607	2	216660598
cg05280088	-0.0882135	0.0387498	0.0230734	0.944713	FPR1;FPR2	19	52262969
cg05298461	-0.0777028	0.0383406	0.0430214	0.973017	UQCC1	20	33999889
cg05336198	-0.0525878	0.0260011	0.043448	0.973971	GRB10	7	50853341
cg05339403	0.0609337	0.0307261	0.0476876	0.980075	OSBPL1A	18	21849233
cg05340395	-0.0474372	0.0227019	0.0369643	0.9694	CHIC2;FIP1L1	4	54930748
cg05343808	0.0414832	0.0188917	0.0283832	0.95563	GRB10	7	50857635
cg05349542	0.0579306	0.0287308	0.0440982	0.975158	GRID1	10	88127572
cg05354171	-0.0684331	0.0241233	0.00466908	0.830153	AC093627.12;FAM20C	7	194000
cg05434957	0.0698908	0.0252632	0.00579342	0.844248	AC007009.1;AC007128.1;ICA1	7	8301435
cg05455234	0.0643119	0.0225567	0.00446603	0.829264	PCNT	21	47847919
cg05477834	-0.131271	0.0545722	0.0163729	0.92543	AC005754.7;CH17-140K24.2;PCDHB17P	5	140536175
cg05491762	0.0531304	0.0235519	0.0243403	0.947064	UBTD1	10	99328970
cg05496768	-0.0780463	0.0307928	0.011444	0.893933	LRMDA	10	77872288
cg05508764	0.0861614	0.0347241	0.0132904	0.90593	COPRS	17	30186060
cg05510041	0.0839529	0.0256721	0.00111951	0.753757	VCL	10	75758427
cg05540394	-0.177123	0.0561265	0.0016594	0.776845	CCDC69;GM2A	5	150603553
cg05570258	0.0761498	0.0365573	0.0375582	0.969842	CDHR3	7	105662884
cg05595469	0.0642706	0.0302565	0.033953	0.9651	PCNT	21	47845863
cg05608543	0.0831356	0.0351152	0.0181399	0.933481	RP11-1391J7.1;TSPAN4	11	859915
cg05616959	-0.0768795	0.0388028	0.0478934	0.980075	ERC2	3	56320032
cg05647430	0.0644103	0.0319213	0.04394	0.975158	SCNN1G	16	23196129
cg05650171	-0.0695748	0.0289233	0.0163716	0.92543	NIT1;PFDN2	1	161089102
cg05676635	0.118489	0.0438211	0.00699538	0.865409	ZNF330	4	142142438
cg05677579	0.0513193	0.0217986	0.0187962	0.935249	PARP3;RRP9	3	51976245
cg05678100	0.0418715	0.0212629	0.0492627	0.980729	GALNTL6	4	172734031
cg05788089	0.0749073	0.034547	0.0304271	0.959199	ADPRHL1	13	114082984
cg05793299	0.0549843	0.0241291	0.0229402	0.944713	EPHA2;RP11-276H7.2	1	16481635
cg05802452	-0.178888	0.0814279	0.0283103	0.95563	WNT3A	1	228194476
cg05846336	0.058679	0.0256714	0.0225223	0.943665	CFAP73;DDX54;Y_RNA	12	113595314
cg05861661	0.0656043	0.0317871	0.0393451	0.971178	FAM98B	15	38746192
cg05864627	-0.045814	0.0217289	0.0352952	0.965806	SNHG14;SNORD116-13;SNORD116-14	15	25323793
cg05937737	0.0584576	0.0292465	0.0459613	0.977149	CLDN11;SLC7A14	3	170303540
cg05971148	0.073327	0.0299167	0.0144528	0.912322	AC006483.1;ACTB	7	5568411
cg06001237	-0.118863	0.0571661	0.0379047	0.969842	TCEA2	20	62694736
cg06045968	0.0510395	0.0198488	0.0103037	0.888238	CD80	3	119273355
cg06073402	-0.149441	0.0604141	0.0135794	0.908345	DBF4B	17	42786043
cg06080194	-0.0566482	0.0282529	0.045287	0.975872	PMEPA1	20	56239590
cg06098146	-0.0405138	0.020287	0.0461515	0.977386	POLE	12	133202698
cg06139029	-0.0754983	0.0357344	0.0349237	0.965806	PEX5L	3	179606362
cg06163215	-0.0432601	0.0216942	0.0464731	0.977766	FAM83D	20	37554388
cg06165506	0.0790755	0.0237103	0.000891281	0.735553	VAT1L	16	77822083
cg06200494	-0.094132	0.0391289	0.0163636	0.92543	NAB2;NEMP1	12	57482528
cg06225639	0.217005	0.0836585	0.0096595	0.88727	PSD4	2	113942204
cg06357748	0.0743728	0.0350053	0.0339174	0.9651	RAD52	12	1025529
cg06366937	0.141951	0.0476798	0.00299484	0.816056	FPGT;FPGT-TNNI3K;LRRIQ3	1	74663927
cg06386517	0.068181	0.0306915	0.0265916	0.951855	GRB10	7	50860866
cg06416831	-0.0739886	0.0353882	0.0368561	0.968868	SIL1	5	138474152
cg06425868	0.0651002	0.0291227	0.0256608	0.949005	SNX21;TNNC2	20	44463228
cg06442162	-0.0975693	0.0414746	0.0188833	0.935969	SLC26A7	8	92406857
cg06449934	-0.0552956	0.0241268	0.0221658	0.942636	C7orf50;GPER1	7	1130697
cg06460983	0.0524984	0.02609	0.0445277	0.975571	IFIT3;LIPA	10	91092340
cg06465011	-0.0864203	0.0333167	0.00965915	0.88727	CRISPLD2;RP11-254F19.2	16	84860871
cg06471548	0.0738615	0.0317401	0.0202049	0.939593	AC093627.12;FAM20C	7	192006
cg06484146	0.115408	0.0428281	0.00719047	0.868004	VWDE	7	12443880
cg06508320	0.142334	0.0544886	0.00916132	0.88546	PEX5L	3	179660149
cg06513470	-0.0547244	0.0218086	0.0122888	0.900584	AFG3L1P	16	90066769
cg06537680	-0.147426	0.04739	0.00192971	0.782672	NOL3	16	67204316
cg06562283	0.057164	0.0266215	0.032063	0.962787	TENM4	11	78781557
cg06568454	-0.0682154	0.0331016	0.039638	0.971178	TCF25	16	89940886
cg06609475	0.0595567	0.0270666	0.028058	0.95563	MRPL36;NDUFS6	5	1801142
cg06661612	-0.0690575	0.0238645	0.0039079	0.828648	COL18A1	21	46847581
cg06680065	0.047465	0.0222557	0.033245	0.9651	LGR5;TSPAN8	12	71835739
cg06695317	0.0830685	0.0377151	0.0279058	0.95563	NREP	5	111093270
cg06715606	-0.0611732	0.0263087	0.0203038	0.939593	PNPLA7	9	140417855
cg06716182	0.176532	0.0649621	0.00671817	0.860175	MAML2	11	96074944
cg06748440	0.0615539	0.0299568	0.0402183	0.971178	SLC13A5	17	6609746
cg06757810	0.0589992	0.0219039	0.00721373	0.868249	CNGB3;RP11-386D6.1	8	87756528
cg06760423	0.103851	0.0494448	0.0360109	0.967666	DNAAF5	7	789945
cg06779449	0.144874	0.0587004	0.0137896	0.911329	TOX2	20	42544663
cg06796611	0.0616455	0.0284318	0.030431	0.959199	IL24	1	207070834
cg06810673	0.061817	0.0249519	0.0134329	0.906778	ZFAND5	9	74980314
cg06852605	0.074319	0.0343624	0.0308467	0.959624	DNAH17	17	76422640
cg06866232	0.0612628	0.0226511	0.00697996	0.865402	OR51L1	11	5020582
cg06871344	-0.10029	0.0505124	0.0474257	0.980075	VPS53	17	452707
cg06883736	0.091974	0.0447189	0.0400306	0.971178	LAMC1	1	182992627
cg06985056	-0.0737084	0.0322729	0.0226316	0.943665	ARFGEF1	8	68142382
cg07011945	0.0870003	0.0358591	0.0154739	0.920665	PSMB1	6	170861603
cg07037251	0.0746164	0.0319571	0.0197906	0.939593	SHISA6	17	11145218
cg07060572	0.0483302	0.0240573	0.0448682	0.975686	MAML2	11	96076205
cg07099107	0.0878503	0.0312813	0.00509711	0.837549	CDKN2C	1	51435681
cg07104732	-0.0905568	0.0445862	0.0425717	0.973017	HES2	1	6478615
cg07152216	0.0858312	0.0372236	0.0213687	0.940788	ZIC1	3	147141219
cg07161872	0.0738171	0.032419	0.0230452	0.944713	CCSER2	10	86089017
cg07171609	0.0803538	0.0323566	0.0132125	0.905518	TMEM64	8	91640288
cg07179669	0.0941231	0.0352306	0.00769809	0.877348	HLX;HLX-AS1	1	221054707
cg07179872	0.126713	0.0554477	0.0225525	0.943665	PCDHGA1;PCDHGA10;PCDHGA11;PCDHGA2;PCDHGA3;PCDHGA4;PCDHGA5;PCDHGA6;PCDHGA7;PCDHGA8;PCDHGA9;PCDHGB1;PCDHGB2;PCDHGB3;PCDHGB4;PCDHGB5;PCDHGB6;PCDHGB7	5	140802135
cg07206208	0.123056	0.0367318	0.000845094	0.731034	GPR158;GPR158-AS1	10	25464165
cg07235935	0.0700935	0.0268982	0.00933056	0.88546	NDST4	4	115964661
cg07241733	-0.166806	0.0731987	0.0229343	0.944713	ARFGEF1;RP11-7F18.2	8	68255213
cg07282201	0.0486916	0.0231371	0.0356405	0.965806	PPP1CA;TBC1D10C	11	67177296
cg07301242	0.0662863	0.0287543	0.0214005	0.940977	BICD1	12	32517891
cg07312654	0.079655	0.0259326	0.00219927	0.801148	ADCY8	8	132053773
cg07316730	-0.0796684	0.0297637	0.00758382	0.874356	GRB2	17	73316721
cg07346187	-0.061653	0.0273872	0.0246408	0.947791	ZC3H12D	6	149775621
cg07382101	0.0888524	0.0363056	0.0146001	0.913986	ZNF365	10	64402495
cg07386008	0.115943	0.0293923	8.67444e-05	0.471963	SIPA1L2	1	232621926
cg07394955	-0.0517253	0.0234485	0.027667	0.95563	DLX3	17	48070699
cg07397296	0.0978218	0.0337503	0.00385063	0.828648	ABCG1	21	43655316
cg07439975	0.095392	0.0468035	0.0418574	0.972817	RNF217;RNF217-AS1	6	125283726
cg07442479	0.0947813	0.0422037	0.0249821	0.948755	GDNF;GDNF-AS1	5	37839769
cg07448460	0.0453911	0.0224601	0.0436079	0.974273	GGH	8	63951879
cg07460665	0.0653598	0.0203665	0.00138286	0.766194	CALCOCO2	17	46908912
cg07493562	-0.0550535	0.0248812	0.0271969	0.95563	WWOX	16	78244468
cg07494248	0.0664815	0.0301368	0.0276616	0.95563	HSPD1;HSPE1;HSPE1-MOB4	2	198365610
cg07500547	-0.0658081	0.0298382	0.0276957	0.95563	RNU4-46P;TMC5	16	19509866
cg07537392	0.104537	0.0396061	0.00846286	0.880168	LINC01006	7	156309329
cg07596568	-0.0996713	0.0457867	0.0297758	0.959199	LINC01141	1	20693828
cg07639483	-0.14762	0.0592017	0.0128454	0.903627	ZBED4	22	50247176
cg07647677	-0.0596564	0.0212731	0.0051619	0.839	HCP5;MICA	6	31380248
cg07655598	0.129786	0.0521434	0.0130074	0.904546	NLRP14;ZNF214	11	7041987
cg07674304	0.107424	0.0425675	0.0118063	0.898321	RP11-264L1.2;WWOX	16	78585546
cg07688490	-0.0995186	0.0501838	0.0476931	0.980075	TMEM45B	11	129685695
cg07695475	0.0613575	0.0298594	0.0402069	0.971178	OR4F15	15	102358936
cg07713849	-0.0378561	0.0177778	0.0335184	0.9651	ITPR3	6	33624841
cg07734159	-0.0880176	0.0388591	0.0237709	0.9468	RP11-417O11.5;VCL	10	75772918
cg07743117	0.0993039	0.0412702	0.0163408	0.92543	TBCA	5	77146278
cg07753525	-0.0656517	0.0318937	0.0398623	0.971178	RP11-319G9.5;WWOX	16	79030857
cg07761358	-0.0970584	0.0359321	0.00705241	0.865455	ABCD1;BCAP31	X	152991647
cg07763142	-0.0863398	0.0251709	0.000633402	0.706742	DNAAF5	7	817218
cg07766263	0.0642216	0.0263922	0.0151723	0.920585	CLDN11;SLC7A14	3	170303045
cg07790870	-0.127373	0.0536397	0.0177968	0.932082	CBFA2T2	20	32150311
cg07798610	0.142739	0.0697422	0.0410113	0.971178	PRSS21	16	2867683
cg07805911	-0.0574803	0.0261946	0.0284896	0.956441	DNAAF5	7	818287
cg07874127	0.101635	0.0495519	0.0405751	0.971178	WWOX	16	79246397
cg07906115	0.0543595	0.0271791	0.0458241	0.976938	DAZAP1	19	1408136
cg07910986	0.0613416	0.0238117	0.0101656	0.888238	IGFBP3	7	45961311
cg07919431	-0.0602318	0.0234525	0.0103976	0.889537	PPP2R2D	10	133753257
cg07972159	0.108699	0.0456566	0.0175042	0.930011	KCNMA1	10	78870177
cg07979316	-0.074059	0.035841	0.0391147	0.970927	FAM228B;TP53I3	2	24306908
cg07980404	0.0699431	0.0301883	0.020755	0.939701	UTP11	1	38490002
cg08006845	0.0863816	0.028262	0.00231234	0.801148	TTC9B	19	40723403
cg08024103	0.0627627	0.0286755	0.0288992	0.958124	RPH3AL	17	131848
cg08066943	0.101038	0.0441908	0.0224859	0.943665	ZIC1	3	147136922
cg08078851	-0.118703	0.039026	0.00242785	0.803159	ACKR2;CYP8B1;KRBOX1;RP11-136C24.3;RP11-141M3.6	3	42905968
cg08098951	0.0724598	0.0266592	0.00670618	0.860175	CFAP65	2	219894999
cg08106961	0.0575637	0.028886	0.0466169	0.978351	GRIK3	1	37355452
cg08122807	-0.0983046	0.0418916	0.0191804	0.936403	NRG1	8	32311756
cg08123277	-0.0859171	0.0350348	0.0144014	0.912322	THRB;THRB-AS1	3	24537469
cg08165291	0.100506	0.0349428	0.00412838	0.828648	RPL23A;SNORD42B	17	27047555
cg08165462	0.0561748	0.0252941	0.0266324	0.951991	RNF126	19	652493
cg08197956	-0.0474887	0.0222292	0.0329497	0.9651	RTN4RL1	17	1839469
cg08211051	-0.0643095	0.031252	0.0399289	0.971178	KCNQ1-AS1	11	2871939
cg08220649	0.0528824	0.023921	0.0273309	0.95563	GPR85	7	112726774
cg08242010	-0.108009	0.0468768	0.0214656	0.941282	EFNA3;RP11-540D14.8	1	155051879
cg08243619	-0.103746	0.0515582	0.044528	0.975571	DISP3	1	11561662
cg08275454	-0.0501558	0.0208875	0.0165612	0.925815	SLC44A2	19	10732729
cg08299783	0.0695657	0.0301809	0.0214181	0.941159	GTF2A1L;LHCGR;RP11-310N16.1;STON1-GTF2A1L	2	48920986
cg08331829	-0.262856	0.13294	0.0483487	0.980729	MKKS	20	10412596
cg08374552	0.0596964	0.0238311	0.012439	0.902443	NREP;STARD4-AS1	5	111006369
cg08448622	0.0752442	0.0301753	0.0128423	0.903627	HCG22	6	31026105
cg08483281	0.0535156	0.0217626	0.0141353	0.912322	MYCBP;RP5-864K19.4;RP5-864K19.6;RP5-864K19.7	1	39338485
cg08523727	0.0523698	0.0223176	0.0191844	0.936403	TCF25	16	89947630
cg08528327	-0.0888512	0.0354522	0.0123956	0.901463	CCDC142;MRPL53	2	74700062
cg08549497	-0.0875548	0.0433093	0.0435414	0.974273	WWOX	16	79081390
cg08611625	0.0612418	0.0276779	0.0271957	0.95563	ONECUT3	19	1761424
cg08619515	-0.0610202	0.0257295	0.0179419	0.932082	CLEC16A	16	11066157
cg08652499	0.0578586	0.0280318	0.0393283	0.971178	MITF	3	69924342
cg08754149	0.0526289	0.0226047	0.0201419	0.939593	LRMDA	10	78204159
cg08778119	0.114111	0.0389219	0.00346442	0.826824	DNAH17;RP11-559N14.5	17	76492566
cg08820233	-0.0778084	0.0340135	0.0224169	0.943166	RPH3AL	17	102437
cg08841257	0.0714336	0.033716	0.0344171	0.965741	MSRA	8	10191002
cg08849875	-0.0770656	0.0332061	0.0205406	0.939593	EDRF1	10	127452086
cg08942016	-0.0658623	0.033149	0.0472708	0.980075	HHIPL2	1	222721405
cg08994045	0.113721	0.0566978	0.0452131	0.975872	KCNQ1-AS1	11	2883912
cg09009275	-0.0736399	0.0367835	0.0456164	0.976938	LSM3;XPC	3	14220114
cg09051775	0.0601086	0.0304073	0.0484017	0.980729	TOX3	16	52580266
cg09063977	-0.0564179	0.0233839	0.0160538	0.923137	KB-1125A3.11;SLC2A11	22	24200205
cg09070378	0.051563	0.0242788	0.0339882	0.9651	FCER1G;NDUFS2	1	161183762
cg09071762	-0.105583	0.0504648	0.0367267	0.968632	DPPA5	6	74064149
cg09075063	0.10339	0.0382749	0.00705059	0.865455	BCOR	X	40036659
cg09075558	0.0880718	0.0434334	0.042909	0.973017	WNT3A	1	228246780
cg09134497	-0.0459471	0.0229195	0.0453258	0.976001	ARHGEF2	1	155973286
cg09153092	-0.0509709	0.0252086	0.0435052	0.974113	HCP5;LINC01149	6	31409409
cg09161542	0.0555441	0.02503	0.0267527	0.95314	LMO7	13	76430188
cg09168604	0.0886286	0.0296942	0.00292279	0.814975	GRID1	10	88127188
cg09245073	-0.0649953	0.0289734	0.025145	0.948755	ASGR1	17	7083519
cg09245698	0.0618322	0.0256116	0.0159865	0.922576	SYTL3	6	159084370
cg09247255	0.0524698	0.0252696	0.0381678	0.970116	RP11-566K11.7;TCF25	16	89972787
cg09247362	-0.0659738	0.031907	0.0389827	0.970851	VWA5A	11	123994685
cg09272629	-0.136817	0.049671	0.00601005	0.845702	ALKBH1;SLIRP	14	78174293
cg09272629	-0.136817	0.049671	0.00601005	0.845702	ALKBH1;SLIRP	14	78174293
cg09303977	-0.0821094	0.0322448	0.0110647	0.890266	MDH1;WDPCP	2	63816220
cg09416203	0.0665755	0.0270414	0.0140215	0.911463	PON1	7	94928249
cg09531436	-0.358664	0.0732906	1.19264e-06	0.0798691	HCP5;MICA	6	31371557
cg09548275	0.11064	0.0409609	0.00705325	0.865455	NR1H3	11	47282999
cg09552434	0.0623552	0.021142	0.00327494	0.822742	PRSS21	16	2871599
cg09565670	0.0544756	0.0181401	0.00275393	0.811885	RINL	19	39368408
cg09622957	0.0446469	0.0208031	0.0321525	0.96288	ADAMTSL4;RP11-54A4.2	1	150521190
cg09647921	0.106908	0.053254	0.0450243	0.975872	TPH2;TRHDE	12	72540611
cg09668047	0.0811101	0.0300889	0.0071686	0.867038	AFG3L1P;CENPBD1;RP11-566K11.5	16	90038654
cg09756089	0.0655013	0.032291	0.0428359	0.973017	CALCB	11	14996997
cg09759523	0.0966112	0.0358396	0.00716984	0.867038	ITIH5	10	7621857
cg09762907	-0.0950868	0.0433625	0.0286007	0.956715	TRERF1	6	42290256
cg09769958	0.0853114	0.0418662	0.0418985	0.972817	RPL28;TMEM238	19	55896622
cg09773127	-0.0734067	0.0325503	0.0243858	0.947064	DNAH17	17	76471270
cg09804858	-0.073057	0.0303717	0.016374	0.92543	TRERF1	6	42397121
cg09835225	0.0843725	0.0361194	0.0197368	0.939189	CACNB2	10	18429643
cg09839136	-0.112242	0.052261	0.0320299	0.962723	DNAAF5;PRKAR1B	7	766187
cg09881021	-0.0935684	0.0367379	0.0110502	0.890058	EXOSC1;ZDHHC16	10	99205966
cg09910464	-0.0489261	0.0247565	0.0484562	0.980729	GK5	3	141944344
cg09925620	0.0676604	0.0342365	0.0484598	0.980729	ASPSCR1	17	79957568
cg10039267	-0.0706066	0.0311125	0.0235029	0.9468	BCOR	X	39960821
cg10102162	-0.0681808	0.0257154	0.00817172	0.878989	SORCS1	10	108650260
cg10160276	0.0836959	0.0358649	0.0198552	0.939593	TOX3	16	52583062
cg10164300	0.210308	0.0893704	0.0188471	0.935718	VWA5A	11	123986034
cg10165842	0.0916673	0.040579	0.0241505	0.9468	MUC5AC	11	1155095
cg10220895	0.107919	0.0456482	0.0183051	0.933602	OBSCN;RP5-1139B12.3	1	228464137
cg10265308	-0.0705304	0.0351252	0.0449753	0.975839	METTL17	14	21458149
cg10292949	-0.106361	0.0458792	0.0206801	0.939636	CALCB	11	14997972
cg10293422	-0.0712918	0.0342832	0.0378819	0.969842	PDGFRL	8	17434503
cg10297430	0.0883413	0.0405739	0.0297444	0.959199	CLEC16A	16	11272440
cg10344245	-0.0997825	0.0452298	0.0276551	0.95563	ANK2	4	114288822
cg10436631	0.056335	0.0271337	0.0381872	0.970116	RPH3AL	17	96433
cg10440639	0.123259	0.0518277	0.017625	0.931473	RPH3AL	17	154499
cg10460377	0.0749406	0.0251034	0.00291737	0.814975	NPAS3	14	33403226
cg10486998	0.108961	0.0354443	0.00218091	0.801148	GALR1	18	74961787
cg10501177	0.0835763	0.0332044	0.0120246	0.900395	PDGFRL	8	17435088
cg10509323	0.0830383	0.0390509	0.0337669	0.9651	PRRX1	1	170631431
cg10518340	-0.0999739	0.0488584	0.0410562	0.971178	MMS22L;RP3-418C23.2	6	97731094
cg10572465	0.0694946	0.0295683	0.018994	0.936403	AP4B1-AS1;PTPN22	1	114414042
cg10578991	0.102829	0.0334305	0.00216825	0.801148	VWDE	7	12443926
cg10591607	0.0879112	0.0250286	0.000468402	0.67613	GRIK2	6	101846916
cg10670501	-0.0501677	0.023486	0.0329696	0.9651	ANO10;SNRK	3	43405871
cg10689127	-0.125351	0.0490698	0.0108122	0.889537	DCAF15;PODNL1	19	14063163
cg10705394	0.0840336	0.0322131	0.00925477	0.88546	METAP2	12	95868243
cg10750989	0.0661515	0.0314256	0.0355934	0.965806	HCP5;MICA;Y_RNA	6	31371330
cg10753966	0.101133	0.0409192	0.0136559	0.909196	ERC2	3	55556197
cg10795189	0.064606	0.0254954	0.0114614	0.894024	PHF1	6	33379265
cg10805352	0.152468	0.0775781	0.049711	0.981185	AC007743.1;CCDC85A;RP11-482H16.1	2	56411583
cg10811880	0.0396743	0.0178081	0.0261591	0.949475	COL6A2	21	47536647
cg10823566	-0.0532646	0.0230843	0.0212816	0.940596	RCSD1	1	167652811
cg10833037	0.0515196	0.0238099	0.0307682	0.959354	GPR158;GPR158-AS1	10	25464184
cg10997860	0.0692715	0.0294929	0.019074	0.936403	LINC01006	7	156267828
cg11016745	0.0799832	0.0401229	0.0465434	0.9781	APOO;CXorf58	X	23926314
cg11035303	0.106512	0.0523507	0.0422166	0.973017	ANO10;SNRK	3	43465503
cg11064395	-0.0778585	0.0343822	0.023806	0.9468	HCP5;MICA	6	31375304
cg11086127	0.0697822	0.0278096	0.0122897	0.900584	PTPRA	20	2902436
cg11090409	0.0701479	0.0228759	0.00223745	0.801148	KRT83	12	52716545
cg11166999	0.129793	0.0436395	0.00302341	0.816056	SNHG14;SNORD107;SNURF	15	25226929
cg11176889	0.114817	0.0448041	0.0105663	0.889537	FKBP9	7	32997094
cg11217953	0.0830778	0.031379	0.00826392	0.878989	MAN1C1	1	26051823
cg11251135	-0.0747939	0.0278193	0.00732167	0.871193	RTN4RL1	17	1863911
cg11252801	0.090096	0.0395554	0.0230001	0.944713	LRRTM4	2	77748917
cg11260848	0.0479081	0.022383	0.0326192	0.965015	ALX4	11	44326260
cg11285834	-0.0843649	0.0296623	0.00456347	0.829321	OTUD4	4	146102486
cg11319389	0.0818988	0.0327124	0.0124869	0.902777	TOX2	20	42544648
cg11332928	-0.0505005	0.0254754	0.0477762	0.980075	BTBD19;TCTEX1D4	1	45273680
cg11336061	0.0815969	0.0280153	0.00368168	0.828648	RUNX3	1	25254149
cg11353032	-0.0622333	0.0309767	0.0448598	0.975686	ZRSR2	X	15808390
cg11369599	0.0561113	0.0231109	0.0154006	0.920665	HCG22	6	31023709
cg11373049	-0.155036	0.0666604	0.0202751	0.939593	NDUFC1	4	140216770
cg11427928	-0.0823142	0.0271527	0.00250972	0.803159	LRPPRC	2	44224233
cg11452292	-0.0617753	0.0253958	0.0152076	0.920665	ATP5MG;RP11-770J1.5	11	118271932
cg11453712	-0.0677797	0.0328562	0.0394351	0.971178	AJM1;PHPT1;RABL6	9	139741803
cg11461808	0.0768637	0.0350095	0.0284064	0.95563	C7orf50;GPER1	7	1126579
cg11471805	0.207992	0.0730233	0.00450558	0.82929	SHISA6	17	11461316
cg11475550	0.0764903	0.0351708	0.029929	0.959199	NPY	7	24324570
cg11495544	-0.0656593	0.0321085	0.0411807	0.971395	GRB2;MIR3678	17	73402155
cg11532513	-0.0511608	0.0225617	0.023614	0.9468	CACNA2D3;LRTM1	3	54962242
cg11534680	0.102061	0.0474455	0.0317582	0.962213	GREB1	2	11680020
cg11552293	0.140274	0.0458987	0.00231454	0.801148	COL4A5;COL4A6	X	107682539
cg11567001	-0.168717	0.0594632	0.00466191	0.830153	SMARCD3	7	150942958
cg11582617	0.064715	0.0323467	0.0457573	0.976938	GTF2H5;SERAC1	6	158589302
cg11612555	0.071011	0.0351262	0.0435425	0.974273	DUSP13	10	76854201
cg11646638	0.060092	0.0225353	0.00781369	0.878989	FAM228B;TP53I3	2	24303986
cg11650160	0.118984	0.0535902	0.0266743	0.952472	BCOR	X	40017883
cg11653912	-0.0616451	0.0290058	0.0338632	0.9651	CLIC4	1	25154971
cg11667387	0.122523	0.0610999	0.0452669	0.975872	CNNM2	10	104835919
cg11685316	0.162015	0.0501962	0.00129793	0.764677	MFSD6L	17	8702564
cg11755407	-0.0715665	0.0351124	0.0418527	0.972817	EML3;MTA2	11	62370490
cg11758793	0.0773726	0.0377909	0.0409403	0.971178	CTD-2267D19.3;GJD3	17	38520139
cg11804724	-0.0966879	0.0488916	0.0483083	0.980729	DNAH14	1	225117817
cg11809272	-0.0698861	0.034463	0.0428988	0.973017	HCP5;LINC01149	6	31409361
cg11816229	0.0484821	0.022856	0.0342047	0.9651	ASGR2	17	7017968
cg11816923	0.05734	0.0254111	0.0243036	0.947064	PTPN14	1	214725455
cg11817038	-0.0554642	0.0248888	0.0261194	0.949475	ATP10A	15	26032242
cg11824582	-0.0720809	0.0359456	0.0452628	0.975872	SYNE1	6	152468278
cg11826008	0.0836396	0.029046	0.00408616	0.828648	CPNE1;RBM12;RP1-309K20.6	20	34249284
cg11826104	-0.0602852	0.0301591	0.0459494	0.977016	SNHG14;UBE3A	15	25650611
cg11844800	0.0447675	0.0209664	0.03304	0.9651	ALDH4A1;RP13-279N23.2	1	19201860
cg11852843	-0.0550159	0.0220107	0.0126311	0.903039	OBSCN	1	228473781
cg11879354	-0.036644	0.0176726	0.0384388	0.970391	SYTL3	6	159075773
cg11927033	-0.231812	0.0776864	0.00293106	0.814975	PKIB;RP3-425C14.5;SERINC1	6	122793073
cg11935021	0.0895077	0.039293	0.0229855	0.944713	AC004051.2;COL25A1	4	110223795
cg11946072	0.0894004	0.0451878	0.0482177	0.980398	ESD	13	47371514
cg11972401	0.0958756	0.0344294	0.00548117	0.844248	Metazoa_SRP;NOL10;RN7SL832P	2	10830636
cg11976069	0.0682867	0.0299362	0.0227998	0.944018	OSBPL1A	18	21854521
cg11994984	0.0968383	0.0386605	0.012444	0.902657	HSPD1;HSPE1;HSPE1-MOB4	2	198364525
cg12026394	-0.0793537	0.0322814	0.0141696	0.912322	ANP32B	9	100745975
cg12049992	0.0967913	0.046201	0.0364778	0.968163	PIEZO2	18	11147785
cg12079362	0.0607325	0.0288545	0.0356143	0.965806	ATP6V0B	1	44440160
cg12126686	0.0562266	0.0270066	0.0376573	0.969842	CD22;U62631.5	19	35821634
cg12166476	0.0836635	0.0375394	0.026106	0.949475	LMO7;RP11-29G8.3	13	76334866
cg12188650	0.0499251	0.0207374	0.0162823	0.925384	RBM14;RBM14-RBM4	11	66391902
cg12246510	0.14075	0.0489228	0.00411927	0.828648	TENM4	11	79152102
cg12260990	0.10012	0.0416138	0.0163531	0.92543	TBC1D22A	22	47371122
cg12336290	0.0536822	0.0238549	0.0246923	0.947791	PRF1	10	72362674
cg12359809	0.124686	0.0470672	0.00822617	0.878989	WNT3A	1	228246632
cg12405742	-0.0697296	0.0319406	0.0293109	0.959077	THRB;THRB-AS1	3	24535365
cg12478651	0.0765822	0.0371532	0.0395945	0.971178	KIFC1;PHF1	6	33376677
cg12479878	0.119634	0.0404083	0.00315876	0.81827	HLX;HLX-AS1	1	221054825
cg12492359	0.0601714	0.0248717	0.0157692	0.921274	BMPR2	2	203242268
cg12536292	-0.0528494	0.0243483	0.030251	0.959199	POLE	12	133243691
cg12552771	0.119312	0.0373755	0.00146554	0.77432	RASL10A	22	29709320
cg12577469	-0.0978222	0.0484849	0.0439644	0.975158	SYNE1	6	152656028
cg12594911	-0.153953	0.0737734	0.0372109	0.969842	PDE4DIP	1	144931379
cg12610972	0.0627532	0.0271911	0.0212557	0.940596	CASD1	7	94138947
cg12622519	0.0664586	0.0259288	0.010551	0.889537	ADPRHL1	13	114108052
cg12647497	0.126533	0.0398237	0.00154207	0.775416	GSTM2;GSTM4	1	110210265
cg12750031	0.0585048	0.027452	0.0333726	0.9651	LRRC69;SLC26A7	8	92221717
cg12771053	0.0560809	0.0274572	0.041423	0.971395	KRTCAP2;RP11-201K10.3;TRIM46	1	155145617
cg12818883	0.0625889	0.0282904	0.0272158	0.95563	DNAH17	17	76437098
cg12842316	-0.102942	0.0380319	0.00693659	0.865402	SLITRK4	X	142723457
cg12858014	0.0990329	0.0413662	0.0168875	0.926509	PDCD7	15	65425131
cg12877039	0.116795	0.0489308	0.0172145	0.927843	PCDHGA1;PCDHGA10;PCDHGA11;PCDHGA12;PCDHGA2;PCDHGA3;PCDHGA4;PCDHGA5;PCDHGA6;PCDHGA7;PCDHGA8;PCDHGA9;PCDHGB1;PCDHGB2;PCDHGB3;PCDHGB4;PCDHGB5;PCDHGB6;PCDHGB7;PCDHGC3	5	140857192
cg12902183	-0.139347	0.0682402	0.0414701	0.971395	IGFBP3	7	45959833
cg12934258	0.139472	0.0513087	0.00670134	0.860175	SYTL3	6	159084599
cg12956209	0.0558109	0.0274967	0.042706	0.973017	PRRG4	11	32851240
cg12967723	-0.034629	0.0160266	0.0310063	0.959624	SLC12A9;TRIP6	7	100464145
cg12979921	-0.0912926	0.0361242	0.0116853	0.898321	CFAP73	12	113594302
cg12996417	0.0489053	0.0240069	0.0419571	0.972817	PRSS48;SH3D19	4	152198109
cg13006681	-0.0898705	0.0400313	0.0250344	0.948755	EBF1	5	158476743
cg13021301	0.104571	0.0487192	0.0321344	0.962787	CNTROB;TRAPPC1	17	7836533
cg13051970	0.0394474	0.0154766	0.0109894	0.889537	DDC	7	50628968
cg13071306	0.0780193	0.0378579	0.0396339	0.971178	GPR153	1	6314113
cg13113963	0.057841	0.0224925	0.0102987	0.888238	PSMB1;TBP	6	170863576
cg13123296	-0.072738	0.0321452	0.023909	0.9468	RP11-425A23.1;TMEM184C	4	148538264
cg13151171	0.064033	0.0271299	0.018497	0.933602	MITF	3	69915189
cg13152535	0.0773097	0.0277992	0.0055433	0.844248	CLEC11A	19	51226557
cg13187788	0.108538	0.0377466	0.00413907	0.828648	DLX3	17	48072633
cg13223565	0.0466119	0.020448	0.0228915	0.944713	PCNT	21	47831927
cg13232821	-0.0677216	0.0342974	0.0486557	0.980729	DDC	7	50628718
cg13258700	0.0865562	0.0403824	0.0323734	0.9644	LINC01006;RNF32	7	156433997
cg13263830	0.0911842	0.0446664	0.041526	0.971552	DEPDC5	22	32211449
cg13267776	-0.0793067	0.0343125	0.0210631	0.940596	CNNM2	10	104836989
cg13361023	0.0383017	0.0189793	0.0439087	0.975158	ATP10A	15	26105176
cg13365641	-0.0748612	0.0373904	0.0455973	0.976938	AC006994.2;KANSL1L	2	211036230
cg13366470	0.049006	0.0213135	0.0217388	0.941861	TMC3	15	81666512
cg13382768	-0.0420181	0.0194476	0.0310171	0.959624	GGT1;SNRPD3	22	24979436
cg13389997	-0.0849179	0.0351791	0.0160041	0.922639	PTPN14	1	214695142
cg13399903	0.105953	0.0476493	0.0264478	0.951047	ATP8B4	15	50352288
cg13403695	0.0632194	0.030749	0.0401002	0.971178	SNHG14;SNORD115-14	15	25439493
cg13403760	0.0707562	0.028873	0.0144718	0.912322	PTPN14	1	214725246
cg13405608	0.058193	0.028043	0.038285	0.970171	MSRA	8	9952099
cg13434312	0.0668171	0.0232271	0.00412285	0.828648	DISP3	1	11543556
cg13442200	-0.102597	0.0493861	0.0380699	0.970116	SCARB2	4	77082402
cg13448753	0.120263	0.0486565	0.0136506	0.909196	GPR158;GPR158-AS1	10	25464059
cg13453607	-0.125003	0.0521009	0.016652	0.925815	RNF157	17	74235635
cg13459498	0.186072	0.0846224	0.0281673	0.95563	TOX2	20	42544792
cg13491234	0.100072	0.039115	0.0106935	0.889537	CALCA;CALCB	11	14994230
cg13491490	0.0847696	0.033684	0.0120398	0.900395	ERC2;RP11-58O15.1	3	55646231
cg13520736	0.061027	0.0267104	0.0225812	0.943665	HDDC2;TPD52L1	6	125543048
cg13547381	-0.0565172	0.0268125	0.0353463	0.965806	ACP2;NR1H3	11	47270874
cg13553997	-0.0944714	0.0424005	0.0261472	0.949475	GUCA1B	6	42161424
cg13555290	-0.092109	0.0392898	0.0192999	0.936765	ANK2	4	113781793
cg13556084	0.0509943	0.0247741	0.0398706	0.971178	CYCSP52;ETV3	1	157098234
cg13556084	0.0509943	0.0247741	0.0398706	0.971178	CYCSP52;ETV3	1	157098234
cg13558105	-0.06369	0.0207375	0.00220198	0.801148	C10orf71	10	50530868
cg13561792	-0.0486088	0.0232148	0.0365788	0.968174	ATP2A3	17	3850285
cg13566851	0.0498455	0.0209737	0.0177029	0.932082	PHACTR2	6	143857813
cg13614606	-0.0512938	0.0252434	0.0424803	0.973017	TSPAN4	11	864739
cg13615998	0.164765	0.0528381	0.00188267	0.781436	HOXC10;RP11-834C11.12	12	54380956
cg13623268	0.1222	0.0532522	0.0220028	0.942636	PCSK5	9	78912437
cg13624528	0.127663	0.0581143	0.0283184	0.95563	GRIK2	6	101846409
cg13636907	-0.103982	0.034962	0.00302449	0.816056	MITF	3	69990481
cg13655566	-0.172978	0.0543921	0.00152723	0.775416	PCSK5	9	78536245
cg13659051	0.132551	0.0484158	0.00631994	0.849264	LRRC26;RP11-350O14.18;TMEM210	9	140065943
cg13682095	0.153292	0.0672795	0.0229578	0.944713	TSPAN4	11	849733
cg13683218	0.222878	0.108851	0.0409278	0.971178	COL24A1	1	86622552
cg13684918	0.0511466	0.0240072	0.0334303	0.9651	RGL2	6	33266881
cg13728039	-0.0696193	0.0343288	0.0428829	0.973017	CTC-454I21.3;ZNF585A	19	37647624
cg13778709	0.120254	0.0352613	0.000680498	0.717874	APCDD1L;APCDD1L-DT	20	57089961
cg13825334	0.041478	0.0199492	0.0379122	0.969842	ATP10A	15	25925590
cg13944037	-0.0736635	0.027558	0.00766807	0.875532	GUCA1B	6	42162790
cg13960660	-0.0491484	0.0248396	0.0481918	0.980398	MVB12B	9	129096820
cg13972793	-0.100887	0.0401251	0.012117	0.900584	PCDHGA1;PCDHGA2;PCDHGA3;PCDHGA4;PCDHGA5;PCDHGB1;PCDHGB2;PCDHGB3	5	140751454
cg14007004	0.126556	0.0605654	0.0369635	0.9694	ONECUT3	19	1758517
cg14019861	-0.0655952	0.0270211	0.0154156	0.920665	ELK1	X	47496001
cg14039343	0.051642	0.0250946	0.0399161	0.971178	RGL2;TAPBP	6	33267684
cg14073746	0.0797173	0.035209	0.023827	0.9468	KIF14	1	200590114
cg14098737	0.0553307	0.0208955	0.00825353	0.878989	TENM4	11	78954267
cg14118398	-0.0467411	0.021269	0.0282555	0.95563	PLPP7	9	134179647
cg14119936	0.0581184	0.0246128	0.0184449	0.933602	MMP26;OR51F1	11	4791012
cg14139652	-0.0611747	0.0241206	0.0113913	0.892698	TSPAN4	11	862750
cg14159790	0.220822	0.0633589	0.000517722	0.684194	PAXX	9	139886506
cg14178077	0.0709131	0.026446	0.00747812	0.872013	PCSK5	9	78777801
cg14189116	-0.0703384	0.0326114	0.0313059	0.961009	CAPRIN2	12	30878975
cg14192029	0.113887	0.0411278	0.00574845	0.844248	ZNF718	4	126058
cg14249528	0.0513505	0.0231205	0.0266232	0.951991	CTD-2545H1.1;RTN4RL1	17	1927796
cg14254562	0.0537667	0.0273077	0.0493014	0.980729	TLE1	9	84213071
cg14277403	0.0688715	0.0285109	0.0159266	0.922448	ANP32B	9	100748520
cg14287403	-0.0499529	0.0249713	0.0457854	0.976938	MTR	1	237008211
cg14306819	-0.0641875	0.0307985	0.0374628	0.969842	ERCC3	2	128052889
cg14326305	0.0598192	0.021259	0.00501265	0.836054	ABCA1	9	107573154
cg14328782	0.0793677	0.0391031	0.0427093	0.973017	MAFG;MAFG-DT	17	79885240
cg14365300	0.108745	0.0506957	0.0322433	0.963685	MVB12B	9	129252725
cg14366571	0.125698	0.0578587	0.0301052	0.959199	PRR18	6	166722062
cg14394077	-0.0537291	0.0266111	0.0438069	0.975098	SEC16A	9	139366472
cg14399183	-0.0511698	0.0234092	0.029107	0.958686	GSN;GSN-AS1	9	124048308
cg14428178	0.0795798	0.0300666	0.00828233	0.878989	GLP2R	17	9729077
cg14443470	0.128255	0.047015	0.00650948	0.851981	MVB12B	9	129252572
cg14481604	-0.098254	0.0403961	0.0152182	0.920665	SNHG14;SNORD116-22	15	25334117
cg14508122	-0.135599	0.0639203	0.0341907	0.9651	C14orf178;SLIRP;SNW1	14	78227346
cg14524975	0.0546354	0.0269469	0.0429321	0.973017	ITGB7	12	53594856
cg14541939	0.0748714	0.0341442	0.0286033	0.956715	NDUFA1;RNF113A	X	119005913
cg14563754	0.083692	0.0360802	0.0206075	0.939593	IFT74;PLAA	9	26947515
cg14566624	0.0771006	0.0296894	0.00957517	0.886652	GPR153	1	6321582
cg14568384	0.130804	0.0435097	0.00272518	0.811885	MFSD13A;RPARP-AS1	10	104220744
cg14602222	0.0767787	0.0348752	0.0279787	0.95563	RAD52	12	1025663
cg14660726	-0.0916819	0.034704	0.00840434	0.880032	HLX-AS1	1	221047545
cg14664714	-0.148135	0.0537283	0.00596103	0.845702	STK38L	12	27397070
cg14665062	-0.109993	0.048695	0.0241582	0.9468	MEF2C-AS1	5	88462828
cg14720888	-0.159366	0.0749733	0.0338349	0.9651	CNTROB;TRAPPC1	17	7835468
cg14726139	-0.0722951	0.0333341	0.0303852	0.959199	GLRA4;TMEM31	X	102968611
cg14737977	-0.0643514	0.0257533	0.0126573	0.903039	ITGA3;RP11-1094H24.4	17	48134226
cg14744160	0.0298605	0.014625	0.0414972	0.971395	KIF18A;METTL15	11	28129753
cg14769373	0.0740388	0.0357348	0.0385872	0.970669	UNC5CL	6	40998127
cg14769786	0.180905	0.0728173	0.0131777	0.905518	RTN4RL1	17	1881333
cg14827807	-0.0403547	0.0203621	0.0478295	0.980075	CERS2	1	150943828
cg14832908	0.0628024	0.0294066	0.0330031	0.9651	HES2	1	6479424
cg14847514	-0.081705	0.0372948	0.0287486	0.95698	TPH2	12	72340376
cg14890851	0.0932965	0.0394517	0.0182702	0.933602	RP11-161H23.9;TROAP	12	49716853
cg14915620	-0.0580796	0.0252468	0.0216712	0.941693	DHX30	3	47887956
cg14960282	-0.0726081	0.0362798	0.0456859	0.976938	GRIK3	1	37321669
cg14973366	0.0702941	0.0346901	0.0430527	0.973017	FLNA	X	153599377
cg14994944	0.0821694	0.0289767	0.00468499	0.830153	COL25A1	4	110084489
cg15022609	-0.193511	0.0676306	0.00432657	0.828648	CALCOCO2	17	46908359
cg15036529	0.0734253	0.0322179	0.0229218	0.944713	PYHIN1	1	158900644
cg15053129	-0.0542513	0.0264581	0.0406384	0.971178	ZNF365	10	64403059
cg15058852	-0.0778996	0.0358792	0.0302049	0.959199	GNS	12	65109024
cg15062795	-0.0772008	0.0322475	0.016889	0.926509	ETV6	12	11802217
cg15075784	-0.065583	0.0297362	0.027696	0.95563	BICD1	12	32361535
cg15081844	0.0476432	0.0238197	0.0458154	0.976938	BFSP2	3	133117569
cg15084543	0.0834593	0.041899	0.0467112	0.978808	ADGRL4	1	79472408
cg15086113	-0.0495175	0.0244347	0.0430349	0.973017	ONECUT3	19	1766358
cg15089111	0.100959	0.0490347	0.0398161	0.971178	NPAS3	14	34270113
cg15144216	-0.0814612	0.0379269	0.0320184	0.962698	ACP1	2	269218
cg15195814	-0.0622796	0.021786	0.00436169	0.828648	TIMM44	19	7993417
cg15200789	0.0519921	0.0243213	0.0328344	0.9651	KCNMA1	10	79285311
cg15208757	0.0554643	0.0185074	0.0028098	0.814975	IGFBP3	7	45961943
cg15209419	0.0618735	0.029952	0.0391677	0.970964	CHIT1	1	203186092
cg15211655	0.052466	0.0247639	0.0344205	0.965741	OSBPL1A	18	21977340
cg15212421	-0.0541005	0.0262943	0.0399548	0.971178	ZHX3	20	39945633
cg15214229	-0.060176	0.0249803	0.0162191	0.924816	SLA2	20	35275274
cg15299388	0.0767654	0.0371735	0.0392312	0.971038	ZAR1	4	48491941
cg15314890	0.136193	0.059651	0.0226766	0.943808	BCOR	X	40031314
cg15333318	0.0750487	0.0292998	0.0106031	0.889537	NECAB1;TMEM64	8	91804358
cg15334207	-0.094847	0.0467084	0.0426161	0.973017	DCX	X	110654829
cg15338782	-0.108362	0.0330633	0.00109175	0.752676	ATP10A	15	26035581
cg15355146	0.10256	0.04361	0.018921	0.936403	MYCL	1	40368366
cg15371566	0.108388	0.042446	0.0108427	0.889537	CLDN11;SLC7A14	3	170187722
cg15389068	-0.161351	0.0795591	0.0428774	0.973017	CTC-270D5.1;PCDHB2	5	140475049
cg15403961	-0.0653004	0.0298434	0.0289437	0.958187	GALNTL6	4	173905761
cg15409013	0.139801	0.0600506	0.0201516	0.939593	ADAMTS16;CTD-2297D10.2	5	5139855
cg15420906	-0.121857	0.0530393	0.0218429	0.94215	FAM71D	14	67688261
cg15443732	0.133296	0.0635935	0.0363829	0.96812	GALR1	18	74961078
cg15472485	-0.072246	0.0360915	0.0456419	0.976938	SIPA1L2	1	232592772
cg15475727	-0.0794491	0.0396971	0.0456808	0.976938	TBC1D22A	22	47396384
cg15550036	0.0471227	0.0235978	0.0461654	0.977386	ARIH2;ARIH2OS	3	48956180
cg15613177	0.0507642	0.0227956	0.0262227	0.949715	SASS6;TRMT13	1	100598753
cg15672044	0.0481385	0.0239159	0.0444603	0.975571	ANKMY2;BZW2	7	16684349
cg15750705	0.0572538	0.022212	0.0101223	0.888238	GJB4;SMIM12	1	35226707
cg15754112	0.0552642	0.0265704	0.0378434	0.969842	KCNMA1	10	78864253
cg15755924	-0.121284	0.0608783	0.0466794	0.978714	NDUFA1;RNF113A	X	119005989
cg15757745	-0.0670325	0.027041	0.0133784	0.906778	TBC1D22A	22	47558489
cg15775835	-0.205293	0.0628476	0.00113419	0.753757	DIP2A	21	47878727
cg15786900	0.0714583	0.0317577	0.0247073	0.947791	ALX4	11	44333131
cg15805162	0.043607	0.0210048	0.0382003	0.970116	ZNF682	19	20150317
cg15833596	0.0498505	0.0230575	0.0309071	0.959624	C4BPB;PFKFB2;YOD1	1	207226419
cg15834388	0.0529587	0.0245618	0.0313638	0.961071	NECAB1;TMEM64	8	91803692
cg15839642	-0.0989883	0.0376289	0.0086829	0.882158	ZNF608	5	124036927
cg15883761	0.0558385	0.0240476	0.020477	0.939593	CFL1;MUS81	11	65627811
cg15939539	-0.132125	0.0501483	0.00858023	0.880941	ANK2	4	114027726
cg15963463	0.0576026	0.0235067	0.0144761	0.912322	RUNX3	1	25253237
cg16027505	0.0527958	0.0242658	0.02986	0.959199	CC2D1B	1	52832028
cg16034991	-0.113979	0.0383489	0.00304654	0.816056	SIGLEC14;SIGLEC5	19	52146598
cg16072382	-0.0755527	0.0355783	0.0340055	0.9651	LRMDA	10	78096093
cg16088277	0.107062	0.0397088	0.00715993	0.867038	ITIH5	10	7708986
cg16120147	-0.187811	0.065548	0.00427383	0.828648	LYNX1	8	143852587
cg16129213	0.0848602	0.0360944	0.0189561	0.936403	AP000253.1;SOD1	21	33030780
cg16131766	0.0834874	0.0396852	0.0357053	0.966286	MKRN3	15	23810280
cg16148891	-0.0640314	0.0321187	0.0465283	0.9781	OR4F15	15	102347868
cg16178003	0.0477095	0.0208142	0.0221496	0.942636	KCNMA1	10	79012701
cg16181396	0.0827307	0.0295458	0.00522916	0.84157	ZIC1	3	147126206
cg16193278	0.0537901	0.0254812	0.0350768	0.965806	MIR623;UBAC2	13	100008450
cg16248618	-0.124205	0.0555591	0.0256517	0.949005	SF3B2	11	65819774
cg16253629	0.0511983	0.024812	0.0393846	0.971178	ANK2	4	113776216
cg16285447	-0.136903	0.0516168	0.00814911	0.878989	DAD1	14	23058779
cg16366843	0.126768	0.0532888	0.0175924	0.931038	DIO3OS	14	102026086
cg16398628	-0.110354	0.048502	0.0231487	0.944713	LIPA	10	91011689
cg16409497	0.113698	0.0451219	0.0119318	0.900395	HMGA2;RPSAP52	12	66217818
cg16418228	0.0599199	0.0206876	0.0038749	0.828648	CACNA2D3;LRTM1	3	54963186
cg16431266	-0.105054	0.0396898	0.00827959	0.878989	ZRANB3	2	136286684
cg16497431	0.0769586	0.026522	0.00381103	0.828648	LINC00442;PHF2P2	13	19582812
cg16503724	0.0668188	0.0259098	0.0100852	0.888238	PLCL2	3	17130667
cg16508480	0.0738432	0.0340068	0.0301855	0.959199	ADAMTS16;CTD-2297D10.2	5	5139874
cg16541931	0.144384	0.0259272	3.47948e-08	0.00785574	GPR158;GPR158-AS1	10	25463757
cg16565409	0.105463	0.0463391	0.0231111	0.944713	RPL23A;SNORD4A	17	27048223
cg16599703	0.0651013	0.0236542	0.00605018	0.845702	GRIK3	1	37500358
cg16601415	-0.0394654	0.0196851	0.0453089	0.975872	DNM2	19	10942243
cg16622651	0.0828165	0.0346067	0.0169323	0.926509	IMPG1	6	76724431
cg16624692	0.202938	0.0748209	0.00682459	0.862762	CFL1;SNX32	11	65601301
cg16669455	0.103131	0.0377701	0.00645944	0.850361	CASP4	11	104839343
cg16683043	-0.0715085	0.0241146	0.00311086	0.816056	TAF1C	16	84214784
cg16731240	0.0949143	0.0394609	0.0163821	0.925588	ZNF577;ZNF613;ZNF649-AS1	19	52391250
cg16761131	-0.107247	0.0447568	0.0167882	0.925815	RP1-37E16.12;TRIOBP	22	38142377
cg16913124	-0.0525354	0.0229876	0.0225449	0.943665	HYAL1;HYAL3;NAA80	3	50338253
cg17029237	-0.0773655	0.0303421	0.0109602	0.889537	LLGL2	17	73555445
cg17046464	-0.0750077	0.0288458	0.00948224	0.88546	COL25A1	4	109852410
cg17050100	-0.0664913	0.0314615	0.0348668	0.965806	CCDC121;GPN1;RP11-158I13.2	2	27852231
cg17072271	0.104066	0.0478944	0.03008	0.959199	GRB2;MIR3678	17	73400970
cg17095278	0.0843717	0.0405764	0.0378969	0.969842	ADGRL4	1	79471984
cg17096807	0.0830169	0.0344118	0.0160642	0.923137	NOP2	12	6667374
cg17119907	0.143996	0.0633783	0.0233442	0.944848	NOS1	12	117797116
cg17210014	-0.0665388	0.0334056	0.0467199	0.978808	GRID1;MIR346	10	88025642
cg17260954	0.0743293	0.0338191	0.028239	0.95563	ATP10A	15	26026347
cg17288952	0.0616467	0.0263304	0.0194565	0.937824	HPS4;SRRD	22	26879473
cg17323704	-0.0826708	0.0401259	0.0396884	0.971178	ABTB1;PODXL2	3	127391632
cg17448336	0.0830105	0.0333782	0.0130818	0.905518	ZIC1	3	147141588
cg17460386	0.0584379	0.0246098	0.0177986	0.932082	FCMR	1	207095668
cg17461214	0.0703407	0.0292362	0.0163524	0.92543	CHML;OPN3	1	241799063
cg17465930	-0.160725	0.0690144	0.0201094	0.939593	MATR3;SIL1	5	138630302
cg17482224	-0.0776601	0.0349339	0.0264839	0.951047	DNAH14	1	225116995
cg17526506	0.123358	0.0602571	0.0409575	0.971178	C2orf76;DBI	2	120124281
cg17639059	-0.0591025	0.0254522	0.0204723	0.939593	NAB2;NEMP1	12	57483108
cg17681818	0.0550206	0.0272761	0.0440115	0.975158	VAC14	16	70835134
cg17684906	0.0617676	0.0307617	0.0449774	0.975839	CTC-308K20.1;RPL26L1	5	172384830
cg17709466	-0.0742159	0.0354054	0.036377	0.96812	NABP2	12	56618184
cg17720150	0.0581537	0.0287379	0.0433366	0.973838	SNHG14;SNORD116-25	15	25342118
cg17740349	-0.0678243	0.0327435	0.0386362	0.970669	SLITRK4	X	142719630
cg17760878	-0.0664254	0.0252987	0.00880965	0.883145	ADAMTS16	5	5303460
cg17770910	-0.112423	0.0418341	0.0073479	0.871554	LYNX1	8	143851427
cg17807479	0.0656653	0.0326689	0.0447555	0.975686	SHISA6	17	11145042
cg17851730	0.0452383	0.022474	0.0444492	0.975571	ALDH4A1;RP13-279N23.2	1	19229128
cg17896776	0.0793897	0.0354853	0.025538	0.948808	GALNTL6	4	172733760
cg18083248	0.0395484	0.0192329	0.0400705	0.971178	ATP10A;RP11-2C7.1	15	26108946
cg18088903	-0.104177	0.0521094	0.0459167	0.97698	HCP5;MICA	6	31371612
cg18143488	0.248653	0.0874589	0.00458115	0.829321	FAM126B;NDUFB3	2	201936365
cg18148283	-0.0563393	0.0258373	0.0295008	0.959199	ASPSCR1	17	79952142
cg18159850	-0.138632	0.0663726	0.0370461	0.969639	OBSCN;OBSCN-AS1	1	228401278
cg18193094	0.0697144	0.0284307	0.0144116	0.912322	GRIK2	6	101846905
cg18219522	-0.0750674	0.0337978	0.0266197	0.951991	MAML2	11	95870414
cg18228326	0.0910903	0.0304117	0.00282482	0.814975	PADI2	1	17446068
cg18253591	-0.090352	0.0301011	0.00276687	0.812283	ALX4	11	44285355
cg18266456	0.0553063	0.0279167	0.0479116	0.980075	SNHG14;SNORD115-11	15	25434500
cg18289746	-0.155746	0.0664457	0.0193198	0.936765	FAM229B;TUBE1	6	112408679
cg18297437	0.118832	0.0403065	0.003287	0.822742	ZIC1	3	147131332
cg18419079	-0.0839873	0.0352646	0.0174631	0.930011	MYO9B	19	17322845
cg18431910	-0.173399	0.0606221	0.00433979	0.828648	TENM4	11	78614239
cg18432414	0.102833	0.0488491	0.0355939	0.965806	MFSD6L	17	8702486
cg18459489	0.072334	0.0308705	0.0193606	0.936765	VAX1	10	118890977
cg18515303	0.0573828	0.0280559	0.0411429	0.971208	SORCS1	10	108864049
cg18520505	-0.0413219	0.0206995	0.046234	0.977512	TIMM44	19	8000449
cg18520603	-0.105422	0.0356979	0.00323518	0.822499	SLITRK4	X	142717164
cg18561560	0.0933172	0.0413483	0.0242798	0.947064	MFSD6L	17	8702816
cg18583381	0.057887	0.0293671	0.0490424	0.980729	ARHGAP10	4	148653917
cg18599996	-0.0691025	0.0333741	0.0387145	0.970669	GYG1	3	148708821
cg18666238	-0.0399084	0.0202463	0.0490428	0.980729	DNAJB4;FUBP1;GIPC2	1	78444712
cg18704691	-0.0565564	0.0240843	0.0190986	0.936403	HLX;HLX-AS1	1	221052468
cg18731327	0.0647322	0.0271003	0.0171372	0.927811	ZIC1;ZIC4	3	147114352
cg18771857	-0.049723	0.0216704	0.0220129	0.942636	MATR3;SIL1;SNHG4	5	138609219
cg18789758	-0.0891337	0.0409813	0.0299166	0.959199	FLVCR1;FLVCR1-DT	1	213030449
cg18793512	0.0434181	0.0188234	0.0213255	0.940596	LBH	2	30458365
cg18816534	0.0730241	0.0319524	0.022546	0.943665	EBF1	5	158385443
cg18818484	-0.0785355	0.0284641	0.00592678	0.845702	DISP3	1	11590043
cg18844210	0.059237	0.0223372	0.00815785	0.878989	AC008753.6;MYADM	19	54372618
cg18844331	-0.0506859	0.0209881	0.0159539	0.922448	TRIP6	7	100469260
cg18937875	0.0893579	0.0411622	0.0302282	0.959199	CALCB	11	14930189
cg18956540	0.0601309	0.0297798	0.0437923	0.975052	MIEN1	17	37886855
cg18958693	0.109346	0.0451279	0.0156075	0.920665	PSMG3	7	1607601
cg18963365	0.128702	0.0449557	0.0043053	0.828648	MFSD6L	17	8702823
cg18979802	-0.0798696	0.0381562	0.036637	0.968511	C11orf45;KCNJ5	11	128775513
cg19014941	0.0595152	0.027531	0.0309264	0.959624	GRID1	10	88127363
cg19016652	0.0703277	0.026972	0.00928812	0.88546	LMO3;MGST1	12	16760040
cg19029181	0.0984369	0.0375904	0.00899199	0.88546	ZIC1	3	147130536
cg19063972	0.0627753	0.025867	0.0154447	0.920665	SOX21;SOX21-AS1	13	95364908
cg19089033	0.113117	0.0399634	0.00476137	0.832358	CDKN2C	1	51434335
cg19109050	0.154931	0.0522546	0.00311548	0.816056	OBSCN;OBSCN-AS1	1	228396098
cg19193136	-0.0562393	0.0284872	0.0486962	0.980729	ATG16L1	2	234157746
cg19242268	0.047283	0.0219771	0.0317304	0.962213	TCEA2	20	62688573
cg19243391	0.071386	0.0357352	0.0460869	0.977386	EIF4B	12	53400895
cg19248162	0.0550217	0.0251984	0.0292793	0.95893	PLXNA4	7	132329005
cg19253827	0.111666	0.0460489	0.0155261	0.920665	ESPN;HES2	1	6484007
cg19273378	0.0645839	0.0292511	0.027526	0.95563	KCNMA1	10	78946146
cg19302979	0.0483626	0.0203783	0.0178622	0.932082	SLC8A1;SLC8A1-AS1	2	40436843
cg19372772	0.0985029	0.0475362	0.0385633	0.970669	ACP1;SH3YL1	2	264904
cg19379178	0.0829414	0.029582	0.00516993	0.839133	PPIEL	1	40019240
cg19388557	-0.0845584	0.0347663	0.0152209	0.920665	GPR174	X	78426877
cg19391560	0.0911803	0.0428235	0.0335342	0.9651	MFSD6L	17	8702799
cg19397885	0.100324	0.0459083	0.029148	0.958686	VWDE	7	12444115
cg19401970	0.0917692	0.0389224	0.0186198	0.933602	IQSEC2	X	53349497
cg19458497	0.0382365	0.0169498	0.024342	0.947064	ATL3	11	63403371
cg19480831	-0.0625916	0.0289903	0.0311361	0.959829	CDC45;UFD1	22	19467283
cg19486482	0.0807419	0.0378847	0.033367	0.9651	AC007743.1;CCDC85A;RP11-482H16.1	2	56411208
cg19499709	-0.0460727	0.0218963	0.0356709	0.966019	GRB10	7	50660583
cg19580633	-0.162885	0.0628166	0.00968333	0.887816	CTC-308K20.1;RPL26L1	5	172386539
cg19590900	0.0643075	0.0309866	0.0382684	0.970116	KRTAP5-10;KRTAP5-8;KRTAP5-9	11	71259292
cg19593767	0.12649	0.0300973	2.92839e-05	0.347976	TOX2	20	42544666
cg19604488	-0.0546427	0.0235341	0.0204848	0.939593	KMT5C	19	55850138
cg19687230	-0.0884914	0.0314633	0.00503269	0.836054	GRAMD2A	15	72490380
cg19696388	-0.0670927	0.0247037	0.00674853	0.861326	AC002985.3;HOMER3	19	19042720
cg19734188	-0.0605226	0.0254775	0.0177527	0.932082	CNPY1	7	155327166
cg19768855	-0.0571135	0.0279352	0.0412244	0.971395	CROT	7	86978757
cg19774788	-0.0471808	0.0213916	0.0276904	0.95563	POC1A	3	52127988
cg19784848	0.0636202	0.0255654	0.0130245	0.904546	CCDC127;SDHA	5	219127
cg19845809	-0.0501767	0.0221967	0.0240489	0.9468	LINC00926	15	57598803
cg19880751	0.0487893	0.0218358	0.0257279	0.949005	PRF1	10	72362618
cg19920191	0.109483	0.0488238	0.0252014	0.948808	OPN3	1	241803111
cg19930288	0.0488776	0.0240727	0.04264	0.973017	WWC2;WWC2-AS2	4	184021302
cg20035980	-0.0853513	0.0394456	0.0307702	0.959354	AKAP10	17	19880241
cg20050877	0.0560904	0.0270213	0.0382252	0.970116	PDGFRL	8	17487895
cg20051795	-0.193777	0.0906265	0.0327983	0.9651	EFCAB11;RP11-33N16.3;TDP1	14	90421130
cg20093661	0.0667317	0.0273807	0.0150142	0.9184	PNPLA7	9	140437771
cg20097268	0.0617184	0.0268213	0.0216374	0.941693	LAMTOR5;LAMTOR5-AS1	1	110950612
cg20100006	0.095262	0.0418197	0.0229882	0.944713	FAM20C	7	231371
cg20100049	0.0573168	0.0278444	0.0398607	0.971178	KMT5B	11	67979188
cg20104055	-0.0601576	0.0255608	0.0188324	0.935718	LSM3;XPC	3	14219389
cg20127899	0.211859	0.0700613	0.00257306	0.80855	NRG1	8	32579253
cg20129994	-0.0752883	0.0377919	0.0466831	0.978714	RGMA	15	93616588
cg20131297	-0.0660117	0.026427	0.0126885	0.903039	CNPY1	7	155286660
cg20140452	0.0449196	0.0222774	0.0440864	0.975158	NR3C2	4	149363715
cg20261915	0.108527	0.0450123	0.016126	0.923137	GLP2R	17	9729424
cg20276646	-0.071887	0.0275462	0.00922804	0.88546	FCAMR	1	207133767
cg20310319	-0.0655869	0.0273262	0.0166106	0.925815	SNHG14;SNORD115-28	15	25466125
cg20322886	-0.114394	0.0423054	0.00699317	0.865409	C14orf180;TMEM179	14	105045972
cg20348000	0.0719956	0.0332589	0.0307001	0.959354	BMPR1A;RP11-420K10.1	10	88615964
cg20365074	0.0956765	0.0418654	0.0225476	0.943665	GULP1	2	189157191
cg20415811	-0.102876	0.0369909	0.00554144	0.844248	CCDC142;MRPL53	2	74700246
cg20445038	0.106871	0.0536307	0.0466221	0.978351	VMA21	X	150565466
cg20483560	0.0745147	0.0299633	0.0130855	0.905518	LIPA	10	91011676
cg20560169	0.105427	0.0374651	0.00501015	0.836038	DIO3;DIO3OS	14	102026283
cg20572838	0.0465935	0.0232979	0.0458407	0.976938	EME1;MRPL27	17	48450745
cg20607287	0.145645	0.0552341	0.00852617	0.880941	VWDE	7	12443886
cg20609803	-0.0656927	0.0305964	0.0320819	0.962787	FCER1G	1	161184305
cg20630889	-0.051536	0.0240737	0.0325875	0.965015	ZBED6;ZC3H11A	1	203764635
cg20651681	0.0510342	0.0220639	0.0209687	0.940587	GRB10	7	50861418
cg20664061	-0.0875843	0.0297759	0.00335866	0.825019	HHIPL2	1	222721509
cg20666271	-0.0521218	0.0222184	0.0192192	0.936533	FAM47E;SCARB2	4	77135351
cg20676047	0.0672209	0.0287312	0.0195408	0.938233	RP11-1391J7.1;TSPAN4	11	857071
cg20684718	-0.0913922	0.0429718	0.0337359	0.9651	MCM10	10	13248241
cg20732076	-0.0877685	0.0388042	0.02397	0.9468	TRERF1	6	42335231
cg20744217	0.0614608	0.0302749	0.0426694	0.973017	CORO1B	11	67211017
cg20795500	-0.121621	0.0587466	0.0387411	0.970669	OLA1	2	174970644
cg20808681	-0.096625	0.0477975	0.043549	0.974273	ATG16L1	2	234160422
cg20826576	0.128956	0.0507851	0.0112926	0.892448	PRRX1;RP1-79C4.4	1	170636223
cg20826709	0.0408185	0.0204545	0.0463101	0.977512	PPP1CA;TBC1D10C	11	67171145
cg20847962	-0.0908163	0.0340675	0.00783228	0.878989	HCCS	X	11133043
cg20938085	-0.107787	0.0545111	0.0483384	0.980729	PCDHGA1;PCDHGA2;PCDHGA3;PCDHGA4;PCDHGA5;PCDHGA6;PCDHGA7;PCDHGA8;PCDHGB1;PCDHGB2;PCDHGB3;PCDHGB4	5	140768230
cg20939084	0.0847974	0.0306612	0.00580918	0.844248	ZIC1;ZIC4	3	147109784
cg20949306	0.0937728	0.0434593	0.0312414	0.960612	RAB3GAP1;ZRANB3	2	135926634
cg20950033	0.0959414	0.0359846	0.0078231	0.878989	KLHL33	14	20898781
cg20980660	0.0963912	0.0431461	0.0257484	0.949005	TCEAL5	X	102531985
cg20988964	0.0554091	0.0217796	0.0111397	0.891373	EVC2	4	5568112
cg21057494	-0.0491627	0.0211516	0.0203528	0.939593	CLEC3B;EXOSC7	3	45066971
cg21127068	0.193906	0.0497384	0.0001047	0.477539	ZIC1;ZIC4	3	147124417
cg21134301	-0.0672745	0.0304693	0.0275243	0.95563	SNHG14;SNORD115-23	15	25456641
cg21157904	-0.0691687	0.0336859	0.0403557	0.971178	NANS;TRIM14	9	100837807
cg21164723	0.0589243	0.0300168	0.0499791	0.981185	CENPF	1	214776304
cg21165219	0.0916018	0.0461679	0.0475778	0.980075	PIEZO2	18	10698044
cg21179088	0.0724717	0.036356	0.0465497	0.978145	VSTM2A	7	54612333
cg21220965	-0.072418	0.0330488	0.0287149	0.95698	SNHG14;SNORD115-15	15	25442571
cg21233622	-0.079726	0.0278822	0.00435266	0.828648	SEC16A	9	139345761
cg21268650	0.101646	0.0409182	0.0131857	0.905518	IGFBP3	7	45961089
cg21273407	0.0898483	0.0443972	0.0433237	0.973838	NOS1	12	117799447
cg21321885	0.175963	0.0808473	0.0298063	0.959199	NDE1	16	15744194
cg21381525	-0.0937909	0.0425844	0.0279095	0.95563	NSUN6	10	18898790
cg21384462	0.0833834	0.0291267	0.00430648	0.828648	ERC2	3	56502814
cg21425332	0.0674687	0.0283664	0.017613	0.931274	PCYOX1	2	70485145
cg21493873	-0.0826284	0.0385465	0.0323581	0.9644	CCDC198	14	57960754
cg21503297	0.0856219	0.0287206	0.0029561	0.814975	RSRC1;SHOX2	3	157824510
cg21507528	0.0454951	0.0188142	0.0158184	0.921295	IGSF22;RP11-1081L13.4	11	18747315
cg21518212	-0.134761	0.056242	0.016794	0.925815	RP11-1260E13.1;RPH3AL	17	171948
cg21537729	0.0798773	0.0283356	0.004934	0.836038	FAM200B;FBXL5	4	15682922
cg21575078	-0.166841	0.069557	0.0166793	0.925815	CRIP1;TEDC1	14	105956409
cg21576886	0.0564478	0.025853	0.0292882	0.95893	PYHIN1	1	158900088
cg21636400	-0.0929873	0.0440175	0.0349448	0.965806	QPCTL;SNRPD2	19	46196737
cg21649442	-0.0987416	0.048332	0.041374	0.971395	SDR42E1	16	82044960
cg21696208	0.101731	0.0403937	0.011976	0.900395	MTFR1	8	66556075
cg21738441	0.0888591	0.0416206	0.0330585	0.9651	ZNF28;ZNF600	19	53302456
cg21785781	0.054068	0.02514	0.0317936	0.962213	MYCBP;RP5-864K19.4;RP5-864K19.6;RP5-864K19.7	1	39339218
cg21822187	-0.0810648	0.0302709	0.00755533	0.874356	HMGA2	12	66286141
cg21828432	0.058562	0.0241555	0.0155496	0.920665	C17orf77;CD300LD	17	72580458
cg21840153	-0.0739153	0.0297923	0.0132998	0.90593	OSBPL1A	18	21852436
cg21864259	0.103849	0.0517084	0.0449332	0.975839	ERC2	3	56502747
cg21867891	-0.0673797	0.0278658	0.0158231	0.921295	ZNF532	18	56529835
cg21873885	0.0387531	0.0179151	0.0308178	0.959624	RGL2	6	33267214
cg21914290	0.11729	0.0575614	0.041907	0.972817	PRRX1;RP1-79C4.4	1	170635960
cg21940568	0.0532348	0.0250683	0.0340044	0.9651	SPACA6	19	52207320
cg21991396	-0.0707335	0.0317491	0.0261598	0.949475	NLRP3	1	247581417
cg22007632	0.0832281	0.0421288	0.0485407	0.980729	HAUS8;MYO9B	19	17186265
cg22054756	-0.0787125	0.0364987	0.0313295	0.961009	AC107871.1;CLN6;RP11-315D16.2	15	68521294
cg22083166	0.0530126	0.0213106	0.0130583	0.904947	EPN2	17	19144206
cg22088518	0.0999453	0.0499625	0.0457857	0.976938	ONECUT3	19	1762373
cg22139166	0.0785853	0.0399279	0.0493848	0.98084	RP11-436H11.5;ZNF608	5	124071107
cg22141781	0.124057	0.0616674	0.0445776	0.97559	NDUFA12	12	95397704
cg22153181	0.0890953	0.042133	0.034764	0.965806	GALNTL6	4	172734431
cg22216015	0.092767	0.0455302	0.0419219	0.972817	WNT7B	22	46372098
cg22222799	-0.145893	0.053614	0.00664311	0.857199	DNAH17	17	76421442
cg22242764	0.0565603	0.0270944	0.0371486	0.969842	RGMA	15	93631623
cg22281380	0.105007	0.0487912	0.0316742	0.962043	GRB10	7	50861467
cg22304522	0.0727464	0.0311267	0.0196738	0.938724	ADCY8	8	131914037
cg22344793	0.167838	0.0825565	0.0423756	0.973017	AP000679.2;TRIM29	11	120039642
cg22365240	0.0762877	0.0318261	0.0167524	0.925815	LINC01114	2	105374995
cg22370694	0.0663375	0.0312673	0.0341685	0.9651	OBSCN;OBSCN-AS1	1	228395660
cg22374057	0.122646	0.0364237	0.000794782	0.725723	PIEZO2	18	11148682
cg22409100	-0.072377	0.0300164	0.0161177	0.923137	SLC8A1	2	40658918
cg22412459	0.0960558	0.0477481	0.0445778	0.97559	APOO;CXorf58	X	23925946
cg22414383	0.0742474	0.0332319	0.0257385	0.949005	ANKZF1;ATG9A	2	220094421
cg22426789	0.105372	0.0467892	0.0245876	0.947791	ABHD17AP3;CENPF	1	214782654
cg22508391	-0.0868019	0.0441804	0.0497853	0.981185	LINC01004	7	104624890
cg22512292	0.0583856	0.0252746	0.0211326	0.940596	PART1	5	59824695
cg22533281	-0.0808494	0.0388308	0.0376432	0.969842	LRRC7	1	70509936
cg22541254	0.0631694	0.0286788	0.0278971	0.95563	GRIK2	6	101846779
cg22563043	0.103118	0.0279216	0.000236205	0.596751	CRISPLD2	16	84853713
cg22563627	0.0511704	0.0245889	0.0377412	0.969842	SPPL3	12	121210975
cg22700091	-0.123302	0.0493941	0.0127465	0.903627	MYEF2	15	48470612
cg22700215	-0.0559784	0.0268059	0.0370816	0.969639	MAP4	3	47952841
cg22719308	0.0903409	0.0306259	0.00327041	0.822742	PTPN14	1	214725918
cg22749642	0.149551	0.0458796	0.00116182	0.753757	RP11-1391J7.1;TSPAN4	11	857033
cg22776912	-0.0706188	0.0288502	0.014583	0.913682	TMC3;TMC3-AS1	15	81630789
cg22833809	0.0417896	0.0199579	0.0365768	0.968174	TMC6;TMC8	17	76129984
cg22843912	-0.0650669	0.0210775	0.00208965	0.798865	SPPL3	12	121274655
cg22858500	-0.0613116	0.0300909	0.041917	0.972817	CACNB2	10	18629006
cg22862529	0.0508501	0.0207326	0.0143872	0.912322	OBSCN	1	228545604
cg22875984	0.0473073	0.0230093	0.0400985	0.971178	MITF	3	69822512
cg22885062	0.0716013	0.0249016	0.00414001	0.828648	SF1	11	64533556
cg22901794	0.0753655	0.0382521	0.0491477	0.980729	ZNF300P1	5	150325582
cg22966895	-0.0505862	0.021505	0.0188971	0.936117	RGL2;TAPBP	6	33268050
cg22980351	0.129059	0.0438796	0.00336158	0.825019	DCAF12L1	X	125687039
cg22987614	0.077504	0.0261488	0.00312535	0.816056	TENM4	11	78414322
cg23015155	-0.0592383	0.0238028	0.013018	0.904546	MOK	14	102698092
cg23020582	0.0775612	0.034991	0.0269239	0.95453	COPZ1;RP11-968A15.8	12	54734966
cg23023466	0.0585993	0.0250329	0.0194764	0.938233	KCNK1	1	233750677
cg23059461	0.0458313	0.0208603	0.0282972	0.95563	PRF1	10	72362694
cg23070574	-0.0573408	0.0244245	0.0191286	0.936403	AC093495.4;RP11-434D12.1;XPC	3	14187308
cg23075260	-0.0457995	0.0221733	0.0391864	0.971038	ADCK5	8	145617435
cg23106844	0.0670693	0.0239873	0.00529452	0.842039	PSMB4	1	151371309
cg23139801	0.0816023	0.0313448	0.00939774	0.88546	MKKS;SLX4IP	20	10414776
cg23139887	-0.0463849	0.0222961	0.0378007	0.969842	OR4E2	14	22131976
cg23161733	0.0849525	0.0406783	0.0370721	0.969639	SORCS1	10	108385382
cg23189410	-0.134383	0.0465172	0.00396853	0.828648	ZIC1;ZIC4	3	147125712
cg23197406	-0.0481998	0.0242092	0.0468167	0.979449	ACTN4;CAPN12	19	39221476
cg23199238	-0.151849	0.0585565	0.00967867	0.887816	RPH3A	12	113229245
cg23246911	0.12165	0.0576453	0.0351353	0.965806	RPH3AL	17	154671
cg23248150	0.0845851	0.0334717	0.0116887	0.898321	TLL1	4	166796183
cg23277328	-0.0553524	0.0255267	0.0304145	0.959199	RPH3AL	17	211482
cg23279261	0.0511767	0.0208085	0.0141226	0.912322	GTF2A1L;LHCGR;RP11-310N16.1;STON1-GTF2A1L	2	48927520
cg23289581	0.101473	0.0496876	0.0414492	0.971395	RTN4RL1	17	1840546
cg23311195	0.049473	0.0216518	0.0225715	0.943665	DAZAP1	19	1434935
cg23322292	0.0544248	0.0276332	0.0492262	0.980729	LNPK	2	176867409
cg23326785	-0.0547979	0.0276156	0.0475542	0.980075	RP11-770J1.3;TMEM25;TTC36	11	118401071
cg23334306	0.0970757	0.0433426	0.0253763	0.948808	NPAS3	14	33945217
cg23348723	0.0612865	0.0194375	0.00167494	0.776845	PPP1R17	7	31725748
cg23414861	-0.150803	0.0700133	0.0315382	0.961915	DPPA5	6	74064064
cg23429903	0.111574	0.0487997	0.0224872	0.943665	EPHA3	3	89157002
cg23480341	-0.106354	0.0444535	0.0169604	0.926509	SLPI	20	43883705
cg23525596	0.0665318	0.0296422	0.0250668	0.948755	CACNA2D2;CYB561D2;XXcos-LUCA11.5	3	50403287
cg23556443	0.0670878	0.0302158	0.0266714	0.952472	PIEZO2	18	11148776
cg23630430	0.0520536	0.0232773	0.0256042	0.949005	OBSCN	1	228509650
cg23662671	-0.0426136	0.0196859	0.0307007	0.959354	POLE	12	133244145
cg23701759	-0.0736868	0.0362081	0.042163	0.973017	BCOR	X	39959596
cg23722274	0.0839778	0.0255783	0.00107006	0.749123	DNTT;RP11-35J23.1	10	98063967
cg23725024	-0.0647741	0.0231139	0.00519271	0.840112	MBOAT2	2	9078801
cg23731267	-0.132315	0.0454726	0.0037152	0.828648	COL14A1	8	121377713
cg23756251	0.0643757	0.0265981	0.0157236	0.921241	PEX5L	3	179754521
cg23805357	0.136086	0.0396441	0.0006275	0.706742	GPR158;GPR158-AS1	10	25464139
cg23841760	-0.0620467	0.0270721	0.0221637	0.942636	SNHG14;SNORD115-7	15	25427435
cg23901852	0.144147	0.0548904	0.00879798	0.883145	FAT4	4	126238384
cg23913941	0.0500627	0.0213647	0.019355	0.936765	PTK2	8	141802121
cg23921459	-0.125001	0.0598847	0.0371638	0.969842	C4BPB;PFKFB2;YOD1	1	207224567
cg23926820	0.166699	0.0514683	0.00124831	0.764677	PPFIA2;RP11-121G22.3	12	81694451
cg23974739	0.0575425	0.0199763	0.00407362	0.828648	SRD5A1	5	6637525
cg23989584	-0.0562544	0.0278579	0.0437785	0.974987	AP000679.2;TRIM29	11	120038521
cg24051481	0.0642651	0.0285812	0.0248084	0.947791	SOX21;SOX21-AS1	13	95364062
cg24065504	-0.070606	0.0304143	0.0205066	0.939593	ANKRD22	10	90613015
cg24085436	-0.0805725	0.029033	0.00564238	0.844248	ASGR1	17	7081366
cg24133784	0.151647	0.0669118	0.0236894	0.9468	INSYN1;INSYN1-AS1	15	74045083
cg24180006	0.0529017	0.0258604	0.0411082	0.971178	SETD3	14	99893325
cg24190039	-0.0671351	0.0302498	0.0267353	0.952973	TRERF1	6	42241252
cg24197445	0.0668935	0.0283147	0.0183845	0.933602	ZBBX	3	167045873
cg24203800	0.139168	0.0385958	0.000330049	0.618103	MFSD6L	17	8702868
cg24214000	-0.0455975	0.0224736	0.0427873	0.973017	ZBED4	22	50282386
cg24276151	0.0753618	0.0276552	0.00656599	0.854043	ASPSCR1	17	79968127
cg24280832	-0.156142	0.061622	0.0114662	0.894024	LRMDA	10	77871958
cg24290320	-0.0985177	0.0356155	0.00580019	0.844248	ARHGAP10	4	148701131
cg24303698	0.0567166	0.0251362	0.0243103	0.947064	FOXA3;SYMPK	19	46367351
cg24314026	0.0449164	0.0210875	0.0334685	0.9651	FAM83D	20	37555045
cg24363621	-0.106529	0.0487515	0.0291614	0.958701	SNHG14;SNORD115-9	15	25430653
cg24367761	-0.122868	0.0522232	0.018872	0.935969	MED23	6	131908781
cg24394414	-0.058885	0.0272584	0.0310423	0.959624	AP5Z1	7	4823655
cg24399204	0.110192	0.0439578	0.0123779	0.90128	GREB1	2	11636294
cg24431515	0.131089	0.0522138	0.0122463	0.900584	PGGHG	11	290447
[truncated: 21,563 more rows]

## Sheet: 4. EWAS prevalent CD Twin pairs
ProbeID	estimate	std.error	pval	FDR	gene_HGNC	CHR	MAPINFO
[truncated: 10,700 more rows]

[truncated: 28 more sheets: 5.TWAS prevalent CAD Individual, 6.TWAS prevalent CAD Twin pairs, 7.EWAS prevalent CAD Individual, 8.EWAS prevalent CAD Twin pairs, 9.TWAS prevalentAOCD Individual, 10.TWASprevalentAOCD twin pairs, 11.EWASprevalent AOCDIndividual, 12.EWAS prevalent AOCDtwinpairs, 13.TWASprevalent DVL Individual, 14.TWASprevalent DVL Twin pairs, 15.EWASprevalent DVL Individual, 16.EWASprevalent DVL Twin pairs, 17.TWAS Incident CD individual, 18.TWAS Incident CD Twin Pairs, 19.EWAS Incident CD Individual, 20.EWAS Incident CD Twin pairs, 21.TWAS Incident CAD Individual, 22.TWAS Incident CAD Twin Pairs, 23.EWAS Incident CAD Individual, 24.EWAS Incident CAD Twin Pairs …]
