# Supplementary material for: Multi-omics association study of DNA methylation and gene expression levels and diagnoses of cardiovascular diseases in Danish Twins
Source: Clin Epigenetics. 2024 Aug 26;16:117. doi: 10.1186/s13148-024-01727-6 (PMC11348607; doi:10.1186/s13148-024-01727-6)
Supplement: Supplementary file 3 — Additional file 3. Supplementary Results, part 2. [file 13148_2024_1727_MOESM3_ESM.xlsx]

## Sheet: Content
Sheet	Content	SheetName	Figure 1
1	16 lists of genes overlapping between EWAS and TWAS within the four CVD groups and within either prevalent cases or incident cases	1. Overlap TWAS-EWAS	a1 - a4
2	8 lists of EWAS-TWAS ovelapping genes overlapping between individual level and twin pair level analysis within either prevalent cases or incident cases	2. Overlap Individuals-Twin Pair	b1 - b2
3	2 lists of genes overlapping between analysis of prevalent and incident cases for Coronary artery disease or Arterial and other cardiovascular diseases (genes confirmed both in individual level analyses)	3. Overlap Prevalent-Incident	c1

## Sheet: 1. Overlap TWAS-EWAS
Analysis		number of genes	Genes
Prevalent cases	Cerebrovascular diseases - Individuel level analysis	743	HCG18 ITGB1 TMEM11 RNF7 BRI3 SREBF1 GFOD1 CLCF1 ABCA3 POLE4 SLC22A4 ZNF786 SCRIB AKT3 ARAP3 PCDHB11 CD82 AMPD2 SPTAN1 AIF1 INF2 DERA NDUFS4 POU4F2 CDH23 SRRM2 ALK RECQL5 TMC8 NMNAT2 TSHZ3 ATG16L2 TAPBP BAIAP2L2 CSTA P2RX5 C9orf116 MSI2 FYN KLF6 KCNK10 GALNT14 KREMEN1 FAT1 TUBB3 MRPS21 SYK THADA PTAFR SYNM SLC6A15 PCMT1 RIMBP2 ZAP70 ARHGEF1 RPL37 NDUFA6 PFKFB3 ZZEF1 DVL3 RAB32 PCDHGA7 SPG7 ZBTB46 …
	Cerebrovascular diseases - Twin pair level analysis	505	HCG18 ITGB1 TMEM11 RNF7 BRI3 SREBF1 GFOD1 CD81 CLCF1 ABCA3 SLC22A4 ZNF786 SCRIB AKT3 ARAP3 PCDHB11 CYFIP2 CD82 AMPD2 SPTAN1 AIF1 INF2 DERA NDUFS4 POU4F2 CDH23 PIN4 SRRM2 ALK RECQL5 TMC8 NMNAT2 TSHZ3 ATG16L2 TAPBP BAIAP2L2 CSTA C9orf116 FAM169A P2RX5 MSI2 FYN KLF6 KCNK10 GALNT14 KREMEN1 FAT1 TUBB3 MRPS21 SYK THADA PTAFR SYNM SLC6A15 USP42 PCMT1 RIMBP2 ZAP70 ARHGEF1 RPL37 NDUFA6 PFKFB3 ZZEF1 DVL3 R…
	Coronary artery disease - Individuel level analysis	1764	AGFG2 FUBP1 PMEPA1 CNOT4 MYO1E MIEF1 SV2B TBCD ZBTB4 TMC6 WNT10A MEAF6 HEATR1 CA7 HPS4 WDR82 CLPTM1L VARS2 ATF7IP CD19 SEMA4C ARHGAP21 AHSA1 PAFAH1B1 KLF2 CNNM4 DUSP22 TTC3 SMARCD3 AUTS2 RBM10 CRY2 DPF2 GRK5 LGALS3 FANCF TTR ACAD9 FAM114A1 MRPS27 CD81 HMBOX1 FBXO8 ID3 MAPK1IP1L LBP ARHGEF3 VDAC1 ZNF395 C11orf49 FCRL1 MBTPS1 RSU1 E4F1 ESYT1 TSPAN9 UBE2I PRPF6 FOXP1 LNPEP FCRL2 PEX14 MMP3 DOCK9 DAZ…
	Coronary artery disease - Twin pair level analysis	1180	CNOT4 AGFG2 PMEPA1 FUBP1 MYO1E MIEF1 WDR82 SV2B ZBTB4 WNT10A MEAF6 HEATR1 CA7 PUM1 HPS4 CLPTM1L VARS2 ING3 ATF7IP CD19 SEMA4C AHSA1 KLF2 CNNM4 DUSP22 ACSS1 TTC3 SMARCD3 AUTS2 RBM10 CRY2 DPF2 GRK5 LGALS3 FANCF TTR ACAD9 FAM114A1 MRPS27 CD81 HMBOX1 FBXO8 ID3 MAPK1IP1L LBP ARHGEF3 LNPEP VDAC1 ZNF395 MPPED1 C11orf49 FCRL1 MBTPS1 RSU1 E4F1 ESYT1 TSPAN9 UBE2I PRPF6 FOXP1 PEX14 HNRNPU MMP3 DAZAP1 ABCG1 …
	Arterial and other cardiovascular diseases - Individuel level analysis	1649	KLF13 PVT1 PIGG DDX5 DOCK10 TRAF5 DGKD DNAJB6 FAM20C NRG1 ITPKB ZNF540 JAK3 ATG7 CHN2 BLCAP MTA1 PCGF3 UVSSA WDR82 ZNF598 B3GNT8 CCT8 EIF4G2 EIF2B1 PUM1 ING3 KDM4C HDAC1 HNRNPH3 ERCC5 ABCG5 STARD7 NCOA3 TTC3 TOP2B EIF4A2 ROPN1L PPP1R8 SMARCD3 NUP133 TACC2 SMNDC1 MRGPRD DPF2 TNNT3 ITGA7 GATM SNX5 MCM5 GLT8D1 VGLL3 RAPGEF2 IK PDSS2 ZMIZ1 SEC23A CTSG TOM1L2 CIRBP MRFAP1 LNPEP MPPED1 CUL4B PDLIM1 LRP…
	Arterial and other cardiovascular diseases - Twin pair level analysis	1289	PVT1 KLF13 PIGG ATG7 DDX5 DOCK10 TRAF5 DGKD DNAJB6 FAM20C JAK3 BLCAP ZNF540 ITPKB NRG1 CHN2 MTA1 PCGF3 UVSSA WDR82 ZNF598 B3GNT8 CCT8 EIF4G2 EIF2B1 PUM1 ING3 KDM4C HDAC1 HNRNPH3 ERCC5 ABCG5 STARD7 NCOA3 TTC3 TOP2B EIF4A2 ROPN1L PPP1R8 SMARCD3 NUP133 SMNDC1 MRGPRD DPF2 TNNT3 ITGA7 GATM SNX5 MCM5 GLT8D1 VGLL3 IK PDSS2 ZMIZ1 SEC23A CTSG TOM1L2 CIRBP MRFAP1 LNPEP FIG4 MPPED1 CUL4B MBTPS1 PDLIM1 LRP5 …
	Diseases of the veins and lymphatic system - Individuel level analysis	809	SETD1B MAST1 GTF2IRD1 NKG7 DAB2IP TNFRSF25 SPRY2 UBE2M ID2 CHRM2 GALR1 SKP2 PHKA2 DHX57 RABGAP1L NLGN2 PALLD ZDHHC14 AGPAT1 FLJ37453 COL6A2 TIPRL RHBDF2 DST RIMKLA EPOR NUFIP1 NR4A3 TBX1 SLC27A6 ZNF354C LPAR3 BNC2 SETBP1 TNFRSF12A RPL13 SYTL2 HPSE2 RGS9 OTP HS3ST4 BPNT1 SORBS2 VANGL1 NMNAT3 SPTB VPS53 TIAM2 NTNG1 CTSW PARP3 RPSA ESRRG TMTC3 AHNAK LRP2BP C2 ITGA2 KATNAL1 C15orf40 SYNE2 JAKMIP1 ATA…
	Diseases of the veins and lymphatic system - Twin pair level analysis	614	TIAM2 SETD1B MAST1 GTF2IRD1 NKG7 SORBS2 DAB2IP TNFRSF25 SPRY2 UBE2M ID2 CHRM2 GALR1 SKP2 PHKA2 RABGAP1L NLGN2 TBX1 PALLD AGPAT1 FLJ37453 COL6A2 TIPRL RHBDF2 DST RIMKLA EPOR NUFIP1 NR4A3 SLC27A6 ZNF354C AHNAK LPAR3 BNC2 SETBP1 TNFRSF12A RPL13 SYTL2 LDHB HPSE2 RGS9 OTP HS3ST4 DHX57 BPNT1 VANGL1 NMNAT3 ZDHHC14 SPTB VPS53 NTNG1 CTSW PARP3 SYNE2 RPSA ESRRG TMTC3 LRP2BP ITGA2 KATNAL1 C15orf40 JAKMIP1 A…
Incident cases	Cerebrovascular diseases - Individuel level analysis	564	KCNC1 HACE1 MYADM ASTN1 SCD5 SLC7A6OS ANKS1B ZNF48 PEX10 MCF2L WDR73 NTNG1 USP6NL ERBB4 SLC5A10 AJAP1 FHAD1 SH2D1A RRM2 NFIA AGPAT4 PCDHA6 TMEM120B SIDT2 SOX6 ZBTB7C KIAA0825 TCF20 RAD52 ALKAL1 ARHGEF37 PNMA5 SZT2 MIR100HG SNORA26 PSMD14 LPP PRM1 SNRPG HEATR1 HSPB7 BEST1 SUCLA2 SLFN12 SPON2 BRI3 GSTM3 PRDM14 GABRQ SNRPE RPL41 C2orf81 RPIA MAPRE3 CLCN2 LY6H CHRDL2 MTX1 CPXM2 PDE1B TNFRSF1A NDUFB1 …
	Cerebrovascular diseases - Twin pair level analysis	314	MCF2L KCNC1 HACE1 MYADM ASTN1 SLC5A10 SCD5 SLC7A6OS ZNF48 PEX10 WDR73 NTNG1 USP6NL AGPAT4 ERBB4 AJAP1 FHAD1 ANKS1B SH2D1A RRM2 NFIA PCDHA6 TMEM120B SIDT2 RAD52 MIR100HG KIAA0825 ALKAL1 ARHGEF37 SOX6 TCF20 PNMA5 SZT2 ZBTB7C LRRFIP1 TUG1 ZNF37A CYP4F12 AKAP4 USH1C ZG16B ATF5 RASIP1 TMEFF2 SREBF1 CNKSR3 NFE2 FBXO28 GSG1 TNFRSF19 DNAJC17 PARD6A TMC7 MYLK CPNE6 SCIN PTPRM ATP1A4 NACA SENP3 SMARCE1 MGA…
	Coronary artery disease - Individuel level analysis	1199	FUBP1 AGFG2 CNOT4 MYO1E PMEPA1 MIEF1 MEG3 IGSF9B RSPO3 ADK FUCA1 USH1C MIPEP PDSS2 YARS2 BRIP1 TRIM37 ITSN1 ATXN7L2 CYP27B1 DNASE1L2 KCTD6 FOXK2 CDC14A EP300 PCDHGB6 TBX4 DFFB RPRM UGT1A6 GMPPA HOXA7 BIRC7 TJAP1 RAI14 PRPF3 ROR2 PHACTR4 TM4SF18 TMEM25 SH2B1 CDK12 LEPR PIGL ADCK2 NDUFA10 MYH14 KCNC2 SLC6A6 ENPP6 TSTD2 ABL2 TNKS AMMECR1 TPM3 KRTAP11-1 C5orf51 ANKRD33B SYT2 VSTM2B SGCE ZNF620 TPO FA…
	Coronary artery disease - Twin pair level analysis	842	AGFG2 FUBP1 PMEPA1 CNOT4 MYO1E MIEF1 RSPO3 ADK FUCA1 USH1C MIPEP YARS2 BRIP1 TMEM25 TRIM37 ATXN7L2 CYP27B1 DNASE1L2 KCTD6 CDC14A EP300 PCDHGB6 TBX4 DFFB RPRM NR1H2 UGT1A6 GMPPA HOXA7 BIRC7 TJAP1 COMMD9 RAI14 PRPF3 ROR2 PHACTR4 TM4SF18 SH2B1 DCAF4 PIGL ADCK2 NDUFA10 TRIM9 MYH14 KCNC2 SLC6A6 CEP170 ENPP6 TPM1 TSTD2 ABL2 TNKS AMMECR1 TPM3 KRTAP11-1 C5orf51 ANKRD33B PDSS2 VSTM2B SGCE ZNF620 ITSN1 MEG…
	Arterial and other cardiovascular diseases - Individuel level analysis	1224	PVT1 PIGG ATG7 DDX5 DOCK10 TRAF5 DGKD DNAJB6 FAM20C NRG1 JAK3 BLCAP ZNF540 ITPKB CHN2 KLF13 MTA1 PCGF3 UVSSA SEC14L1 KHDC1 MCF2L SKAP1 SLC2A4RG PLA2G5 ATP9B RPS2 RAB11FIP3 THAP7 HPS4 LRIG1 ADAMTS7 KRTAP1-5 ECSIT ZFP64 SEMA5B ROR1 LRP1 KCNH4 RPS4X KIF21B CRY2 ATF7IP2 RAB40B TLE1 RASAL1 EVL SLA2 PISD MAGT1 RBM14 UBFD1 RALBP1 INHBB VWC2 NR5A2 TP53INP1 CPSF1 ITPR3 MYCBP NUP98 MOAP1 NDE1 ACADVL AXL SI…
	Arterial and other cardiovascular diseases - Twin pair level analysis	2007	PVT1 KLF13 PIGG ATG7 DDX5 DOCK10 TRAF5 DGKD DNAJB6 FAM20C NRG1 JAK3 PCGF3 BLCAP ZNF540 ITPKB CHN2 MTA1 UVSSA SEC14L1 MCF2L KHDC1 SKAP1 SLC2A4RG PLA2G5 ATP9B FRY RPS2 RAB11FIP3 THAP7 HPS4 LRIG1 KRTAP1-5 ECSIT SEMA5B ROR1 LRP1 KCNH4 RPS4X KIF21B CRY2 LRRC49 ATF7IP2 RAB40B CLIC4 RASAL1 EVL SLA2 PISD MAGT1 UBFD1 RALBP1 INHBB VWC2 NR5A2 TP53INP1 CPSF1 ITPR3 MYCBP NUP98 MICAL2 MOAP1 NDE1 ACADVL AXL SIM…
	Diseases of the veins and lymphatic system - Individuel level analysis	836	CCT8 TRPM1 VGLL4 DPEP1 ZNF608 CA3 DAB1 L3MBTL4 LRRC2 CLDN9 FAM9A PCDHGB2 RSPH6A NDUFA12 CLDN14 EFNA3 PBX1 SDCCAG8 NHLRC2 GPR155 TMPRSS12 MATN4 LRRC61 GATA4 MTUS2 EXD3 ARHGEF10 BTBD9 KCNMB2 PKP2 HOXB7 PARD3 MLIP MFSD13A NOXRED1 AGAP2-AS1 NYAP2 SPATA33 ASIC2 LINC01098 FAM217A ST7-OT4 MEG3 IGSF9B NEAT1 TWIST2 GALNT9 COX5A NASP NKIRAS2 PLIN3 SEZ6L2 SMOX NAA20 MRPS6 TTC13 YAP1 VWF TMEM116 BIVM LCMT2 T…
	Diseases of the veins and lymphatic system - Twin pair level analysis	217	CCT8 TRPM1 VGLL4 DPEP1 ZNF608 CA3 LRRC2 SDCCAG8 FAM9A PCDHGB2 RSPH6A NDUFA12 CLDN14 EFNA3 NHLRC2 L3MBTL4 GPR155 TMPRSS12 MATN4 LRRC61 PBX1 GATA4 MTUS2 EXD3 ARHGEF10 CLDN9 BTBD9 DAB1 KCNMB2 PKP2 MLIP FAM217A MFSD13A NOXRED1 HOXB7 AGAP2-AS1 NYAP2 SPATA33 ASIC2 PARD3 LINC01098 ST7-OT4 BPESC1 HEATR1 BCL2L14 GABRQ KBTBD3 SCNN1A TEX101 LRRTM1 POU6F2 TSPAN9 SUPT16H CYP2C8 HHIP ZPBP NLGN1 JRKL LZTS1 EHMT…

## Sheet: 2.Overlap Individuals-Twin Pair
Analysis		Number of genes	Genes
Prevalent cases	Cerebrovascular diseases	136	ABCA3 ABLIM2 AIF1 AKT3 ALK AMPD2 ANKRD11 APOBEC3D ARAP3 ARHGEF1 ARHGEF10L ATG16L2 ATP5PO BAIAP2L2 BRI3 C1orf159 C9orf116 CAPN15 CD37 CD81 CD82 CDH23 CLCF1 CMTR2 CNOT3 COA3 COPS9 CPXM2 CROCC CSTA CYFIP2 DERA DPH6 DVL3 ENTPD4 EPHA10 ETS1 FAM169A FAT1 FCHO1 FYN GALNT14 GATA4 GFOD1 GSE1 HCG18 HLA-DOA INF2 INTS1 ITGA4 ITGB1 KCNK10 KCP KDM2B KLF6 KLHDC4 KREMEN1 LINC01305 LMO4 MLLT6 MRNIP MRPS17 MRPS21 …
	Coronary artery disease	447	ABCG1 ABLIM1 ABO ACAD9 ACD ACOT13 ACSS1 ACTB ADCY3 AFF3 AGER AGFG2 AHSA1 AKAP13 AKT2 AKT3 AMBRA1 ANXA6 AP1B1 AP2A2 API5 ARHGAP21 ARHGAP36 ARHGAP6 ARHGEF18 ARHGEF3 ARHGEF7 ARID5B ARIH1 ARIH2 ARNT2 ASPG ATF7IP ATG4B ATXN2L AUTS2 BCAP31 BCL11A BCL2 BEND7 BEX5 BFSP2-AS1 BNIP3L BRD2 BTG2 BUD23 C11orf49 C1orf220 C2orf42 CA7 CACNA1E CACNG2 CCDC106 CCDC88C CCDC9B CCND2 CD19 CD200R1 CD72 CD79B CD81 CD83 C…
	Arterial and other cardiovascular diseases	391	ABCA1 ABCG5 ABL2 ACADSB ACTG1 ADAMTSL5 AHNAK AHSA2P AK9 AKAP13 ANKRD10 ANKRD11 ANKRD54 ANXA7 AQP8 ARAP1 ARFGEF3 ARSI ASPH ATG7 ATP11B ATP2B4 ATP5F1A ATP6V1A ATRX ATXN2 ATXN7L3B B3GNT8 BANP BCLAF1 BEND7 BEST3 BEST4 BICD2 BLCAP BLK BRD7 BTN1A1 C10orf90 C1orf220 C1orf35 C1orf43 CAB39L CACNA1B CACNG8 CANT1 CAPN12 CAPZA3 CBLB CCDC57 CCDC6 CCNK CCSAP CCT8 CD276 CDKN3 CENPO CEP68 CHD8 CHN2 CHRNA3 CHTOP …
	Diseases of the veins and lymphatic system	109	ACTR3B ADAM11 ADAMTS2 AGPAT1 AHNAK ARFGEF3 ATAD3C BNC2 BPNT1 C15orf40 C2 CACNA1C CCDC7 CFAP65 CHRM2 CHST12 CNTD1 COL6A2 COL6A4P1 CRACR2B CST13P CTSW CYP26C1 DAB2IP DGKB DHX57 DST DZANK1 EPOR ESRRG FAAP100 FBXO32 FLJ37453 GALR1 GTF2IRD1 HNF1A HNRNPA2B1 HPSE2 HS3ST4 ID2 ITGA2 JAKMIP1 KATNAL1 LDHB LILRB1 LPAR3 LRP2BP MAST1 MPRIP MYO6 NKG7 NLGN2 NMNAT3 NOSIP NR2F6 NR4A3 NTNG1 NUFIP1 NYNRIN OPRL1 OTP …
Incident cases	Cerebrovascular diseases	34	AGPAT4 AJAP1 ALKAL1 ANKS1B ARHGEF37 ASTN1 ERBB4 FHAD1 HACE1 KCNC1 KIAA0825 MCF2L MIR100HG MYADM NFIA NTNG1 PCDHA6 PEX10 PNMA5 RAD52 RRM2 SCD5 SH2D1A SIDT2 SLC5A10 SLC7A6OS SOX6 SZT2 TCF20 TMEM120B USP6NL WDR73 ZBTB7C ZNF48
	Coronary artery disease	104	AATK ABL2 ACP2 ADAMTSL1 ADCK2 ADK AFDN AGFG2 AMMECR1 ANKRD33B ANKRD9 ARHGAP32 ASPSCR1 ATXN7L2 BIRC7 BORCS8 BRIP1 C5orf51 CDC14A CDK12 CEP170 CMTR1 CNOT4 COMMD9 CORO1B CYP27B1 DCAF4 DFFB DNASE1L2 DSC3 ENPP6 EP300 FAM24B FDX1 FHL1 FLVCR2 FOXK2 FUBP1 FUCA1 GMPPA GPER1 GPHN GRIK2 HOXA7 IGSF9B ITSN1 KCNC2 KCTD6 KRTAP11-1 LEPR LHFPL5 LRFN3 MEG3 MIEF1 MIER3 MIPEP MXI1 MYH14 MYO1E NDUFA10 NEK8 NEMP1 NR1H…
	Arterial and other cardiovascular diseases	306	AATK ABAT ABCA5 ABCB8 ABHD12B ACADVL ACBD3 ACYP1 ADAM33 ADAM8 ADAMTS7 ADGRD1 ADGRE1 AGO2 AGPS ALX4 ANAPC7 ANK1 ANKS3 ANXA2 ARHGEF37 ARIH2 ARPP21 ASB13 ATF7IP2 ATG7 ATM ATP1B1 ATP7A ATP9B ATRIP ATXN7L1 AXL BAALC BAIAP2 BBS4 BDH1 BHLHB9 BLCAP C1S CACNB2 CAPRIN2 CASD1 CATSPERD CCDC149 CCDC88C CD247 CDPF1 CERS1 CHAT CHN2 CLIC4 COQ8A CPSF1 CRY2 CSF3R CTBP1 CTSF DANCR DDX5 DENND1A DGKD DLGAP2 DNAJB6 DN…
	Diseases of the veins and lymphatic system	42	AGAP2-AS1 ARHGEF10 ASIC2 BTBD9 CA3 CCT8 CLDN14 CLDN9 DAB1 DPEP1 EFNA3 EXD3 FAM217A FAM9A GATA4 GPR155 HOXB7 KCNMB2 L3MBTL4 LINC01098 LRRC2 LRRC61 MATN4 MFSD13A MLIP MTUS2 NDUFA12 NHLRC2 NOXRED1 NYAP2 PARD3 PBX1 PCDHGB2 PKP2 RSPH6A SDCCAG8 SPATA33 ST7-OT4 TMPRSS12 TRPM1 VGLL4 ZNF608

## Sheet: 3. Overlap Prevalent-Incident
Coronary artery disease		Arterial and other cardiovascular diseases
Genes		Genes
AGFG2		PIGG
CNOT4		UVSSA
FUBP1		ATG7
MIEF1		BLCAP
MYO1E		CHN2
PMEPA1		DDX5
		DGKD
		DNAJB6
		DOCK10
		FAM20C
		ITPKB
		JAK3
		KLF13
		MTA1
		NRG1
		PCGF3
		TRAF5
		ZNF540
