# Supplementary material for: Multi-omics association study of DNA methylation and gene expression levels and diagnoses of cardiovascular diseases in Danish Twins
Source: Clin Epigenetics. 2024 Aug 26;16:117. doi: 10.1186/s13148-024-01727-6 (PMC11348607; doi:10.1186/s13148-024-01727-6)
Supplement: Supplementary file 4 — Additional file 4. Supplementary Results, part 3. [file 13148_2024_1727_MOESM4_ESM.xlsx]

## Sheet: Content
Figure	Content
Figure A	Prevalent Cerebrovascular diseases (CD)
Figure B	Prevalent Coronary artery disease (CAD)
Figure C	Prevalent Arterial and other cardiovascular diseases (AOCD)
Figure D	Prevalent Diseases of the veins and lymphatic system (DVL)
Figure E	Incident Coronary artery disease (CAD)
Figure F	Incident Arterial and other cardiovascular diseases (AOCD)
Figure G	Incident Diseases of the veins and lymphatic system (DVL)
	.

## Sheet: Figure A - Prevalent CD
Gene	Connections
ITGB1	10
FYN	8
RPS27A	8
PLCG2	7
ATP5O	6
SYK	6
ZAP70	6
NDUFA6	5
UQCR10	5
UQCRH	5
APOBEC3D	4
CD81	4
GATA4	4
ITGA4	4
NDUFS4	4
TUBB3	4
AIF1	3
AKT3	3
CD82	3
NT5C	3
RASGRP2	3
SCRIB	3
SPTAN1	3
UBASH3B	3
AMPD2	2
DVL3	2
ENTPD4	2
FAT1	2
MRPS21	2
MYOD1	2
NMNAT2	2
NMRK2	2
PIN4	2
PLCB2	2
RNF7	2
SCN8A	2
SIAH2	2
SRSF5	2
WDR59	2
ABCA3	1
ABLIM2	1
ALK	1
BAIAP2L2	1
CD37	1
CDH23	1
CSTA	1
ETS1	1
FCHO1	1
INTS1	1
MSI2	1
NUP43	1
P4HA2	1
PAPOLB	1
POLE4	1
POU4F2	1
RPL37	1
RPMS17	1
SIN3B	1
SLC22A4	1
SREBF1	1
SRRM2	1
STPG1	1
TAPBP	1
UVSSA	1
VGLL2	1
WDFY4	1
ZBTB46	1
ANKRD11	0
ARAP3	0
ARHGEF1	0
ARHGEF10L	0
ATG16L2	0
BRI3	0
C1orf159	0
C5orf45	0
C9orf116	0
CAPN15	0
CARKD	0
CLCF1	0
CMTR2	0
CNOT3	0
COA3	0
CPXM2	0
CROCC	0
CYFIP2	0
DERA	0
DPH6	0
EPHA10	0
FAM169A	0
GALNT14	0
GFOD1	0
GSE1	0
HLA-DOA	0
INF2	0
KCNK10	0
KCP	0
KDM2B	0
KLF6	0
KLHDC4	0
KREMEN1	0
LMO4	0
MLLT6	0
OXR1	0
P2RX5	0
PCDHB11	0
PCDHGA7	0
PCMT1	0
PEAR1	0
PFKFB3	0
PTAFR	0
RAB32	0
RECQL5	0
RIMBP2	0
SH3GLB1	0
SLC6A15	0
SPG7	0
SYNM	0
THADA	0
THUMPD2	0
TMC8	0
TMEM11	0
TSHZ3	0
UHRF1	0
USP42	0
ZBED9	0
ZFYVE28	0
ZNF585B	0
ZNF785	0
ZNF786	0
ZNF83	0
ZZEF1	0

## Sheet: Figure B - Prevalent CAD
Gene	Connections
ACTB	61
CREBBP	30
CD19	24
POLR2A	23
U2AF2	21
UBE2I	21
HNRNPK	20
PIK3R1	20
TP53BP1	19
CD79B	18
DDX21	18
GATA3	18
HNRNPM	18
CFTR	17
UPF1	17
SF1	16
SIN3A	16
AKT2	15
AKT3	15
GNB1	15
HNRNPU	15
IL2RB	15
PIK3CD	15
SETD1A	15
TCF3	15
FUBP1	14
ILF3	14
WDR82	14
CXCL12	13
ETS1	13
ITPR1	13
JAK1	13
AKAP13	12
IL7	12
MCM7	12
RBM10	12
DDX54	11
MAVS	11
MCM2	11
SDHA	11
SF3B2	11
SYMPK	11
TCF4	11
VDAC1	11
CR2	10
CXCR5	10
EZR	10
NCK2	10
RRP1B	10
SCAF8	10
SSRP1	10
BRD2	9
EXOSC7	9
IPO8	9
MEPCE	9
NOP14	9
POU2AF1	9
PUM1	9
RUNX3	9
SPIB	9
VAV2	9
ARHGEF7	8
CD81	8
CHTF18	8
HEATR1	8
ID3	8
LGALS3	8
LSM2	8
MAP2	8
MCM6	8
NCAPD2	8
WIPF1	8
BCL2	7
MMP3	7
POLDIP3	7
PRPF6	7
STX1A	7
TCL1A	7
THRA	7
TLK1	7
TUFM	7
WDR33	7
ADCY3	6
AP2A2	6
ATXN2L	6
BCAP31	6
BNIP3L	6
CCND2	6
CIITA	6
CNOT4	6
DHX30	6
ELN	6
ENAH	6
EPB41L5	6
GLOD4	6
HGS	6
ING3	6
LUC7L2	6
MDN1	6
MEAF6	6
MEF2D	6
MS4A1	6
NAA38	6
NUP160	6
NUP43	6
OSM	6
PAFAH1B1	6
PFDN5	6
PPFIA2	6
RCC2	6
RHOH	6
RNF216	6
SIRT5	6
STRBP	6
WBSCR22	6
AGER	5
AMBRA1	5
API5	5
ARHGEF18	5
CD72	5
CREB3L2	5
CYFIP2	5
DOCK9	5
EHMT1	5
FCRL2	5
FNBP1	5
GNAO1	5
INTS9	5
KLF2	5
MAP3K14	5
MBP	5
MYO1E	5
NFATC2	5
OSBPL5	5
PALLD	5
PDE4A	5
ROBO2	5
SBF1	5
SLC9A3R2	5
SMARCD3	5
STK24	5
STMN1	5
SYVN1	5
TIRAP	5
TLR5	5
TRAF2	5
WIPF3	5
ABLIM1	4
ACAD9	4
ACD	4
BCL11A	4
CACNA1E	4
CSNK1E	4
DAZAP1	4
DHX57	4
FOXP1	4
HADH	4
JARID2	4
LIMS2	4
LRBA	4
MGAT5	4
MIEF1	4
PRKCH	4
PTPN2	4
PTPRS	4
RRAS2	4
SLC9A3	4
SLX4	4
ST6GAL1	4
TRPM3	4
TTC3	4
ARHGAP21	3
ARHGEF3	3
ARIH1	3
ATF7IP	3
ATG4B	3
CD83	3
CLSTN1	3
COL11A2	3
CRY2	3
CSRP2BP	3
DENND2D	3
DLG5	3
DNMBP	3
DOCK2	3
ESYT1	3
FCHSD1	3
HLA-DOA	3
HNMT	3
LHX1	3
NACC1	3
NCR3	3
NUDT9	3
OLFM1	3
PFKP	3
PJA1	3
RFWD3	3
SALL1	3
SAV1	3
SLC45A2	3
SNX1	3
SPIN1	3
STX10	3
SV2B	3
SYNE1	3
TACC1	3
TAGLN	3
TRAF5	3
TTR	3
ZC3H7A	3
ZNF395	3
ZNF469	3
AFF3	2
AGFG2	2
ANXA6	2
CDIP1	2
CLPTM1L	2
CNNM4	2
CNP	2
CNR2	2
COG1	2
DDHD1	2
DLX5	2
DPYSL3	2
DUSP22	2
DYNLT3	2
EDA	2
EIF2B5	2
FAM101A	2
FANCF	2
FBXO41	2
FBXO8	2
FCHSD2	2
FECH	2
FOXN3	2
FRYL	2
GON4L	2
GRK5	2
HEXIM2	2
HMBOX1	2
HPS4	2
HPS5	2
KLC1	2
LBP	2
LHX6	2
LNPEP	2
LPXN	2
LRRC47	2
LYSMD4	2
MAPK8IP3	2
METTL16	2
MGAT1	2
MTSS1	2
MUC6	2
NAA60	2
NCAPH2	2
NSMCE1	2
NTNG1	2
OGG1	2
PDE4DIP	2
PFKM	2
PHLDA2	2
PITPNM2	2
PLEKHG3	2
PPAPDC1B	2
RAB11FIP1	2
RAB43	2
RABEP2	2
RSU1	2
SCAMP3	2
SEMA4C	2
SERF2	2
SETBP1	2
SLC2A5	2
SNX25	2
TMEM248	2
TRIM54	2
TSPAN9	2
UNC79	2
UQCR11	2
VARS2	2
WDR90	2
ZNF609	2
ZNF664	2
ABCG1	1
ACOT13	1
ACSS1	1
AHSA1	1
AP1B1	1
ARHGAP6	1
ARID5B	1
ARIH2	1
ARNT2	1
AUTS2	1
BEND7	1
BTG2	1
C11orf49	1
C15orf52	1
C1orf95	1
CACNG2	1
CCDC106	1
CCDC88C	1
CENPO	1
CERS2	1
CLCN6	1
CPNE5	1
CXXC5	1
DAK	1
DDX19A	1
DPF2	1
E4F1	1
EXOG	1
FAM114A1	1
FAM43A	1
FAM53B	1
FAM83G	1
FBXL16	1
FBXO46	1
FBXW2	1
GABRQ	1
GLRX	1
JOSD1	1
KIAA0226	1
LIMD1	1
LRRC23	1
MAPK1IP1L	1
MBTPS1	1
MMP28	1
MPPED1	1
MRPS27	1
MTR	1
NALCN	1
NBAS	1
NDRG1	1
NUAK2	1
PHF19	1
PPIL2	1
PRPS1	1
RAB30	1
RANBP3	1
RANGRF	1
RASA3	1
RFTN1	1
RPN2	1
SEL1L3	1
SERTAD2	1
SGPP2	1
SH3PXD2A	1
SLC25A37	1
SLC41A3	1
SMCO4	1
SNX29	1
TATDN2	1
TBCD	1
TMBIM6	1
TMC6	1
TMUB1	1
TPCN1	1
TRIM41	1
TSPAN3	1
UNC5D	1
WDR83	1
WNT10A	1
ZBTB4	1
ZDHHC8	1
ZNF174	1
ZNF217	1
ZNHIT6	1
ABO	0
ARHGAP36	0
ASPG	0
BEX5	0
C2orf42	0
CA7	0
CD200R1	0
CDKAL1	0
CHST2	0
CRACR2B	0
CRYBA2	0
DGKD	0
DHRS7B	0
DOCK10	0
DOK7	0
FAM200B	0
FAM222B	0
FAM227B	0
FAM46B	0
FAM63A	0
FAM71F1	0
FCRL1	0
GANC	0
GGN	0
ITPK1	0
LCE1B	0
LRRC14	0
NECAB1	0
NEK10	0
ORAOV1	0
P2RX5	0
PAWR	0
PCDHGC5	0
PEX14	0
PHRF1	0
PITRM1	0
PLEKHA2	0
PLEKHH1	0
PLIN5	0
PMEPA1	0
PPP1R1C	0
PTPRN2	0
R3HDM2	0
RCN3	0
RGAG4	0
RNF220	0
RNLS	0
RUFY1	0
SCRN1	0
SERHL2	0
SGK223	0
SHROOM3	0
SLC35E1	0
SLC38A1	0
SLFN13	0
SMIM4	0
SPATA22	0
TEKT5	0
TMCC1	0
TMEM109	0
TMEM14B	0
TMEM79	0
TOB2	0
TRIM39	0
TTC39C	0
VMO1	0
ZFAT	0
ZNF540	0
ZNF671	0
ZPBP	0

## Sheet: Figure C - Prevalent AOCD
Gene	Connections
HDAC1	46
SIRT1	24
DDX5	22
UBE2I	22
ACTG1	21
ERBB2	21
HNRNPA2B1	21
PPP1CC	20
HSPD1	19
SRSF2	17
UBE3A	17
HNRNPD	16
RAD21	16
YY1	16
HNRNPDL	15
G3BP1	14
UBE2D2	14
ATXN2	13
MCM3	13
RAC1	13
DROSHA	12
EIF4A2	12
NUP133	12
RNPS1	12
WDR82	12
DNM1L	11
GRIA1	11
LEF1	11
PUM1	11
RAB11A	11
TFRC	11
BCLAF1	10
EIF4G2	10
MAPK11	10
NCOA3	10
OGT	10
RUNX1	10
SMARCD3	10
TOP2B	10
ATG7	9
ATP5A1	9
HNRNPH3	9
MLH1	9
NUP62	9
TCF12	9
TCF3	9
ATRX	8
CHTOP	8
CUL4B	8
MCM5	8
NUP43	8
PDCD11	8
PIK3CD	8
PRKCB	8
RNF4	8
SLBP	8
SMNDC1	8
SNX1	8
SYNE1	8
TACC3	8
TAF15	8
ABCA1	7
CCT8	7
CHD8	7
EHBP1	7
GRIN2D	7
KCNMA1	7
KIAA0196	7
LSM14A	7
MYH6	7
NCOA6	7
NSA2	7
PCK1	7
PPP3CB	7
PPP3CC	7
SPAST	7
THRAP3	7
UBE2G1	7
VDAC2	7
ZC3H11A	7
CACNA1B	6
CDKN3	6
EHMT1	6
JAK3	6
MTA1	6
NDRG1	6
NRG1	6
PURA	6
SNX5	6
SUN1	6
UBE2K	6
ABL2	5
ANXA7	5
BLK	5
CACNG8	5
CREB3L2	5
CTDP1	5
FIG4	5
GOT2	5
LNPEP	5
MYCN	5
NOL10	5
PAK4	5
PPP1R15B	5
PPP1R8	5
PRKCH	5
PTPN1	5
SEC23A	5
STK24	5
TRAK1	5
WDR37	5
WDR74	5
ZFYVE20	5
AKAP13	4
ATP6V1A	4
BICD2	4
BRD7	4
CBLB	4
CYTH1	4
ERCC5	4
HMG20B	4
ING3	4
KDM4C	4
KLC1	4
MBP	4
MEX3C	4
MUC5AC	4
MYLIP	4
PDHA1	4
PRRC2C	4
PTMA	4
RASSF1	4
RASSF5	4
TNNT1	4
AHNAK	3
AHSA2	3
ANKRD54	3
ARAP1	3
BANP	3
CAB39L	3
CANT1	3
COX4I2	3
DDX23	3
DDX42	3
DPF2	3
DUSP7	3
DUSP9	3
FLI1	3
GATM	3
GPSM1	3
GRIK4	3
IRS4	3
ITGA7	3
KCNN4	3
LAMA1	3
LPIN1	3
LRP5	3
MST4	3
NFATC3	3
PDLIM1	3
PFKP	3
PHF2	3
PIGG	3
RNF38	3
SHROOM2	3
SLIT1	3
TNNT3	3
TPRG1L	3
TRAF3IP3	3
TRIM54	3
UVSSA	3
WEE1	3
ABCG5	2
AK9	2
ANKRD10	2
ASPH	2
BEND7	2
BEST3	2
BEST4	2
CAPZA3	2
CCDC6	2
CCSAP	2
CEP68	2
CHN2	2
CIRBP	2
CPNE7	2
DIO2	2
DIP2C	2
DKK4	2
DMTF1	2
DNAJC5	2
DOCK3	2
EIF2B1	2
FAM132B	2
FILIP1	2
GALNT9	2
GGNBP2	2
GINM1	2
GPT2	2
IK	2
INPP5E	2
KCNK3	2
KIAA0907	2
LMO4	2
LRFN1	2
MAML3	2
MBTPS1	2
NBR1	2
NHLH1	2
NMNAT1	2
PAIP2	2
PCGF3	2
PHF19	2
POU2AF1	2
PPM1A	2
RAPGEF2	2
REPS1	2
RNF6	2
SAR1A	2
SGK223	2
SH3YL1	2
STARD7	2
TACC2	2
TCF20	2
TRIM39	2
TSPO	2
TTC3	2
TTC7A	2
USP39	2
ZC3H7A	2
ZMIZ1	2
ZNF598	2
ZNF827	2
ACADSB	1
ANKRD11	1
ATP2B4	1
B3GNT8	1
CCNK	1
CD276	1
COG2	1
CRTC1	1
CTSG	1
DNAJC16	1
DOCK10	1
EFCAB10	1
EYA3	1
FAM120A	1
FAM20C	1
FAM214A	1
GLT8D1	1
GPR137B	1
GRID2IP	1
HIF3A	1
HOXD10	1
IL16	1
KLF12	1
KLF13	1
MAP4	1
MDS2	1
METTL7A	1
MGAT5B	1
MGME1	1
NAB2	1
NACC2	1
NDUFC1	1
PCMT1	1
PDE7A	1
PDSS2	1
PGRMC1	1
PPP1R18	1
QSOX1	1
RNF44	1
RNGTT	1
ROPN1L	1
S100A6	1
SEMA6C	1
SPRY1	1
SPX	1
ST6GAL1	1
TACC1	1
TCOF1	1
TMEM109	1
TRAM2	1
TRIM52	1
TTL	1
ZBTB40	1
ZNF266	1
ZNF529	1
ZNF787	1
ADAMTSL5	0
AQP8	0
ARSI	0
ATP11B	0
ATXN7L3B	0
BLCAP	0
BTN1A1	0
C10orf90	0
C14orf159	0
C17orf74	0
C1orf35	0
C1orf43	0
C5orf55	0
CAPN12	0
CCDC57	0
CENPO	0
CHRNA3	0
CITED4	0
CRACR2B	0
CSPP1	0
CYP2R1	0
DGKD	0
DNAJB6	0
EDRF1	0
ELMOD1	0
EPPK1	0
EVX2	0
FAM133B	0
FAM214B	0
FAM217B	0
FCRLB	0
FN3KRP	0
FOXJ3	0
FXYD3	0
GSG1	0
HARS2	0
HPR	0
HPS5	0
HRH2	0
IFFO1	0
INSL3	0
ITPKB	0
KAZALD1	0
KIAA1244	0
KLHL7	0
LRRC4	0
LYPD4	0
MAN2B2	0
METTL4	0
MMP25	0
MPPED1	0
MRFAP1	0
MRGPRD	0
MRPL18	0
MTSS1	0
MXD3	0
NAPEPLD	0
NEK10	0
NGLY1	0
NHS	0
NT5DC1	0
NUAK2	0
P4HA2	0
PAPL	0
PITPNB	0
PLEKHH1	0
PLEKHN1	0
RFTN1	0
SLC22A15	0
SLC22A23	0
SLC30A7	0
SLC38A1	0
SP8	0
STXBP5L	0
TAP2	0
TMEM167B	0
TMEM62	0
TMEM80	0
TOM1L2	0
TRAF5	0
TRIM50	0
UBXN11	0
VGLL3	0
VOPP1	0
VWA5B2	0
ZMYND15	0
ZNF275	0
ZNF347	0
ZNF540	0
ZNF771	0
ZNF829	0
ZSCAN29	0

## Sheet: Figure D - Prevalent DVL
Gene	Connections
AGPAT1	3
CACNA1C	3
RPSA	3
CHRM2	2
COL6A2	2
HNRNPA2B1	2
ITGA2	2
UBE2M	2
ADAMTS2	1
AHNAK	1
CHST12	1
CTSW	1
DGKB	1
DHX57	1
HPSE2	1
HS3ST4	1
ID2	1
LPAR3	1
LPPR2	1
MAST1	1
NKG7	1
NLGN2	1
NTNG1	1
PALLD	1
PTPN4	1
RGS9	1
RIMKLA	1
RPL13	1
SKP2	1
SLC27A6	1
SORBS2	1
SYNE2	1
TBX1	1
TNFRSF12A	1
TNFRSF25	1
TRPV1	1
VANGL1	1
ZFHX3	1
ZNF280D	1
ACTR3B	0
ADAM11	0
ATAD3C	0
BNC2	0
BPNT1	0
C15orf40	0
C17orf70	0
C2	0
CCDC108	0
CCDC7	0
CNTD1	0
CRACR2B	0
CYP26C1	0
DAB2IP	0
DST	0
DZANK1	0
EPOR	0
ESRRG	0
FBXO32	0
GALR1	0
GTF2IRD1	0
HNF1A	0
JAKMIP1	0
KATNAL1	0
KIAA1244	0
LDHB	0
LILRB1	0
LRP2BP	0
MPRIP	0
MYO6	0
NMNAT3	0
NOSIP	0
NR2F6	0
NR4A3	0
NUFIP1	0
NYNRIN	0
OPRL1	0
OTP	0
PARP3	0
PCBP4	0
PCED1A	0
PHKA2	0
PISD	0
PSMG4	0
RABGAP1L	0
RHBDF2	0
RSPH1	0
SELV	0
SETBP1	0
SETD1B	0
SFMBT2	0
SPAG16	0
SPRY2	0
SPTB	0
SYTL2	0
TIAM2	0
TIPRL	0
TMTC3	0
TRAF3IP2	0
VPS53	0
WSCD1	0
ZDHHC14	0
ZFP64	0
ZNF354C	0
ZNF570	0

## Sheet: Figure E - Incident CAD
Gene	Connections
MYO1E	5
COMMD9	3
TPM1	3
TPM3	3
GPHN	2
IGSF9B	2
ITSN1	2
MYH14	2
PDSS2	2
SYT2	2
TJAP1	2
USH1C	2
ACP2	1
ADCK2	1
ADK	1
AGFG2	1
ANKRD9	1
CNOT4	1
CORO1B	1
CYP27B1	1
DCAF4	1
DNASE1L2	1
EP300	1
FDX1	1
HOXA7	1
KCNC2	1
KCTD6	1
LEPR	1
LHFPL5	1
MLLT4	1
NR1H2	1
SH2B1	1
AATK	0
ABL2	0
ADAMTSL1	0
AMMECR1	0
ANKRD33B	0
ARHGAP32	0
ASPSCR1	0
ATXN7L2	0
BIRC7	0
BRIP1	0
C5orf51	0
CCDC23	0
CDC14A	0
CDK12	0
CEP170	0
CMTR1	0
DFFB	0
DSC3	0
ENPP6	0
FAM115A	0
FAM24B	0
FHL1	0
FLVCR2	0
FOXK2	0
FUBP1	0
FUCA1	0
GMPPA	0
GPER1	0
GRIK2	0
KRTAP11-1	0
LRFN3	0
MEF2BNB	0
MIEF1	0
MIER3	0
MIPEP	0
MXI1	0
NDUFA10	0
NEK8	0
NRP2	0
PCDHGB6	0
PHACTR4	0
PIGL	0
PLCL1	0
PMEPA1	0
PRPF3	0
RAI14	0
ROR2	0
RPRM	0
RSPO3	0
SGCE	0
SLC6A6	0
SMIM1	0
TBX4	0
TM4SF18	0
TMEM194A	0
TMEM25	0
TNKS	0
TPO	0
TRABD2B	0
TRIM31	0
TRIM37	0
TRIM9	0
TSTD2	0
UGT1A6	0
UHRF1	0
VSTM2B	0
YARS2	0
ZBTB8OS	0
ZNF333	0
ZNF620	0

## Sheet: Figure F - Incident AOCD
Gene	Connections
HNRNPA1	16
ATM	11
DDX5	11
AGO2	10
CTBP1	10
EP400	9
GNAS	9
MCM7	8
CPSF1	7
FOXO3	7
NUP98	7
PLEC	7
RPL22	7
CCDC101	6
HNRNPU	6
IMP3	6
MEN1	6
RPS2	6
RPS4X	6
EPHB2	5
JAK3	5
KANSL2	5
PARP1	5
QKI	5
TLE1	5
ANK1	4
AXL	4
BAIAP2	4
GNA12	4
GRM1	4
ITSN2	4
MSI2	4
NCK2	4
NLRP3	4
PISD	4
RBM14	4
SEMA5B	4
SLC4A1	4
SUPT3H	4
ACADVL	3
ANAPC7	3
ATG7	3
ATP1B1	3
ATRIP	3
ATXN7L1	3
CD247	3
DLGAP2	3
DPYSL2	3
EIF4B	3
FLCN	3
GADD45A	3
HMGCLL1	3
ITPKB	3
ITPR3	3
LRIG1	3
MAML1	3
MICAL3	3
MTA1	3
NOD1	3
NOP9	3
PDXK	3
PEX3	3
PIGG	3
PRMT2	3
SDHA	3
SLC1A5	3
SLC25A12	3
SOX3	3
TENC1	3
USP22	3
WDR33	3
WDR59	3
YEATS4	3
ZNF331	3
ABAT	2
ACYP1	2
ASB13	2
CCDC88C	2
CRY2	2
ECSIT	2
FRMD4A	2
GALNT12	2
GLS	2
HEPHL1	2
IFNLR1	2
INTS1	2
KIF21B	2
KIF22	2
LRP1	2
MBD4	2
MCCC1	2
MICAL2	2
MUC4	2
NDUFAF2	2
NLRP1	2
NPAS3	2
PCGF3	2
PITX1	2
PPIL2	2
PROKR2	2
QRSL1	2
RAB40B	2
RALBP1	2
RBMX2	2
RECK	2
RGS16	2
RNH1	2
RSAD2	2
SAMHD1	2
SH2D4B	2
SKAP1	2
SLA2	2
SLC20A2	2
SPECC1	2
SPTB	2
STAMBPL1	2
WDR90	2
YPEL4	2
ZFP64	2
AATK	1
ABCB8	1
ABHD12B	1
ADAMTS7	1
ANKS3	1
ARIH2	1
ATP7A	1
ATP9B	1
BBS4	1
BDH1	1
BLCAP	1
C1orf86	1
CACNB2	1
CATSPERD	1
CHAT	1
CLIC4	1
CSF3R	1
DENND1A	1
DNAJB6	1
DSC2	1
EFNA3	1
ENTHD2	1
EPB41L3	1
EVL	1
FBXL8	1
FOXO6	1
FRY	1
GALNT11	1
GJB6	1
GYLTL1B	1
HAPLN2	1
HPS1	1
HPS4	1
HS2ST1	1
HS6ST2	1
IGF2BP2	1
KDM4B	1
KIAA1456	1
KLHL21	1
LAT2	1
LRRC34	1
MTF2	1
NPAP1	1
NR5A2	1
NRG1	1
NSMF	1
OTP	1
PCYT2	1
PLA2G5	1
PRDM16	1
RAB11FIP3	1
RASA3	1
RASAL1	1
REEP4	1
RGS12	1
ROR1	1
RUFY2	1
SDK2	1
SEC14L1	1
SEZ6	1
SIM2	1
SLC2A4RG	1
SLC9A3	1
SMAD6	1
SMOC2	1
ST14	1
TMEM240	1
TMEM51	1
TMIE	1
TRAF5	1
TRMT13	1
TSEN34	1
USP36	1
USP53	1
UVSSA	1
VWC2	1
YPEL1	1
ZFHX3	1
ZNF280D	1
ZNF3	1
ABCA5	0
ACBD3	0
ADAM33	0
ADAM8	0
ADCK3	0
AGPS	0
ALX4	0
ANXA2	0
ARHGEF37	0
ARPP21	0
ATF7IP2	0
BAALC	0
BHLHB9	0
C1S	0
CAPRIN2	0
CASD1	0
CCDC149	0
CDPF1	0
CERS1	0
CHN2	0
CTSF	0
DGKD	0
DOCK10	0
EMR1	0
ERCC6L2	0
FAIM3	0
FAM101A	0
FAM20C	0
FKBP9	0
FUT6	0
GPR133	0
GPR26	0
GPR78	0
HES2	0
HSF4	0
INHBB	0
IST1	0
KBTBD13	0
KCNH4	0
KHDC1	0
KLF13	0
KRTAP1-5	0
LBH	0
LEAP2	0
LMBR1	0
LRRC15	0
LRRC49	0
LTK	0
LUC7L2	0
MAGT1	0
MANEA	0
MAPK8IP3	0
MCF2L	0
MEGF11	0
MGA	0
MGRN1	0
MOAP1	0
MRPL35	0
MYCBP	0
MYRF	0
NDE1	0
OCIAD1	0
ODF3L2	0
OSBPL9	0
PALM	0
PRAC2	0
PRDM13	0
SALL3	0
SAMD4A	0
SEPW1	0
SLC10A7	0
SLC12A9	0
SNRK	0
SPATA22	0
SPOCK2	0
ST18	0
SYTL1	0
THAP7	0
TMEM221	0
TNXB	0
TP53INP1	0
TRIM10	0
TSPAN4	0
TTC24	0
TTC9C	0
UBFD1	0
ZFAND2A	0
ZMYM5	0
ZNF175	0
ZNF540	0
ZNF551	0
ZNF671	0
ZNF75A	0
ZNF789	0

## Sheet: Figure G - Incident DVL
Gene	Connections
CLDN14	2
CLDN9	2
GATA4	2
HOXB7	2
PARD3	2
PBX1	2
DPEP1	1
FAM217A	1
LRRC2	1
MLIP	1
SPATA33	1
TMPRSS12	1
ARHGEF10	0
ASIC2	0
BTBD9	0
CA3	0
CCT8	0
DAB1	0
EFNA3	0
EXD3	0
FAM9A	0
GPR155	0
KCNMB2	0
L3MBTL4	0
LRRC61	0
MATN4	0
MTUS2	0
NDUFA12	0
NHLRC2	0
NOXRED1	0
NYAP2	0
PCDHGB2	0
PKP2	0
RSPH6A	0
SDCCAG8	0
TMEM180	0
TRPM1	0
VGLL4	0
ZNF608	0
