# Supplementary material for: Multi-omics association study of DNA methylation and gene expression levels and diagnoses of cardiovascular diseases in Danish Twins
Source: Clin Epigenetics. 2024 Aug 26;16:117. doi: 10.1186/s13148-024-01727-6 (PMC11348607; doi:10.1186/s13148-024-01727-6)
Supplement: Supplementary file 5 — Additional file 5. Supplementary Results, part 4. [file 13148_2024_1727_MOESM5_ESM.xlsx]

## Sheet: Overview
Sheet	Content
1	GSEA - Prevalent - cardiovascular diseases (CD)
2	GSEA - Prevalent - Coronary artery disease (CAD)
3	GSEA - Prevalent - Arterial and other cardiovascular diseases (AOCD)

## Sheet: 1. Prevalent - CD 
Hierarchical group	# Genes in Gene Set (K)	Description	# Genes in Overlap (k)	k/K	p-value	FDR q-value	Database
Signal Transduction	721	Signaling by Rho GTPases, Miro GTPases and RHOBTB3	15	0.0208	1.25E-8	2.3E-5	Reactome
Signal Transduction	450	RHO GTPase cycle	12	0.0267	2.67E-8	2.45E-5	Reactome
Immune System	829	Adaptive Immune System	15	0.0181	7.72E-8	4.74E-5	Reactome
Developmental Biology	1168	Developmental Biology	15	0.0128	5.49E-6	2.5E-3	Reactome
Immune System	38	FLT3 Signaling	4	0.1053	6.81E-6	2.5E-3	Reactome
Neurodegenerative disease	166	Alzheimer's disease	6	0.0361	1.68E-5	4.98E-3	KEGG
Developmental Biology	580	Nervous system development	10	0.0172	1.9E-5	4.98E-3	Reactome
Neurodegenerative disease	182	Huntington's disease	6	0.0330	2.81E-5	6.47E-3	KEGG
Immune System	22	Regulation of signaling by CBL	3	0.1364	4.72E-5	9.65E-3	Reactome
Metabolism	127	Respiratory electron transport, ATP synthesis by chemiosmotic coupling, and heat production by uncoupling proteins.	5	0.0394	5.79E-5	9.91E-3	Reactome
Neurodegenerative disease	130	Parkinson's disease	5	0.0385	6.47E-5	9.91E-3	KEGG
Neurodegenerative disease	132	Oxidative phosphorylation	5	0.0379	6.96E-5	9.91E-3	KEGG
Immune System	25	Inactivation of CSF3 (G-CSF) signaling	3	0.1200	7e-05	9.91E-3	Reactome
Immune System	26	Dectin-2 family	3	0.1154	7.9E-5	1.04E-2	Reactome
Immune system	75	B cell receptor signaling pathway	4	0.0533	1.02E-4	1.13E-2	KEGG
Immune System	29	DAP12 signaling	3	0.1034	1.1E-4	1.13E-2	Reactome
Disease	1019	Infectious disease	12	0.0118	1.13E-4	1.13E-2	Reactome
Immune System	30	Signaling by CSF3 (G-CSF)	3	0.1000	1.22E-4	1.13E-2	Reactome
Immune system	79	Fc epsilon RI signaling pathway	4	0.0506	1.25E-4	1.13E-2	KEGG
Immune System	734	Cytokine Signaling in Immune system	10	0.0136	1.34E-4	1.13E-2	Reactome
Metabolism	31	Nicotinate metabolism	3	0.0968	1.35E-4	1.13E-2	Reactome
Immune System	31	Signaling by CSF1 (M-CSF) in myeloid cells	3	0.0968	1.35E-4	1.13E-2	Reactome
Immune System	6	FLT3 signaling through SRC family kinases	2	0.3333	1.51E-4	1.21E-2	Reactome
Hemostasis	35	GPVI-mediated activation cascade	3	0.0857	1.95E-4	1.49E-2	Reactome
Metabolism	178	The citric acid (TCA) cycle and respiratory electron transport	5	0.0281	2.82E-4	2.07E-2	Reactome
Immune System	186	Fc epsilon receptor (FCERI) signaling	5	0.0269	3.45E-4	2.32E-2	Reactome
Metabolism	103	Respiratory electron transport	4	0.0388	3.47E-4	2.32E-2	Reactome
Hemostasis	678	Hemostasis	9	0.0133	3.53E-4	2.32E-2	Reactome
Immune System	44	DAP12 interactions	3	0.0682	3.86E-4	2.45E-2	Reactome
Immune System	48	Interleukin-3, Interleukin-5 and GM-CSF signaling	3	0.0625	4.99E-4	3.06E-2	Reactome
Gene expression (Transcription)	1393	RNA Polymerase II Transcription	13	0.0093	5.55E-4	3.14E-2	Reactome
Developmental Biology	50	Netrin-1 signaling	3	0.0600	5.63E-4	3.14E-2	Reactome
Signal Transduction	50	Signaling by ERBB2	3	0.0600	5.63E-4	3.14E-2	Reactome
Developmental Biology	121	L1CAM interactions	4	0.0331	6.38E-4	3.45E-2	Reactome
Disease	219	Leishmania infection	5	0.0228	7.23E-4	3.8E-2	Reactome
Signal Transduction	13	Downregulation of ERBB2:ERBB3 signaling	2	0.1538	7.75E-4	3.9E-2	Reactome
Infectious disease: bacterial	56	Pathogenic Escherichia coli infection	3	0.0536	7.85E-4	3.9E-2	KEGG
Disease	471	SARS-CoV Infections	7	0.0149	8.41E-4	4.07E-2	Reactome
Developmental Biology	14	DCC mediated attractive signaling	2	0.1429	9.02E-4	4.15E-2	Reactome
Gene expression (Transcription)	14	Regulation of TP53 Activity through Association with Co-factors	2	0.1429	9.02E-4	4.15E-2	Reactome
Immune system	137	Natural killer cell mediated cytotoxicity	4	0.0292	1.01E-3	4.44E-2	KEGG
Immune System	1124	Innate Immune System	11	0.0098	1.02E-3	4.44E-2	Reactome
Hemostasis	15	Platelet Adhesion to exposed collagen	2	0.1333	1.04E-3	4.44E-2	Reactome
Immune System	140	C-type lectin receptors (CLRs)	4	0.0286	1.1E-3	4.49E-2	Reactome
Signal Transduction	140	RHO GTPases Activate Formins	4	0.0286	1.1E-3	4.49E-2	Reactome
Immune System	143	Fcgamma receptor (FCGR) dependent phagocytosis	4	0.0280	1.19E-3	4.74E-2	Reactome
DNA Repair	65	Dual incision in TC-NER	3	0.0462	1.21E-3	4.74E-2	Reactome
Signal Transduction	146	Beta-catenin independent WNT signaling	4	0.0274	1.28E-3	4.92E-2	Reactome

## Sheet: 2. Prevalent - CAD 
Hierarchical group	# Genes in Gene Set (K)	Description	# Genes in Overlap (k)	k/K	p-value	FDR q-value	Database
Signal Transduction	450	RHO GTPase cycle	29	0.0644	1.21e-14	2.22e-11	Reactome
Signal Transduction	721	Signaling by Rho GTPases, Miro GTPases and RHOBTB3	35	0.0485	9.81e-14	9.02e-11	Reactome
Immune system	75	B cell receptor signaling pathway	11	0.1467	4.13e-10	2.53e-07	KEGG
Disease	1019	Infectious disease	33	0.0324	1.62e-08	7.46e-06	Reactome
Signal Transduction	522	Signaling by Receptor Tyrosine Kinases	22	0.0421	5.14e-08	1.89e-05	Reactome
Metabolism of RNA	283	Processing of Capped Intron-Containing Pre-mRNA	16	0.0565	6.98e-08	2.11e-05	Reactome
Immune System	829	Adaptive Immune System	28	0.0338	8.64e-08	2.11e-05	Reactome
Signal Transduction	184	RAC1 GTPase cycle	13	0.0707	9.19e-08	2.11e-05	Reactome
Signal Transduction	155	CDC42 GTPase cycle	12	0.0774	1.06e-07	2.17e-05	Reactome
Metabolism of RNA	714	Metabolism of RNA	25	0.035	2.21e-07	4.06e-05	Reactome
Immune System	1124	Innate Immune System	32	0.0285	4.78e-07	8e-05	Reactome
Signal Transduction	149	RHOA GTPase cycle	11	0.0738	5.8e-07	8.89e-05	Reactome
Disease	299	SARS-CoV-2 Infection	15	0.0502	8.17e-07	0.000116	Reactome
Cell growth and death	87	Apoptosis	8	0.092	3.98e-06	0.000495	KEGG
Vesicle-mediated transport	629	Membrane Trafficking	21	0.0334	4.3e-06	0.000495	Reactome
Immune System	734	Cytokine Signaling in Immune system	23	0.0313	4.31e-06	0.000495	Reactome
Signal Transduction	221	ESR-mediated signaling	12	0.0543	4.58e-06	0.000496	Reactome
Immune system	189	Chemokine signaling pathway	11	0.0582	5.91e-06	0.000583	KEGG
Gene expression (Transcription)	1393	RNA Polymerase II Transcription	34	0.0244	6.16e-06	0.000583	Reactome
Signal transduction	155	Jak-STAT signaling pathway	10	0.0645	6.33e-06	0.000583	KEGG
Cancer: specific types	70	Renal cell carcinoma	7	0.1	9.2e-06	0.000806	KEGG
Disease	471	SARS-CoV Infections	17	0.0361	1.3e-05	0.00109	Reactome
Signal Transduction	106	Signaling by VEGF	8	0.0755	1.73e-05	0.00134	Reactome
Metabolism of RNA	212	mRNA Splicing	11	0.0519	1.74e-05	0.00134	Reactome
Signal Transduction	297	Signaling by Nuclear Receptors	13	0.0438	1.88e-05	0.00139	Reactome
Immune system	108	T cell receptor signaling pathway	8	0.0741	1.98e-05	0.0014	KEGG
Developmental Biology	1168	Developmental Biology	29	0.0248	2.2e-05	0.0015	Reactome
Disease	57	Translation of Structural Proteins	6	0.1053	3.02e-05	0.00194	Reactome
Cancer: specific types	84	Small cell lung cancer	7	0.0833	3.06e-05	0.00194	KEGG
Vesicle-mediated transport	724	Vesicle-mediated transport	21	0.029	3.47e-05	0.00213	Reactome
Disease	37	Maturation of spike protein	5	0.1351	4.16e-05	0.00247	Reactome
Cancer: specific types	89	Prostate cancer	7	0.0787	4.46e-05	0.00256	KEGG
Cell Cycle	693	Cell Cycle	20	0.0289	5.68e-05	0.00317	Reactome
Signal Transduction	40	RHOU GTPase cycle	5	0.125	6.12e-05	0.00331	Reactome
Signal Transduction	703	Signaling by GPCR	20	0.0284	6.91e-05	0.00356	Reactome
Development and regeneration	129	Axon guidance	8	0.062	7.07e-05	0.00356	KEGG
Metabolism of proteins	1442	Post-translational protein modification	32	0.0222	7.16e-05	0.00356	Reactome
Immune System	22	CD28 dependent PI3K/Akt signaling	4	0.1818	7.6e-05	0.00368	Reactome
Disease	70	Late SARS-CoV-2 Infection Events	6	0.0857	9.72e-05	0.00459	Reactome
Immune system	102	Toll-like receptor signaling pathway	7	0.0686	0.000106	0.00489	KEGG
Signal Transduction	74	RHOG GTPase cycle	6	0.0811	0.000133	0.00593	Reactome
Metabolism	742	Metabolism of lipids	20	0.027	0.000142	0.00593	Reactome
Signal Transduction	75	Extra-nuclear estrogen signaling	6	0.08	0.000143	0.00593	Reactome
Neurodegenerative disease	182	Huntington's disease	9	0.0495	0.000145	0.00593	KEGG
Immune System	143	Fcgamma receptor (FCGR) dependent phagocytosis	8	0.0559	0.000145	0.00593	Reactome
Immune System	27	Interleukin receptor SHC signaling	4	0.1481	0.000175	0.00677	Reactome
Metabolism of proteins	187	SUMOylation	9	0.0481	0.000177	0.00677	Reactome
Immune System	474	Signaling by Interleukins	15	0.0316	0.000178	0.00677	Reactome
Immune System	111	Interleukin-4 and Interleukin-13 signaling	7	0.0631	0.00018	0.00677	Reactome
Cancer: overview	325	Pathways in cancer	12	0.0369	0.000195	0.00718	KEGG
Signal Transduction	80	G alpha (12/13) signalling events	6	0.075	0.000204	0.00736	Reactome
Immune System	82	DDX58/IFIH1-mediated induction of interferon-alpha/beta	6	0.0732	0.000234	0.00807	Reactome
DNA Replication	116	Leukocyte transendothelial migration	7	0.0603	0.000237	0.00807	KEGG
Cell Cycle	12	Unwinding of DNA	3	0.25	0.000237	0.00807	Reactome
Gene expression (Transcription)	239	Transcriptional regulation by RUNX1	10	0.0418	0.000245	0.00821	Reactome
Metabolism of RNA	84	Transport of Mature Transcript to Cytoplasm	6	0.0714	0.000266	0.00875	Reactome
Cellular community	199	Focal adhesion	9	0.0452	0.000282	0.00909	KEGG
Disease	204	SARS-CoV-2-host interactions	9	0.0441	0.000338	0.0107	Reactome
Signal Transduction	88	RAC2 GTPase cycle	6	0.0682	0.000343	0.0107	Reactome
Immune System	33	CD28 co-stimulation	4	0.1212	0.000388	0.0117	Reactome
Signal Transduction	59	NRAGE signals death through JNK	5	0.0847	0.000395	0.0117	Reactome
Signal Transduction	59	RHOQ GTPase cycle	5	0.0847	0.000395	0.0117	Reactome
Transcription	127	Spliceosome	7	0.0551	0.000411	0.012	KEGG
Cell motility	213	Regulation of actin cytoskeleton	9	0.0423	0.000462	0.0132	KEGG
Hemostasis	170	Factors involved in megakaryocyte development and platelet production	8	0.0471	0.000468	0.0132	Reactome
Programmed Cell Death	15	Activation of BAD and translocation to mitochondria	3	0.2	0.000479	0.0133	Reactome
Signal Transduction	94	RAC3 GTPase cycle	6	0.0638	0.000489	0.0134	Reactome
Cancer: specific types	62	Colorectal cancer	5	0.0806	0.000498	0.0134	KEGG
Developmental Biology	580	Nervous system development	16	0.0276	0.000502	0.0134	Reactome
Signal Transduction	36	RHO GTPases Activate WASPs and WAVEs	4	0.1111	0.000545	0.0142	Reactome
Immune system	96	Fc gamma R-mediated phagocytosis	6	0.0625	0.000547	0.0142	KEGG
Signal transduction	267	MAPK signaling pathway	10	0.0375	0.000586	0.015	KEGG
Signal Transduction	37	RHOV GTPase cycle	4	0.1081	0.000606	0.0153	Reactome
Neuronal System	270	Transmission across Chemical Synapses	10	0.037	0.000638	0.0159	Reactome
Chromatin organization	274	Chromatin modifying enzymes	10	0.0365	0.000714	0.0173	Reactome
Signal Transduction	324	RHO GTPase Effectors	11	0.034	0.000716	0.0173	Reactome
Cell-Cell communication	18	Cell-extracellular matrix interactions	3	0.1667	0.000839	0.0197	Reactome
Signal Transduction	331	Signaling by WNT	11	0.0332	0.000851	0.0197	Reactome
Cancer: specific types	70	Pancreatic cancer	5	0.0714	0.000869	0.0197	KEGG
Circadian Clock	70	Circadian Clock	5	0.0714	0.000869	0.0197	Reactome
Signal Transduction	70	RHOB GTPase cycle	5	0.0714	0.000869	0.0197	Reactome
Signal Transduction	42	RHOF GTPase cycle	4	0.0952	0.000985	0.0221	Reactome
Cell Cycle	561	Cell Cycle, Mitotic	15	0.0267	0.00102	0.0225	Reactome
Signal Transduction	43	RND2 GTPase cycle	4	0.093	0.00108	0.0233	Reactome
Metabolism of RNA	43	Transport of Mature mRNAs Derived from Intronless Transcripts	4	0.093	0.00108	0.0233	Reactome
Signal Transduction	150	Estrogen-dependent gene expression	7	0.0467	0.0011	0.0236	Reactome
Immune System	44	Interleukin-2 family signaling	4	0.0909	0.00118	0.0249	Reactome
Signal transduction	76	Phosphatidylinositol signaling system	5	0.0658	0.00126	0.0258	KEGG
Signal transduction	76	VEGF signaling pathway	5	0.0658	0.00126	0.0258	KEGG
Signal Transduction	76	Cell death signalling via NRAGE, NRIF and NADE	5	0.0658	0.00126	0.0258	Reactome
Glycan biosynthesis and metabolism	46	N-Glycan biosynthesis	4	0.087	0.00139	0.0281	KEGG
Vesicle-mediated transport	203	Intra-Golgi and retrograde Golgi-to-ER traffic	8	0.0394	0.00148	0.0295	Reactome
Immune system	79	Fc epsilon RI signaling pathway	5	0.0633	0.0015	0.0295	KEGG
Metabolism of proteins	47	SUMOylation of RNA binding proteins	4	0.0851	0.00151	0.0295	Reactome
Neuronal System	411	Neuronal System	12	0.0292	0.00153	0.0296	Reactome
Immune System	48	Interleukin-3, Interleukin-5 and GM-CSF signaling	4	0.0833	0.00163	0.0312	Reactome
Vesicle-mediated transport	49	Retrograde transport at the Trans-Golgi-Network	4	0.0816	0.00176	0.0333	Reactome
Gene expression (Transcription)	363	Transcriptional Regulation by TP53	11	0.0303	0.00177	0.0333	Reactome
Metabolism	211	Phospholipid metabolism	8	0.0379	0.00188	0.035	Reactome
Metabolism	84	PI Metabolism	5	0.0595	0.00197	0.0362	Reactome

## Sheet: 3. Prevalent - AOCD
Hierarchical group	# Genes in Gene Set (K)	Description	# Genes in Overlap (k)	k/K	p-value	FDR q-value	Database
Metabolism of RNA	283	Processing of Capped Intron-Containing Pre-mRNA	17	0.0601	1.53e-09	2.82e-06	Reactome
Gene expression (Transcription)	1393	RNA Polymerase II Transcription	38	0.0273	3.27e-09	3.01e-06	Reactome
Metabolism of proteins	1442	Post-translational protein modification	36	0.025	7.95e-08	4.88e-05	Reactome
Signal Transduction	721	Signaling by Rho GTPases, Miro GTPases and RHOBTB3	23	0.0319	3.29e-07	0.000151	Reactome
Immune System	829	Adaptive Immune System	24	0.029	1.02e-06	0.000347	Reactome
Metabolism of RNA	84	Transport of Mature Transcript to Cytoplasm	8	0.0952	1.13e-06	0.000347	Reactome
Cancer: overview	325	Pathways in cancer	14	0.0431	2.37e-06	0.000623	KEGG
Immune System	381	Class I MHC mediated antigen processing & presentation	15	0.0394	3.13e-06	0.00072	Reactome
Metabolism of RNA	714	Metabolism of RNA	21	0.0294	3.81e-06	0.000778	Reactome
Metabolism of RNA	212	mRNA Splicing	11	0.0519	5e-06	0.00092	Reactome
Signal Transduction	76	VEGF signaling pathway	7	0.0921	6.7e-06	0.000955	KEGG
Signal Transduction	178	Calcium signaling pathway	10	0.0562	6.7e-06	0.000955	KEGG
Immune System	308	Antigen processing: Ubiquitination & Proteasome degradation	13	0.0422	6.75e-06	0.000955	Reactome
Neuronal System	411	Neuronal System	15	0.0365	7.77e-06	0.00102	Reactome
Signal Transduction	522	Signaling by Receptor Tyrosine Kinases	17	0.0326	8.72e-06	0.00107	Reactome
Neurodegenerative disease	53	Amyotrophic lateral sclerosis (ALS)	6	0.1132	9.3e-06	0.00107	KEGG
Signal Transduction	151	Wnt signaling pathway	9	0.0596	1.21e-05	0.0013	KEGG
Disease	432	Diseases of signal transduction by growth factor receptors and second messengers	15	0.0347	1.4e-05	0.00136	Reactome
Developmental Biology	1168	Developmental Biology	27	0.0231	1.4e-05	0.00136	Reactome
Signal Transduction	87	ErbB signaling pathway	7	0.0805	1.64e-05	0.00151	KEGG
Gene expression (Transcription)	38	Transcriptional regulation by the AP-2 (TFAP2) family of transcription factors	5	0.1316	2.51e-05	0.0022	Reactome
Signal Transduction	267	MAPK signaling pathway	11	0.0412	4.27e-05	0.00357	KEGG
Nervous system	70	Long-term potentiation	6	0.0857	4.66e-05	0.00362	KEGG
Neuronal System	270	Transmission across Chemical Synapses	11	0.0407	4.72e-05	0.00362	Reactome
Signal Transduction	184	RAC1 GTPase cycle	9	0.0489	5.72e-05	0.00421	Reactome
Metabolism of proteins	46	SUMOylation of DNA replication proteins	5	0.1087	6.46e-05	0.00437	Reactome
Metabolism of proteins	187	SUMOylation	9	0.0481	6.49e-05	0.00437	Reactome
Immune system	108	T cell receptor signaling pathway	7	0.0648	6.64e-05	0.00437	KEGG
Immune system	75	B cell receptor signaling pathway	6	0.08	6.88e-05	0.00437	KEGG
Metabolism	742	Metabolism of lipids	19	0.0256	7.13e-05	0.00437	Reactome
Signal Transduction	450	RHO GTPase cycle	14	0.0311	8.72e-05	0.00517	Reactome
Cell Cycle	693	Cell Cycle	18	0.026	9.21e-05	0.00529	Reactome
Cellular community	199	Focal adhesion	9	0.0452	0.000104	0.00564	KEGG
Cell Cycle	27	Postmitotic nuclear pore complex (NPC) reformation	4	0.1481	0.000105	0.00564	Reactome
Signal Transduction	297	Signaling by Nuclear Receptors	11	0.037	0.00011	0.00564	Reactome
Disease	82	Oncogenic MAPK signaling	6	0.0732	0.000113	0.00564	Reactome
Cellular responses to stimuli	82	Regulation of HSF1-mediated heat shock response	6	0.0732	0.000113	0.00564	Reactome
Cell Cycle	53	Nuclear Envelope Breakdown	5	0.0943	0.000128	0.00621	Reactome
Disease	471	SARS-CoV Infections	14	0.0297	0.00014	0.0063	Reactome
Cancer: specific types	54	Non-small cell lung cancer	5	0.0926	0.00014	0.0063	KEGG
Signal Transduction	54	Signaling by PTK6	5	0.0926	0.00014	0.0063	Reactome
Transport of small molecules	726	Transport of small molecules	18	0.0248	0.000163	0.00716	Reactome
Hemostasis	170	Factors involved in megakaryocyte development and platelet production	8	0.0471	0.000192	0.00821	Reactome
Development and regeneration	129	Axon guidance	7	0.0543	0.000202	0.00845	KEGG
Metabolism	92	Glucose metabolism	6	0.0652	0.000214	0.00874	Reactome
Signal Transduction	327	MAPK family signaling cascades	11	0.0336	0.000253	0.0101	Reactome
Folding, sorting and degradation	135	Ubiquitin mediated proteolysis	7	0.0519	0.000267	0.0105	KEGG
Metabolism of proteins	35	SUMOylation of SUMOylation proteins	4	0.1143	0.000295	0.0113	Reactome
Metabolism of RNA	36	Transport of the SLBP Dependant Mature mRNA	4	0.1111	0.000329	0.0124	Reactome
Cellular responses to stimuli	101	Cellular response to heat stress	6	0.0594	0.000355	0.013	Reactome
Gene expression (Transcription)	67	RNA Polymerase II Transcription Termination	5	0.0746	0.000389	0.014	Reactome
Metabolism of proteins	39	SUMOylation of ubiquitinylation proteins	4	0.1026	0.00045	0.0159	Reactome
Cardiovascular disease	70	Viral myocarditis	5	0.0714	0.000476	0.0162	KEGG
Circadian Clock	70	Circadian Clock	5	0.0714	0.000476	0.0162	Reactome
Disease	149	HIV Life Cycle	7	0.047	0.000485	0.0162	Reactome
Metabolism of proteins	71	SUMOylation of chromatin organization proteins	5	0.0704	0.000508	0.0167	Reactome
Disease	1019	Infectious disease	21	0.0206	0.000575	0.0183	Reactome
Cellular community	73	Adherens junction	5	0.0685	0.000578	0.0183	KEGG
Metabolism	154	Metabolism of steroids	7	0.0455	0.00059	0.0184	Reactome
Muscle contraction	203	Muscle contraction	8	0.0394	0.000628	0.0193	Reactome
Cellular responses to stimuli	816	Cellular responses to stimuli	18	0.0221	0.000651	0.0195	Reactome
Metabolism of RNA	43	Transport of Mature mRNAs Derived from Intronless Transcripts	4	0.093	0.000656	0.0195	Reactome
Neuronal System	205	Neurotransmitter receptors and postsynaptic signal transmission	8	0.039	0.000669	0.0195	Reactome
Signal Transduction	76	Phosphatidylinositol signaling system	5	0.0658	0.000695	0.0197	KEGG
Cell Cycle	76	Nuclear Envelope (NE) Reassembly	5	0.0658	0.000695	0.0197	Reactome
Metabolism of proteins	77	SUMOylation of DNA damage response and repair proteins	5	0.0649	0.000738	0.0203	Reactome
Immune system	116	Leukocyte transendothelial migration	6	0.0517	0.00074	0.0203	KEGG
Cell Cycle	561	Cell Cycle, Mitotic	14	0.025	0.0008	0.0215	Reactome
Signal Transduction	5	GRB7 events in ERBB2 signaling	2	0.4	0.000829	0.0215	Reactome
Signal Transduction	5	NTRK2 activates RAC1	2	0.4	0.000829	0.0215	Reactome
Vesicle-mediated transport	629	Membrane Trafficking	15	0.0238	0.000834	0.0215	Reactome
Immune System	1124	Innate Immune System	22	0.0196	0.000842	0.0215	Reactome
Neuronal System	21	Synaptic adhesion-like molecules	3	0.1429	0.000909	0.0224	Reactome
Signal Transduction	47	NR1H2 and NR1H3-mediated signaling	4	0.0851	0.000921	0.0224	Reactome
Metabolism of proteins	47	SUMOylation of RNA binding proteins	4	0.0851	0.000921	0.0224	Reactome
Signal Transduction	324	RHO GTPase Effectors	10	0.0309	0.000926	0.0224	Reactome
Immune System	82	Antiviral mechanism by IFN-stimulated genes	5	0.061	0.000981	0.0234	Reactome
Cellular responses to stimuli	48	Heme signaling	4	0.0833	0.000997	0.0235	Reactome
Chromatin organization	274	Chromatin modifying enzymes	9	0.0328	0.00107	0.025	Reactome
Developmental Biology	84	Transcriptional regulation of white adipocyte differentiation	5	0.0595	0.00109	0.0252	Reactome
Transcription	127	Spliceosome	6	0.0472	0.00119	0.0268	KEGG
Neuronal System	23	Long-term potentiation	3	0.1304	0.00119	0.0268	Reactome
Gene expression (Transcription)	6	RUNX1 regulates transcription of genes involved in BCR signaling	2	0.3333	0.00124	0.0271	Reactome
Disease	6	Signaling by LRP5 mutants	2	0.3333	0.00124	0.0271	Reactome
Vesicle-mediated transport	724	Vesicle-mediated transport	16	0.0221	0.00125	0.0271	Reactome
Signal Transduction	88	RAC2 GTPase cycle	5	0.0568	0.00135	0.0283	Reactome
Cancer: specific types	52	Endometrial cancer	4	0.0769	0.00135	0.0283	KEGG
Signal Transduction	24	RHO GTPases Activate NADPH Oxidases	3	0.125	0.00135	0.0283	Reactome
Disease	231	HIV Infection	8	0.0346	0.00144	0.0295	Reactome
Immune System	734	Cytokine Signaling in Immune system	16	0.0218	0.00144	0.0295	Reactome
Signal Transduction	134	Signaling by NTRKs	6	0.0448	0.00156	0.0315	Reactome
Transport of small molecules	183	Ion channel transport	7	0.0383	0.00161	0.0321	Reactome
Cell Cycle	236	Mitotic Metaphase and Anaphase	8	0.0339	0.00165	0.0321	Reactome
Metabolism	55	Regulation of cholesterol biosynthesis by SREBP (SREBF)	4	0.0727	0.00166	0.0321	Reactome
Signal Transduction	7	Activated NTRK2 signals through FYN	2	0.2857	0.00172	0.0321	Reactome
Gene expression (Transcription)	7	RUNX1 regulates transcription of genes involved in differentiation of myeloid cells	2	0.2857	0.00172	0.0321	Reactome
Disease	7	Signaling by MAPK mutants	2	0.2857	0.00172	0.0321	Reactome
Hemostasis	678	Hemostasis	15	0.0221	0.00174	0.0321	Reactome
Endocrine system	137	Insulin signaling pathway	6	0.0438	0.00175	0.0321	KEGG
Immune system	137	Natural killer cell mediated cytotoxicity	6	0.0438	0.00175	0.0321	KEGG
